# Supplementary material for: Revealing phosphorylation regulatory networks during embryogenesis of honey bee worker and drone (Apis mellifera)
Source: Front Cell Dev Biol. 2022 Sep 26;10:1006964. doi: 10.3389/fcell.2022.1006964 (PMC9548569; doi:10.3389/fcell.2022.1006964)
Supplement: Supplementary file 2 [file Table1.XLSX]

## Sheet: S1
Table S1. SiRNA and primer sequences used for RNA interference and quantitative real-time PCR of CAMK2.
siRNA	CAAGTTTGTCATCCAAATATT
primers
Target gene	CAMK2	Sense 5’-3’	GGCGCTATTCTGACGACGAT
		Antisense 5’-3’	CTGACGGCGTGTGGAAAAG
Reference	GAPDH	Sense 5’-3’	GAT GCA CCC ATG TTT GTT TG
		Antisense 5’-3’	TTT GCA GAA GGT GCA TCA AC

## Sheet: S2
Table S2. The detailed information for the identified proteins, peptides and sites in worker embryo. All proteins are identified as Apis mellifera origin. Accession number is the unique number given to mark the entry of a protein in the database of NCBInr (the sequence database generated from protein sequences of Apis mellifera and common contaminants, totaling 21,778 entries) that used to search…
Protein Accession	Peptide Sequence	Variable Modifications	Localization Probability	Ascore	Peptide Score	PEAKS:PeptideScore	NTT	Peptide Mass	Observed Mass	Charge	Delta AMU	Delta PPM	Start	Stop	Spectrum Name
gi|571575644	MDsSNDLLEFMDR	M1 Oxidation (M), S3 Phospho	100%, 100%	140.13, 23.98	122.26	58.8	2	1667.62	834.817	2	-0.0021	-1.26	35	47	index=31918
gi|571538909	LSMsPPPLTNLR	M3 Oxidation (M), S4 Phospho	100%, 96%	1,000.00, 14.04	62.94	66.02	2	1420.68	711.346	2	-0.00162	-1.14	359	370	index=15360
gi|571522691	sVVsDAsVHVAK	S1 Phospho, S4 Phospho, S7 Phospho	100%, 100%, 100%	1,000.00, 1,000.00, 1,000.00	15.78	27.38	2	1437.53	719.774	2	-0.00218	-1.51	181	192	index=6120
gi|522838285	sLGQIsLQsEIENPK	S1 Phospho, S6 Phospho, S9 Phospho	100%, 100%, 100%	1,000.00, 1,000.00, 1,000.00	16.48	31.33	2	1881.76	941.885	2	-0.0027	-1.43	303	317	index=31601
gi|66513183	sPLPHNRTSPVAVPVPGR	S1 Phospho, T8 Phospho	99%, 50%	18.26, 0.00	43.34	52.22	2	2039.97	680.998	3	-0.000567	-0.278	498	515	index=13494
gi|571539415	sLsPAVSHGR	S1 Phospho, S3 Phospho	99%, 99%	16.25, 15.01	18.87	33.91	2	1169.46	585.738	2	-0.00184	-1.57	7798	7807	index=1637
gi|571574851	sPsPSPKPGK	S1 Phospho, S3 Phospho	100%, 100%	17.99, 17.98	18.87	33.15	2	1140.46	571.237	2	-0.0031	-2.71	303	312	index=616
gi|594708613	sVEsVEDFDNEIPK	S1 Phospho, S4 Phospho	100%, 100%	1,000.00, 1,000.00	95.78	67.56	2	1766.67	884.341	2	-0.002	-1.13	130	143	index=27518
gi|328781105	sLtPITLPR	S1 Phospho, T3 Phospho	100%, 100%	60.82, 72.17	73.18	57.63	2	1156.53	579.272	2	-0.00104	-0.897	112	120	index=22003
gi|571551784	sPTMDQSIQVGHQQQQQQQQSGNVGK	S1 Phospho	0.95	12.62	69.95	63.9	2	2945.31	982.776	3	-0.00375	-1.27	177	202	index=5399
gi|571548615	sPSKENYSIQGK	S1 Phospho	0.97	15	95.18	63.82	2	1416.63	709.321	2	-0.00216	-1.52	551	562	index=3320
gi|571547193	sPSAFGTPR	S1 Phospho	0.97	17	60.08	58.31	2	998.422	500.219	2	-0.000458	-0.458	26	34	index=3933
gi|571574484	sPSILSK	S1 Phospho	0.98	20.97	75.96	50.02	2	810.389	406.202	2	-0.00116	-1.43	515	521	index=3251
gi|110762141	sPLSTPAADDVSGPLAAPLGPDVTSQSVMDFFAK	S1 Phospho	0.98	16.62	57.25	40.72	2	3467.62	1156.88	3	0.00825	2.38	187	220	index=36184
gi|522838285	sAPANTAAIISPYK	S1 Phospho	0.99	17.03	17.08	29.78	2	1482.71	742.363	2	-0.00118	-0.794	361	374	index=14402
gi|571547440	sPSTYSIR	S1 Phospho	0.99	20.98	58.18	45.7	2	989.422	495.718	2	-0.00196	-1.98	34	41	index=4009
gi|328782140	sLDLDISPPQTAPLLSK	S1 Phospho	0.99	16.25	26.26	47.05	2	1873.94	937.979	2	-0.0023	-1.23	993	1009	index=30659
gi|571533533	sDMLAALQDR	S1 Phospho	1	1000	8.57	26.97	2	1198.51	600.259	2	-0.0024	-2	36	45	index=22493
gi|66513183	sPLPHNR	S1 Phospho	1	1000	10.55	30.19	2	899.401	450.707	2	-0.00226	-2.51	498	504	index=2237
gi|110760070	sPPTTATNAQQR	S1 Phospho	1	42.24	18.46	47.14	2	1350.59	676.303	2	-0.00156	-1.15	326	337	index=850
gi|571499271	sLPSELIEFLTETNLSR	S1 Phospho	1	32.75	205.36	27.87	2	2027.98	1015	2	-0.0022	-1.08	1289	1305	index=36306
gi|571499271	sLPSELIEFVTETNLSR	S1 Phospho	1	60.19	239.96	72.2	2	2013.97	1007.99	2	-0.00116	-0.575	1289	1305	index=36401
gi|571576571	sLPATLSQLR	S1 Phospho	1	54.52	32.25	36.54	2	1164.59	583.301	2	-0.00324	-2.78	952	961	index=19305
gi|66546392	sPPVTPILSPR	S1 Phospho	1	39.54	19.25	54.58	2	1242.64	622.327	2	0.00104	0.838	572	582	index=13288
gi|328786756	sFDSAPVQNK	S1 Phospho	1	42.24	81.18	70.3	2	1171.49	586.753	2	-0.0015	-1.28	770	779	index=3309
gi|571545811	sIPLIVAENEFSK	S1 Phospho	1	49.22	29.9	33.01	2	1525.74	763.879	2	-0.00142	-0.929	267	279	index=29693
gi|66519390	sPFGGGQVDSAR	S1 Phospho	1	101.37	74.85	47.67	2	1256.52	629.266	2	-0.0022	-1.75	339	350	index=5363
gi|571555032	sFLTFGFGAGPAR	S1 Phospho	1	19.23	43.48	45.84	2	1406.64	704.324	2	-0.00498	-3.54	986	998	index=32519
gi|571555032	sPQLLAHQQK	S1 Phospho	1	1000	8.57	30.58	2	1228.6	615.306	2	2.19e-05	0.0178	974	983	index=2653
gi|571532676	sLPVSVPSFPSFVR	S1 Phospho	1	39.54	68.18	54.89	2	1597.79	799.902	2	-0.0025	-1.56	344	357	index=32488
gi|571537942	sFNSGCFVNVNQPSNR	S1 Phospho	1	19.23	39.57	39.07	2	1905.78	953.899	2	-0.000898	-0.471	139	154	index=17268
gi|328784502	sQPDLSR	S1 Phospho	1	51.24	45.81	30.15	2	881.364	441.689	2	-0.0011	-1.24	314	320	index=1306
gi|571532290	sDVENDDVPEAMAAGGAMDVNTALQEVLK	S1 Phospho	1	148.62	122.66	44.41	1	3068.34	1535.17	2	-0.00372	-1.21	2	30	index=36501
gi|571573134	sTSAIDLQAAQR	S1 Phospho	1	23.98	60.23	32.12	2	1339.61	670.816	2	0.0021	1.57	436	447	index=7299
gi|571561076	sMPITPSR	S1 Phospho	1	54.52	53.86	39.92	2	967.42	484.717	2	-0.00146	-1.51	413	420	index=3766
gi|328776032	sPFKITEVEPIDGR	S1 Phospho	1	17.03	17.08	25.73	2	1666.8	834.406	2	0.000562	0.337	337	350	index=10120
gi|328782934	sLPAVSSGIVR	S1 Phospho	1	37.49	19.25	31.7	2	1164.59	583.301	2	-0.003	-2.57	16	26	index=19361
gi|328782228	sNPNLVSNSLK	S1 Phospho	1	35.84	19.25	31.57	2	1251.59	626.8	2	-0.00196	-1.56	613	623	index=8516
gi|571566986	sPPNDSTLNHYR	S1 Phospho	1	37.49	18.46	32.85	2	1479.61	740.814	2	-0.0018	-1.21	460	471	index=4926
gi|571507859	sPASVLSNANSR	S1 Phospho	1	19.23	29.69	33.89	2	1281.57	641.788	2	-0.0111	-8.67	52	63	index=5364
gi|571548615	KFSQILDDEssDGSDNETLR	S10 Phospho, S11 Phospho, S14 Phospho	96%, 95%, 94%	12.63, 12.07, 10.74	23.76	35.81	2	2494.92	832.646	3	-0.0042	-1.68	170	189	index=26211
gi|571574484	IEGVAGNDAsPNLtPR	S10 Phospho, T14 Phospho	100%, 100%	1,000.00, 1,000.00	38.23	46.79	2	1769.74	885.875	2	-0.0039	-2.2	148	163	index=12522
gi|571522691	APFPTPAKAsPDGR	S10 Phospho	0.95	8.29	24.01	44.08	2	1490.69	497.904	3	-0.0025	-1.68	58	71	index=5112
gi|571579717	TPLPDTTDAsPTQK	S10 Phospho	0.95	16.24	88.79	55.42	2	1550.69	776.351	2	-0.000898	-0.579	103	116	index=4509
gi|571532047	IEAQSNNVLsDSDLAQLR	S10 Phospho	0.95	16.24	133.15	64.61	2	2051.95	1026.98	2	-0.0023	-1.12	621	638	index=24451
gi|594708613	NVDTVLVLPsIER	S10 Phospho	0.96	13.28	16.57	58.37	2	1533.78	767.897	2	-0.00232	-1.51	15	27	index=29691
gi|571520782	MPPLVPSQLsPR	S10 Phospho	0.96	13.27	62.91	50.17	2	1400.69	701.352	2	-0.000498	-0.355	2928	2939	index=20937
gi|66516850	LDQPVSDPAsPR	S10 Phospho	0.97	15.01	55.91	31.64	2	1360.6	681.313	2	0.00836	6.14	208	219	index=5270
gi|571538909	SFPSTTGATsPQAPK	S10 Phospho	0.98	16.22	172.91	67.74	2	1555.69	778.853	2	-0.00182	-1.17	344	358	index=6571
gi|66547450	NVILEQSWGsPK	S10 Phospho	0.98	16.24	69.79	49.55	2	1436.67	719.342	2	-0.000758	-0.527	56	67	index=21066
gi|571567009	YVAQYNDIAsPLSNAEK	S10 Phospho	0.99	14.06	35.93	32.48	2	1961.88	981.944	2	-0.0039	-1.99	446	462	index=19247
gi|571554467	LQHQDILDLsR	S10 Phospho	1	1000	8.15	35.04	2	1416.68	709.345	2	-0.0013	-0.916	841	851	index=20034
gi|571562678	IALAADQEDsPLQSK	S10 Phospho	1	33.56	39.41	32.94	2	1664.77	833.39	2	-0.00138	-0.827	346	360	index=10589
gi|571532047	GQLLQEEQIsR	S10 Phospho	1	1000	19.68	35.08	2	1379.64	690.829	2	-0.00262	-1.9	759	769	index=9397
gi|571520000	ANAQMAQQVsPPNR	S10 Phospho	1	1000	38.28	55.1	2	1590.7	796.356	2	-1.81e-05	-0.0113	2456	2469	index=3280
gi|571532290	QDVENDDVPsAMAAGGAMDVNTALQEVLK	S10 Phospho	1	141.75	177.62	39.65	1	3067.35	1023.45	3	-0.0176	-5.73	2	30	index=36486
gi|328779790	VNTLYNYFTsPK	S10 Phospho	1	23.98	126.71	62.95	2	1525.69	763.85	2	-0.0021	-1.37	4	15	index=26898
gi|571574484	KIEGVAGNDAsPNLtPR	S11 Phospho, T15 Phospho	100%, 100%	1,000.00, 1,000.00	37.14	33.99	2	1897.83	949.923	2	-0.0031	-1.63	147	163	index=9529
gi|594708613	KNVDTVLVLPsIER	S11 Phospho	0.96	13.28	26.45	51.42	2	1661.88	831.944	2	-0.0037	-2.22	14	27	index=29386
gi|571524325	EGGAGGNVFSsPR	S11 Phospho	0.97	15.56	92.46	56.56	2	1313.54	657.777	2	-0.00138	-1.05	74	86	index=6156
gi|571510171	TITSTTSTNAsPAR	S11 Phospho	1	36.7	174.48	63.48	2	1486.67	744.34	2	-0.00242	-1.63	245	258	index=1417
gi|571549351	ADDDEDVDLFGsDsEGEDAEAAK	S12 Phospho, S14 Phospho	100%, 100%	1,000.00, 1,000.00	21.52	37.29	2	2558.87	1280.44	2	-0.0015	-0.585	138	160	index=26311
gi|328783026	ALIHEADNVAEsEDsEDEWNYYR	S12 Phospho, S15 Phospho	100%, 100%	64.58, 73.89	82.31	46.34	1	2914.1	972.373	3	-0.00495	-1.7	671	693	index=28274
gi|571576571	SITPNTNELCQsPTFR	S12 Phospho	0.95	13.28	65.74	49.82	2	1943.84	972.93	2	-0.00136	-0.698	745	760	index=17147
gi|571575644	FSYPRPISEPPsPSSSR	S12 Phospho	0.95	17.99	27.55	25.92	2	1969.89	657.639	3	0.000753	0.382	666	682	index=14598
gi|571551784	QPSVLDLISGGsR	S12 Phospho	0.96	14.5	70.93	35.99	2	1407.68	704.846	2	0.000702	0.498	152	164	index=35678
gi|328783026	MDLVEDFPVSGsPFK	S12 Phospho	0.97	15	200.2	64.82	2	1746.76	874.385	2	-0.0022	-1.26	813	827	index=32099
gi|571507494	DIDLVMCQANVsR	S12 Phospho	1	1000	29.9	28.5	2	1599.68	800.846	2	-0.00182	-1.14	179	191	index=21932
gi|571520399	NDWLASGENPRLsPPsPGGPR	S13 Phospho, S16 Phospho	97%, 96%	12.63, 11.14	32.05	34.25	2	2363.01	788.677	3	-0.00213	-0.9	766	786	index=23717
gi|571524325	EEVIIPEGAEDCsLMDLDPEQEVR	S13 Phospho, M15 Oxidation (M)	100%, 100%	1,000.00, 1,000.00	59.11	27.27	2	2868.21	957.089	3	0.0357	12.4	353	376	index=32000
gi|66565249	NEEDDDKDVDLFEsDEEEDPEAVR	S14 Phospho	1	1000	140.48	88.81	2	2918.11	973.71	3	-0.0072	-2.47	86	109	index=22838
gi|571531961	ILSETNTETNINLsPIK	S14 Phospho	1	17.03	51.74	39.34	2	1965.97	983.99	2	-0.00256	-1.3	494	510	index=21443
gi|571550203	AAPFLTWMQEAEEQDsEPEEEDDDLEIEYDDR	S16 Phospho	0.96	13.89	170.23	27.88	2	3923.54	1308.87	3	0.0494	12.6	389	420	index=36596
gi|571550203	AAPFLTWLQEAEEEDsEPEEEDDDLEIEYDDR	S16 Phospho	0.96	11.14	80.79	86.46	2	3906.57	1303.19	3	-0.00975	-2.49	389	420	index=36657
gi|328783026	YDHSPFAENYSGEFEsEK	S16 Phospho	0.99	16.25	25.51	28.52	2	2214.84	1108.43	2	0.0017	0.768	1078	1095	index=24347
gi|66516850	CYACGQPTTIPFASSsPPSTGHVVTSSNR	S16 Phospho	0.99	17.99	48.2	34.42	2	3145.36	1049.46	3	-0.00585	-1.86	355	383	index=26333
gi|571550203	AAPFLTWLQQAEEEDsEPEEEDDDLEIEYDDR	S16 Phospho	1	32.47	198.87	52.01	2	3905.58	1302.86	3	-0.028	-7.18	389	420	index=36378
gi|571550203	AAPFMNWLQEAEEEDsEPEEEDDDLEIEYDDR	S16 Phospho	1	168.24	115.37	27.24	2	3937.52	1313.52	3	0.0296	7.5	389	420	index=36201
gi|328783026	DMDFQLNPNAAEFIPVsPQFMGTR	S17 Phospho	1	23.8	33.68	28.91	2	2804.23	935.754	3	0.00327	1.17	789	812	index=34953
gi|571579236	SEIVSGVYEPTDEECVWEsDDDEEGLTNDLK	S19 Phospho	0.96	12.07	161.71	47.74	2	3638.47	1213.83	3	0.00735	2.02	26	56	index=31206
gi|571533533	SEIVSGVYEPTDEQCVWEsDDDEEGLTNDLK	S19 Phospho	0.98	18	169.53	106.7	2	3637.48	1213.5	3	-0.00645	-1.77	104	134	index=31196
gi|571546403	NsPISRTPPR	S2 Phospho, T7 Phospho	100%, 3%	25.59, 0.00	55.26	49.67	2	1283.54	642.778	2	-0.0013	-1.01	63	72	index=1867
gi|328786568	IsPGITSPR	S2 Phospho, S7 Phospho	100%, 50%	60.82, 0.00	59.81	41.29	2	1086.45	544.232	2	-0.0018	-1.65	502	510	index=6006
gi|386649517	RsPsPYYNR	S2 Phospho, S4 Phospho	100%, 100%	39.54, 20.98	31.93	31.8	2	1298.48	650.249	2	-0.0029	-2.23	258	266	index=1916
gi|571551784	KsPTMDQSIQVGHQQQQQQQQSGNVGK	S2 Phospho	0.95	13.43	43.01	40.04	2	3073.4	1025.47	3	-0.00615	-2	176	202	index=7132
gi|571574484	RsPSILSK	S2 Phospho	0.98	17.98	50.29	25.87	2	966.49	484.252	2	-0.000858	-0.887	514	521	index=4703
gi|110760070	NsITEFNSGTSR	S2 Phospho	0.99	20.98	8.15	26.61	2	1391.57	696.792	2	-0.0044	-3.16	110	121	index=7203
gi|328776871	NsTEIPSR	S2 Phospho	0.99	20.98	55.53	37.05	2	982.412	492.213	2	-0.0013	-1.32	738	745	index=1559
gi|571546403	NsPISR	S2 Phospho	1	47.09	46.78	30.27	2	752.322	377.168	2	-0.00128	-1.7	63	68	index=633
gi|328783026	MsLNKLPAIDK	S2 Phospho	1	1000	27.09	30.66	2	1308.65	655.333	2	-1.81e-05	-0.0138	1863	1873	index=15419
gi|571566995	VsPVSR	S2 Phospho	1	65.16	53.17	25.91	2	723.332	362.673	2	-0.0015	-2.07	214	219	index=719
gi|571542239	LsIPEETIR	S2 Phospho	1	37.49	31.93	26.14	2	1136.55	569.281	2	-0.0013	-1.14	257	265	index=18438
gi|66513481	AsAEIDEGLYSR	S2 Phospho	1	53.57	31.63	33.4	2	1389.58	695.798	2	-0.0017	-1.22	45	56	index=11679
gi|571563070	EsPSLKDLPK	S2 Phospho	1	36.69	145.26	25.84	1	1192.57	597.294	2	-0.0017	-1.42	2	11	index=12635
gi|328778314	LsQTEEIPEVSSLEVLEK	S2 Phospho	1	20.98	25.51	25.6	2	2109.01	1055.51	2	0.0011	0.522	395	412	index=31545
gi|571533533	RSEIVSGVYEPTDEQCVWEsDDDEEGLTNDLK	S20 Phospho	0.95	12.07	40.27	55.99	2	3793.58	1265.54	3	0.0101	2.65	103	134	index=32348
gi|571522894	VLKPPGGGSSDIFGAAPEETsPR	S21 Phospho	0.96	14.04	101.58	44.64	2	2348.1	783.708	3	-0.00345	-1.47	20	42	index=18793
gi|110760070	ANGAYVGPSIPLAPANVAANGGGsPLRPR	S24 Phospho	0.99	16.15	23.51	36.42	2	2823.42	942.143	3	-0.0115	-4.09	236	264	index=29369
gi|571507494	FKEPPVIPATEAGGSTTVVAPIQEEsEEEVDETGVEEK	S26 Phospho	0.97	15.63	52.91	45.29	2	4106.9	1369.97	3	-0.00837	-2.04	141	178	index=25966
gi|66565249	TPVILGNNIAAGKNEEDDDKDVDLFEsDEEEDPEAVR	S27 Phospho	1	24.43	15.86	58.79	2	4166.83	1042.71	4	-0.0162	-3.89	73	109	index=29435
gi|571562678	LNsPPTPTTSTPTFR	S3 Phospho, T6 Phospho	100%, 24%	33.84, 0.00	39.69	52.14	2	1775.75	888.883	2	-0.00366	-2.06	1355	1369	index=14817
gi|66546392	LQsPSSPMKDTLR	S3 Phospho, S5 Phospho	98%, 34%	16.24, 0.00	54	30.54	2	1618.68	810.348	2	-0.00146	-0.9	588	600	index=10666
gi|571559637	APsPPQTSPTQQVAIEDK	S3 Phospho, S8 Phospho	98%, 34%	17.03, 0.00	33.79	27.72	2	2052.88	1027.45	2	-9.81e-05	-0.0477	84	101	index=12182
gi|66546392	VHsPPSPMKDLTR	S3 Phospho, S6 Phospho	97%, 92%	14.73, 10.38	26.24	28.75	2	1623.69	542.236	3	-0.00354	-2.18	606	618	index=10170
gi|571574484	SSsELSVSEPTFIEK	S3 Phospho, S6 Phospho	98%, 92%	19.22, 13.28	79.49	58.65	2	1798.73	900.372	2	-0.00284	-1.58	35	49	index=25684
gi|328784604	TNsLEEIVsPK	S3 Phospho, S9 Phospho	99%, 98%	16.24, 10.37	27.93	29.8	2	1375.57	688.791	2	-0.0017	-1.23	599	609	index=18063
gi|571499570	NDssPELSLNDVNNIQIPR	S3 Phospho, S4 Phospho	100%, 100%	17.03, 17.99	24.8	31.2	2	2283.98	1143	2	0.0065	2.85	43	61	index=31584
gi|571568426	DKsPsPMPDEVLTEDLEVVGLLR	S3 Phospho, S5 Phospho	100%, 100%	40.01, 43.90	118.11	77.08	2	2698.22	900.414	3	-0.0018	-0.666	626	648	index=36302
gi|66546392	VHsPPsPMK	S3 Phospho, S6 Phospho	100%, 100%	1,000.00, 1,000.00	45.08	34.5	2	1138.43	570.221	2	-0.00148	-1.3	606	614	index=1759
gi|571506421	ADsVAsLEFR	S3 Phospho, S6 Phospho	100%, 100%	1,000.00, 1,000.00	8.8	30.55	2	1253.47	627.744	2	-0.000898	-0.716	569	578	index=20393
gi|571499271	AGsEANsPPSATR	S3 Phospho, S7 Phospho	100%, 100%	37.44, 42.24	38.81	57.95	2	1403.51	702.763	2	-0.00146	-1.04	130	142	index=1487
gi|328781105	KRsLtPITLPR	S3 Phospho, T5 Phospho	100%, 100%	50.51, 57.60	32.71	33.2	2	1440.73	481.248	3	-0.00546	-3.79	110	120	index=18211
gi|66554913	STsEPNLNR	S3 Phospho	0.95	15.56	24.77	44.23	2	1096.45	549.235	2	-0.000978	-0.891	672	680	index=1607
gi|571520628	TTsLSSLSSSSNR	S3 Phospho	0.95	16.24	86.84	57.43	2	1405.61	703.812	2	-9.81e-05	-0.0697	1591	1603	index=5454
gi|571553410	DQsPPTQNHINVTDSALANMK	S3 Phospho	0.95	16.25	38.03	36.97	2	2360.05	787.69	3	0.00105	0.446	156	176	index=17061
gi|571510343	IPsPTRPSISR	S3 Phospho	0.95	17.98	17.01	30.62	2	1289.65	645.832	2	-0.000898	-0.696	1052	1062	index=6527
gi|571522691	SNsIFSPK	S3 Phospho	0.96	13.83	44.68	40.55	2	958.416	480.215	2	-0.00226	-2.35	171	178	index=6161
gi|571548615	SRsPPSK	S3 Phospho	0.96	14.49	53.92	29.32	2	837.375	419.695	2	-0.0012	-1.43	355	361	index=1096
gi|571548615	SRsPPSKENSSEYSASEVSSK	S3 Phospho	0.96	16.25	33.39	36.38	2	2322	775.006	3	-0.0054	-2.32	355	375	index=5337
gi|571499271	TLsPDITIK	S3 Phospho	0.96	14.04	55.91	55.41	2	1066.53	534.272	2	-0.00264	-2.47	298	306	index=14333
gi|328783030	SNsLEEISK	S3 Phospho	0.96	13.83	24.6	32.03	2	1085.46	543.739	2	-0.00204	-1.88	581	589	index=4064
gi|328777287	SLsNLNITSPK	S3 Phospho	0.96	15.27	25.77	33.62	2	1252.61	627.31	2	-0.0017	-1.35	699	709	index=15503
gi|328780018	SNsVEIR	S3 Phospho	0.96	13.83	37.86	32.82	2	883.38	442.698	2	6.19e-05	0.07	5	11	index=1741
gi|571574484	SPsQIAVK	S3 Phospho	0.97	15.27	45.66	37.77	2	908.437	455.226	2	-0.000318	-0.35	506	513	index=2184
gi|328790249	SSsNSEIDINNLIPR	S3 Phospho	0.97	16.24	171.32	62.86	2	1737.79	869.905	2	0.00156	0.898	832	846	index=30587
gi|571546156	SPsDTQAFR	S3 Phospho	0.97	14.49	65.11	41.47	2	1087.43	544.723	2	-0.00282	-2.59	13	21	index=2589
gi|66554913	SMsPSLAPSR	S3 Phospho	0.97	15.27	89.76	64.05	2	1111.47	556.743	2	-0.00342	-3.07	284	293	index=4798
gi|571566248	TIsPLPISSATK	S3 Phospho	0.97	15	24.8	32.35	2	1293.66	647.837	2	-0.000238	-0.184	1935	1946	index=13433
gi|522838285	FTsPEQK	S3 Phospho	0.98	17.98	18.32	31.3	2	915.374	458.694	2	-0.00162	-1.77	485	491	index=904
gi|571527600	SHsFNFVGPNSGR	S3 Phospho	0.98	17.47	15.44	25.86	2	1484.62	743.317	2	-0.000858	-0.578	154	166	index=17125
gi|571520782	TMsPTLPTPR	S3 Phospho	0.98	17.98	32.25	44.98	2	1179.54	590.775	2	-0.000898	-0.761	2532	2541	index=10391
gi|571520782	VPsPNQPPTYIPETAK	S3 Phospho	0.98	16.25	16.2	27.14	2	1817.86	909.935	2	-0.00582	-3.2	3096	3111	index=13183
gi|328786756	KRsFDSAPVQNK	S3 Phospho	0.98	16.6	55.71	28.92	2	1455.69	486.236	3	-0.00324	-2.22	768	779	index=7017
gi|571499564	SLsLQDLSISK	S3 Phospho	0.98	17.47	89.35	61.91	2	1269.62	635.817	2	-0.0029	-2.28	207	217	index=22141
gi|571552567	SNsMQSFNEMLR	S3 Phospho	0.98	17.47	28.56	38.8	2	1522.59	762.303	2	-0.00404	-2.65	314	325	index=23237
gi|571564551	SSsLDLPDNSIVK	S3 Phospho	0.98	19.22	55.74	44.75	2	1453.67	727.842	2	-0.00208	-1.43	96	108	index=17855
gi|110772453	SSsFDKPDLPR	S3 Phospho	0.98	19.22	53.45	27.62	2	1327.58	664.795	2	-0.0067	-5.04	16	26	index=6596
gi|571503646	SKsQSNLVR	S3 Phospho	0.98	16.23	53.91	26.93	2	1097.52	549.768	2	-0.0021	-1.91	42	50	index=2058
gi|571502317	LSsPPPMPLHPPTSNR	S3 Phospho	0.98	17.98	64.72	38.07	2	1806.85	603.289	3	-0.00375	-2.07	1218	1233	index=13385
gi|571522691	RNsFHSFLNR	S3 Phospho	0.99	16.25	31.4	39.43	2	1356.61	453.21	3	-0.00285	-2.1	724	733	index=34862
gi|110760070	APsFETATSFK	S3 Phospho	0.99	16.24	24.52	34.72	2	1264.54	633.276	2	-0.00122	-0.962	225	235	index=16133
gi|571546403	HAsPNPLTSVK	S3 Phospho	0.99	17.03	32.27	30.24	2	1229.58	615.797	2	-0.0014	-1.14	84	94	index=8144
gi|571564551	SVsVSQTPPFK	S3 Phospho	0.99	19.23	31.55	31.45	2	1255.58	628.799	2	-0.00158	-1.26	837	847	index=10503
gi|328776350	DMsIDDDDTEWER	S3 Phospho	0.99	13.28	16.57	25.99	2	1705.58	853.798	2	-0.00176	-1.03	606	618	index=20281
gi|571522691	FQsPGR	S3 Phospho	1	1000	68.5	31.03	2	770.311	386.163	2	-0.0014	-1.81	107	112	index=957
gi|571522691	MAsPVGGASLDK	S3 Phospho	1	57.6	43.59	44.11	2	1211.53	606.77	2	-0.00158	-1.3	242	253	index=5255
gi|571559637	RLsLEAHK	S3 Phospho	1	1000	66.72	40.08	2	1032.51	517.263	2	-0.00178	-1.72	109	116	index=7498
gi|110760070	GDsLPAVSLAVSYVQDR	S3 Phospho	1	17.03	39	36.86	2	1855.87	928.941	2	-0.0045	-2.42	200	216	index=34197
gi|571569386	GNsPQLFLR	S3 Phospho	1	1000	120.2	65.32	2	1110.52	556.268	2	-0.0014	-1.26	385	393	index=16865
gi|328783026	NLsYEFYK	S3 Phospho	1	23.98	69.42	41.31	2	1142.47	572.241	2	-0.0017	-1.49	500	507	index=18605
gi|571579717	RLsEAGLR	S3 Phospho	1	1000	14.75	25.72	2	980.48	491.247	2	-0.00172	-1.75	11	18	index=5891
gi|328781105	GVsPLGIR	S3 Phospho	1	1000	35.16	35.4	2	877.442	439.728	2	-0.0011	-1.25	128	135	index=10493
gi|571549506	RNsFIQIDIER	S3 Phospho	1	1000	19.25	27.84	2	1469.7	735.858	2	-0.00278	-1.89	221	231	index=33661
gi|571549128	LPsPPKEIR	S3 Phospho	1	1000	49.31	48.81	2	1115.57	558.794	2	-0.0016	-1.43	165	173	index=6901
gi|328786684	QQsNPPQQQAWR	S3 Phospho	1	1000	74.85	26.17	2	1546.67	774.335	2	-0.0136	-8.8	201	212	index=17907
gi|571521289	TPsPSSLILPQPLR	S3 Phospho	1	20.98	56.39	54.44	2	1584.83	793.421	2	-0.0019	-1.2	305	318	index=28582
gi|571514446	AGsLTDLSHK	S3 Phospho	1	36.69	63.68	44.99	2	1107.5	554.755	2	-0.0023	-2.07	125	134	index=3216
gi|571575747	ALsLDSELCNEAR	S3 Phospho	1	42.24	30.45	46.98	2	1556.65	779.335	2	0.000802	0.515	647	659	index=20361
gi|571578374	QIsPELGVESR	S3 Phospho	1	102	95.24	37.27	2	1293.6	647.805	2	-0.00158	-1.22	236	246	index=21454
gi|328786150	HDsPPPILTENEPEIDDSALILSWYDSDLNLVIDK	S3 Phospho	1	49.03	104.66	55.25	2	4042.9	1348.64	3	-0.00767	-1.9	459	493	index=36254
gi|571563582	LRsPGAPGPTDSGK	S3 Phospho	1	78.27	70.06	41.58	2	1418.66	710.334	2	-0.00398	-2.8	536	549	index=1424
gi|343790874	ITsPQLSGSR	S3 Phospho	1	25.22	104.91	57.76	2	1124.52	563.268	2	-0.00144	-1.28	1460	1469	index=2748
gi|571513713	LCsPINR	S3 Phospho	1	1000	25.62	36.17	2	938.404	470.209	2	-0.0021	-2.23	263	269	index=1875
gi|571544754	LGsPIGDEQSK	S3 Phospho	1	55.43	32.27	30.77	2	1209.53	605.771	2	-0.0017	-1.4	995	1005	index=3164
gi|571515576	CPsDADISTLIIDDNELQR	S3 Phospho	1	37.49	47.81	33.46	2	2253.98	1128	2	-0.0017	-0.753	25	43	index=35002
gi|328779321	DQsLEDGVLDLISGGSR	S3 Phospho	1	39.92	51.74	49.66	2	1839.83	920.92	2	-0.000898	-0.488	183	199	index=35629
gi|74841764	VNsVEVPTDDEPYASFK	S3 Phospho	1	51.24	153.92	47.22	2	1975.85	988.934	2	0.00702	3.55	152	168	index=22542
gi|571527614	VPsAPGSLK	S3 Phospho	1	54.52	52.66	26.98	2	934.452	468.233	2	-0.00264	-2.82	1048	1056	index=3579
gi|328776191	NLsPQNR	S3 Phospho	1	1000	39.21	29.78	2	907.391	454.702	2	-0.0029	-3.19	891	897	index=982
gi|571559637	RAPsPPQTSPTQQVAIEDK	S4 Phospho, S9 Phospho	100%, 1%	37.18, 0.00	184.22	70.76	2	2208.98	1105.5	2	-0.0023	-1.04	83	101	index=8391
gi|571559637	RAPsPPQTSPTQEVAIEDK	S4 Phospho, T8 Phospho	99%, 6%	18.75, 0.00	129.41	45.6	2	2209.97	737.662	3	-0.00237	-1.07	83	101	index=10609
gi|571559637	RAPsPPQTSPTEQVAIEDK	S4 Phospho, T8 Phospho	100%, 7%	33.47, 0.00	151.25	44.36	2	2209.97	737.663	3	-0.000387	-0.175	83	101	index=10059
gi|571559637	RAPsPPETSPTQQVAIEDK	S4 Phospho, T8 Phospho	100%, 33%	27.67, 0.00	164.37	37.17	2	2209.97	1105.99	2	-0.00104	-0.471	83	101	index=9629
gi|571559637	RAPsPPETSPTQEVAIEDK	S4 Phospho, T8 Phospho	98%, 46%	15.02, 0.00	96.69	30.52	2	2210.95	737.992	3	0.0036	1.63	83	101	index=11288
gi|571559637	RQPsPPQTSPTQQVAIEDK	S4 Phospho, T8 Phospho	95%, 47%	11.13, 0.00	81.93	39.53	2	2266	756.34	3	-0.00546	-2.41	83	101	index=8842
gi|66546392	LKFsPAPsPEPQLSK	S4 Phospho, S8 Phospho	96%, 98%	14.06, 16.25	6.85	27.52	2	1784.82	893.413	2	-0.00562	-3.15	547	561	index=16269
gi|571499570	KNDssPELSLNDVNNIQIPR	S4 Phospho, S5 Phospho	99%, 99%	14.06, 15.01	52.55	39.29	2	2412.07	805.03	3	-0.00465	-1.93	42	61	index=29070
gi|571526329	SGGsPSHPSMMGGPMPVR	S4 Phospho	0.95	12.78	49.52	26.93	2	1847.75	616.923	3	-0.00531	-2.87	435	452	index=10759
gi|571548615	FPDsPSKENCSETSEEITQPK	S4 Phospho	0.96	15.01	94.38	65.44	2	2489.03	830.684	3	-0.00336	-1.35	419	439	index=10689
gi|328783030	TPLsPELR	S4 Phospho	0.96	13.27	44.3	49.17	2	991.474	496.744	2	-0.00152	-1.53	697	704	index=9963
gi|571532047	TIEsPAQMNNHTLISSR	S4 Phospho	0.97	16.62	26.45	38.75	2	1977.9	660.305	3	-0.00555	-2.8	72	88	index=11583
gi|328791886	IPIsPSR	S4 Phospho	0.97	15	41.95	33.14	2	848.416	425.215	2	-0.00178	-2.09	469	475	index=2296
gi|571563066	LPIsPTGDSAR	S4 Phospho	0.97	17.98	40.78	43.92	2	1192.55	597.282	2	-0.00102	-0.853	839	849	index=5906
gi|571525142	LDAsPPTR	S4 Phospho	0.98	16.24	9.83	27.52	2	935.411	468.712	2	-0.0022	-2.35	665	672	index=2049
gi|571551784	KDDsGNETGAGEGEPEEEPEIVHYDK	S4 Phospho	0.99	15.01	105.1	62.66	2	2910.17	971.063	3	-0.00531	-1.82	332	357	index=17247
gi|328783026	KDLsPVVTPNDNQLIMSSD	S4 Phospho	0.99	17.99	14.48	29.78	2	2151.98	1076.99	2	-0.0029	-1.35	1971	1989	index=22720
gi|571579717	TPTsPPDSSK	S4 Phospho	0.99	19.22	142.46	62.85	2	1095.45	548.731	2	-0.00158	-1.44	117	126	index=898
gi|571499271	LNEsAPILK	S4 Phospho	1	1000	13.44	32.48	2	1063.53	532.774	2	0.000102	0.0958	1336	1344	index=8941
gi|571549506	LNVsDTQEVEDNVK	S4 Phospho	1	46.21	153	63.1	2	1668.72	835.369	2	-0.003	-1.8	351	364	index=12913
gi|110757430	FFGsPNR	S4 Phospho	1	1000	31.77	25.95	2	903.364	452.689	2	-0.00158	-1.74	140	146	index=5939
gi|571523203	LQVsEETPAPVTPPR	S4 Phospho	1	19.23	40.77	37.18	2	1699.82	850.917	2	0.0011	0.648	12	26	index=13073
gi|66553034	VPNsPVRK	S4 Phospho	1	1000	53.19	41.21	2	975.49	488.752	2	-0.00126	-1.29	325	332	index=826
gi|66553034	VPNsPVR	S4 Phospho	1	1000	48.85	26.65	2	847.395	424.705	2	-0.00104	-1.22	325	331	index=850
gi|328784214	MLEsQSLPTTTQR	S4 Phospho	1	17.98	40.76	30.98	2	1570.71	786.36	2	-0.00208	-1.32	96	108	index=9901
gi|571537942	RPEsPIGK	S4 Phospho	1	1000	66.51	34.96	2	962.459	482.236	2	-0.00144	-1.49	155	162	index=1322
gi|571575747	INGsPPISPSSQEPK	S4 Phospho	1	33.56	39.41	30.07	2	1616.74	809.378	2	-0.0035	-2.16	794	808	index=5656
gi|571553062	GLEsPPLIDSK	S4 Phospho	1	29.88	24.52	34.4	2	1234.58	618.299	2	-0.00268	-2.17	934	944	index=14275
gi|571511696	IQAsFR	S4 Phospho	1	1000	30.79	25.9	2	800.358	401.186	2	-0.00138	-1.72	132	137	index=4106
gi|571534943	LLVsPTPNHSAIAASMER	S4 Phospho	1	17.99	35.31	29.36	2	1972.94	658.656	3	0.000687	0.348	1156	1173	index=16800
gi|571553062	SGLVsPSEVGSPR	S5 Phospho, S7 Phospho	97%, 34%	15.58, 0.00	29.13	30.02	2	1430.58	716.3	2	-0.000778	-0.543	79	91	index=12960
gi|571533533	AGDNsEMEsVEDEDDNKAPELFAK	S5 Phospho, S9 Phospho	100%, 100%	1,000.00, 1,000.00	56.51	40.62	2	2799.05	934.023	3	-0.00393	-1.4	8	31	index=22660
gi|571499271	SLNGsQIIFNK	S5 Phospho	0.95	12.62	54.12	40.53	2	1299.62	650.819	2	-0.00102	-0.783	1202	1212	index=17613
gi|328792078	VPFGsPSK	S5 Phospho	0.95	13.27	52.41	38.83	2	897.4	449.707	2	-0.00194	-2.16	180	187	index=3267
gi|571555701	LSTGsIER	S5 Phospho	0.95	16.24	19.82	28.77	2	941.422	471.718	2	-0.0017	-1.8	1113	1120	index=3237
gi|571510040	FSSAsPPLSR	S5 Phospho	0.95	16.24	42.01	52.19	2	1127.5	564.758	2	-0.00176	-1.56	1664	1673	index=6296
gi|328778669	HSLGsSIMGD	S5 Phospho	0.95	16.24	42.54	51.4	2	1082.41	542.212	2	-0.00194	-1.79	648	657	index=11401
gi|328783026	TDNDsNILDNR	S5 Phospho	0.96	13.28	43.38	42.95	2	1355.54	678.771	2	-0.00854	-6.29	518	528	index=7032
gi|571504917	FTVLsPQPK	S5 Phospho	0.96	13.27	26.77	52.46	2	1095.54	548.775	2	-0.00218	-1.99	568	576	index=10927
gi|571520782	DTLLsPIPK	S5 Phospho	0.98	16.24	19.83	41.16	2	1062.54	532.276	2	0.000502	0.472	2542	2550	index=17762
gi|571525142	RLDAsPPTR	S5 Phospho	0.98	16.24	32.48	29.86	2	1091.51	546.763	2	-0.0027	-2.47	664	672	index=3733
gi|328790123	SVIDsPSK	S5 Phospho	0.98	17.98	47.68	38.95	2	911.4	456.707	2	-0.00102	-1.12	844	851	index=1454
gi|571508626	TEPSsPNVR	S5 Phospho	0.98	16.22	76.21	47.66	2	1065.45	533.732	2	-0.000698	-0.655	275	283	index=1024
gi|571499271	QNEFsPESSLSDANNIQTSR	S5 Phospho	0.99	19.23	24.14	26.9	2	2302.97	1152.49	2	0.0017	0.739	42	61	index=25755
gi|229892248	DKELsEDEEEEEEPAKEEGEDTGKPK	S5 Phospho	0.99	15.14	36.61	34.99	2	3055.26	1019.43	3	-0.00287	-0.939	223	248	index=14356
gi|571563066	RLPIsPTGDSAR	S5 Phospho	0.99	20.98	41.74	40.97	2	1348.65	675.332	2	-0.0023	-1.7	838	849	index=6703
gi|571533533	ALNRsDMLAALQDR	S5 Phospho	1	1000	29.38	34.27	2	1652.77	827.391	2	-0.0033	-1.99	32	45	index=23532
gi|571574484	GELVsPAR	S5 Phospho	1	1000	45.54	52.44	2	907.416	454.715	2	-0.00164	-1.8	94	101	index=2815
gi|66513183	SFYPsPNK	S5 Phospho	1	36.69	48.15	26.76	1	1018.42	510.215	2	-0.0021	-2.06	482	489	index=6225
gi|571569386	GRGNsPQLFLR	S5 Phospho	1	1000	19.68	26.16	2	1323.64	662.83	2	-9.81e-05	-0.074	383	393	index=16695
gi|571576571	TINNsALGK	S5 Phospho	1	30.07	35.14	38.37	2	996.464	499.24	2	-0.000438	-0.439	962	970	index=1837
gi|571531961	IANIsNEAQFESK	S5 Phospho	1	66.05	85.9	45.16	2	1529.68	765.844	2	-0.0033	-2.15	511	523	index=11999
gi|328786684	QQLDsPQQQAWR	S5 Phospho	1	1000	76.45	43.14	2	1563.68	782.855	2	0.0121	7.73	114	125	index=15572
gi|571523984	FGAAsPQAVR	S5 Phospho	1	1000	20.14	34.99	2	1082.49	542.252	2	-0.00172	-1.59	1199	1208	index=3640
gi|328783288	EVGEsEEDDVPATEISLR	S5 Phospho	1	63.48	36.12	45.1	2	2053.87	1027.94	2	-0.0013	-0.632	1303	1320	index=21359
gi|328793299	TTIFsPEGR	S5 Phospho	1	17.99	35.23	42.38	2	1086.47	544.244	2	-0.00144	-1.32	374	382	index=11889
gi|66514180	FLQLsPEWVK	S5 Phospho	1	1000	96.25	38.12	2	1325.64	663.828	2	-0.0011	-0.828	1475	1484	index=29956
gi|571566995	HFSVTsPK	S6 Phospho	0.95	16.24	38.7	26.66	2	981.432	491.723	2	-0.00166	-1.69	75	82	index=4292
gi|571545811	TTDIKsPLGK	S6 Phospho	0.96	17.03	35.31	46.71	2	1138.56	570.289	2	-0.000978	-0.858	468	477	index=3244
gi|571575002	WVSDGsPTHSSTPVK	S6 Phospho	0.96	14.5	55.11	34.45	2	1663.72	832.869	2	-0.0025	-1.5	462	476	index=3566
gi|571526240	MDSMPsPVNR	S6 Phospho	0.97	14.5	29.19	32.98	2	1212.47	607.24	2	-0.00202	-1.66	1906	1915	index=6176
gi|522838285	TSIDLsPFQDNDATSVK	S6 Phospho	0.98	15.01	26.26	33.5	2	1916.84	959.426	2	-0.00478	-2.49	344	360	index=23582
gi|571520782	ILQPLsPNGQWSR	S6 Phospho	0.98	16.6	42.07	45.21	2	1574.76	788.386	2	-0.0039	-2.47	2940	2952	index=21241
gi|571499271	TANVLsDSER	S6 Phospho	0.98	17.98	50.23	53.33	2	1170.49	586.253	2	-0.0017	-1.45	921	930	index=4112
gi|110761627	AIVGAsLTDILAK	S6 Phospho	0.98	17.98	37.49	50.83	2	1350.72	676.365	2	-0.00136	-1	81	93	index=31094
gi|571547936	YATCIsPNR	S6 Phospho	0.98	16.24	63.15	49.86	2	1160.47	581.241	2	-0.0021	-1.81	628	636	index=3639
gi|571549351	DILDSsVFQELK	S6 Phospho	0.98	17.98	129.76	56.81	2	1472.68	737.347	2	-0.0019	-1.29	83	94	index=32804
gi|571547193	LSATDsPGR	S6 Phospho	1	32.28	81.53	50.66	2	982.412	492.213	2	-0.0018	-1.83	7	15	index=1028
gi|571573200	IAGAFsPNSAIDR	S6 Phospho	1	19.23	28.59	30.17	2	1397.63	699.823	2	-0.00382	-2.73	721	733	index=15436
gi|571544349	GMQWNsPK	S6 Phospho	1	1000	57.42	43.59	2	1026.4	514.207	2	-0.0021	-2.04	756	763	index=5064
gi|571519406	LHLPLsR	S6 Phospho	1	1000	23.62	45.38	2	914.474	458.243	2	-0.00336	-3.67	440	446	index=13547
gi|571535003	EVPPPsPR	S6 Phospho	1	1000	48.94	40.81	2	957.432	479.723	2	-0.00104	-1.08	263	270	index=1029
gi|48120807	ANPFVsPTPLFVVK	S6 Phospho	1	20.98	49.43	31.86	2	1594.82	798.413	2	-0.0046	-2.88	377	390	index=31967
gi|571510171	SNIENDsELDSDDDLIPYDMSHDTK	S7 Phospho, S11 Phospho	96%, 93%	13.66, 11.35	18.03	29.18	2	3027.13	1010.05	3	0.0152	5	1053	1077	index=29610
gi|328776866	SADIQLsPTKEK	S7 Phospho	0.98	17.98	44.41	45.29	2	1395.66	698.839	2	-0.0025	-1.79	211	222	index=3224
gi|328776866	SADIQLsPTK	S7 Phospho	0.98	16.24	29.88	30.2	2	1138.53	570.271	2	-0.0015	-1.31	211	220	index=5870
gi|571549351	GNQQTTsPILSAGGSLANEVAK	S7 Phospho	0.98	20.98	219.81	84.36	2	2222.06	1112.04	2	-0.0019	-0.854	32	53	index=22770
gi|328783026	AEFVNLsSQQDYSEDTFIEHADELK	S7 Phospho	0.99	20.98	47.62	32.85	2	2994.28	999.101	3	-0.000147	-0.0491	1029	1053	index=31177
gi|571554467	RIDPDLsR	S7 Phospho	1	1000	19.82	33.19	2	1050.49	526.25	2	-0.0015	-1.42	769	776	index=4876
gi|328790249	VPVIPLsPPK	S7 Phospho	1	1000	17.73	27.06	2	1125.62	563.817	2	-0.0021	-1.86	1552	1561	index=17476
gi|571520782	LLGLPNsPK	S7 Phospho	1	1000	43.4	32.01	2	1017.53	509.771	2	1.94e-06	0.0019	2433	2441	index=18107
gi|571520782	VVSPSLsPR	S7 Phospho	1	17.98	44.14	44.78	2	1020.5	511.258	2	-0.00102	-0.997	4019	4027	index=4903
gi|571549506	NLANEIsLTDDFQK	S7 Phospho	1	17.98	22.95	26.5	2	1686.75	844.382	2	-0.0021	-1.24	159	172	index=26411
gi|571545811	KTTDIKsPLGK	S7 Phospho	1	32.78	50.23	28.63	2	1266.66	423.226	3	-0.00302	-2.38	467	477	index=5512
gi|571566995	AQLPVVsPR	S7 Phospho	1	1000	42.59	46.46	2	1045.53	523.774	2	-0.000698	-0.667	190	198	index=7930
gi|571547101	ITQVPEsPKEK	S7 Phospho	1	76.17	60.61	39.12	2	1334.65	668.332	2	0.000182	0.136	130	140	index=1804
gi|571549351	GNEQTTsPILSAGGSLANEVAK	S7 Phospho	1	20.98	102.68	44.5	2	2223.04	1112.53	2	0.0057	2.56	32	53	index=24223
gi|328784214	EAILAQYsQMSEEENSEGDGEEDGASGGDCGIEK	S8 Phospho, S11 Phospho	98%, 1%	16.25, 0.00	48.59	44.33	2	3750.37	1251.13	3	-0.00645	-1.72	119	152	index=26579
gi|571575380	TPLAHALsPPK	S8 Phospho	0.95	12.63	29.67	36.4	2	1210.61	606.313	2	-9.81e-05	-0.0809	497	507	index=8529
gi|571565862	TIGGGDDsFNTFFSETGAGK	S8 Phospho	0.95	12.63	133.31	87.84	2	2086.85	1044.43	2	-0.0037	-1.77	41	60	index=30580
gi|571548615	STTESVGsPVLHEMK	S8 Phospho	0.96	19.23	94.89	56.29	2	1680.74	841.378	2	-0.0027	-1.6	154	168	index=11020
gi|328786684	LNQQQQQsSPQQPHSQR	S8 Phospho	0.96	14.04	51.39	45.18	2	2097.93	700.318	3	-0.00255	-1.21	97	113	index=1671
gi|571522691	SDTSAKLsK	S8 Phospho	0.97	15.9	13.26	29.09	2	1015.46	508.737	2	0.000182	0.179	509	517	index=888
gi|571553121	STNSSIIsSPATSIK	S8 Phospho	0.98	16.25	28.4	29.51	2	1571.74	786.88	2	0.000782	0.497	207	221	index=10978
gi|328791886	DINIEEEsDGENDPELLNELK	S8 Phospho	1	1000	59.99	41.29	2	2494.06	1248.04	2	-0.0019	-0.762	90	110	index=30578
gi|110764283	AAEAGDVsPPKR	S8 Phospho	1	1000	28.56	51.1	2	1276.58	639.297	2	-0.0024	-1.88	18	29	index=1860
gi|110764283	AAEAGDVsPPK	S8 Phospho	1	1000	90.02	56.04	2	1120.48	561.248	2	-0.000298	-0.266	18	28	index=2088
gi|328791237	NFVVPDQsPPPTK	S8 Phospho	1	17.99	43.48	27.01	2	1504.7	753.355	2	-0.0015	-0.995	171	183	index=11478
gi|571564551	AQSQIINsPK	S8 Phospho	1	51.24	90.22	39.05	2	1164.55	583.284	2	-0.00178	-1.53	999	1008	index=1889
gi|571504859	IQLEIPIsPQK	S8 Phospho	1	1000	42.01	28.47	2	1344.71	673.359	2	-0.0023	-1.71	190	200	index=22851
gi|571548615	FSQILDDEssDGSDNETLR	S9 Phospho, S10 Phospho, S13 Phospho	95%, 95%, 93%	12.63, 12.07, 10.74	19.46	35.45	2	2366.82	1184.42	2	-0.0013	-0.548	171	189	index=29516
gi|328783026	TGISAIDEsFsSCER	S9 Phospho, S11 Phospho, S12 Phospho	96%, 95%, 94%	14.06, 12.63, 12.07	15.36	33.3	2	1897.62	949.818	2	-0.0039	-2.05	922	936	index=25546
gi|48102174	KDVIDLIEsDssIDEDDIEDDIFVDNVR	S9 Phospho, S11 Phospho, S12 Phospho	100%, 100%, 100%	1,000.00, 1,000.00, 1,000.00	102.09	65.83	2	3462.39	1155.14	3	-0.000147	-0.0425	282	309	index=36462
gi|571502688	NASADSSLsPDQVR	S9 Phospho	0.95	17.98	53.54	43.64	2	1525.64	763.827	2	-0.00202	-1.32	173	186	index=4552
gi|571506421	ATVENLSLsPAPTGR	S9 Phospho	0.98	17.98	54.08	42.09	2	1591.76	796.887	2	-0.0015	-0.941	413	427	index=14128
gi|522838285	NTDINLNNsR	S9 Phospho	0.99	15.58	8.57	26.37	2	1239.52	620.769	2	-0.00136	-1.09	192	201	index=3973
gi|571506421	TAGVGVGSsR	S9 Phospho	0.99	19.22	29.75	27.04	2	969.428	485.721	2	-0.00182	-1.87	579	588	index=1332
gi|571510847	TLIINLPGsPK	S9 Phospho	1	122.98	79.23	42.98	2	1231.66	616.836	2	-0.0019	-1.54	26	36	index=22403
gi|328778804	ENVIDLNQsK	S9 Phospho	1	1000	94.17	60.79	2	1238.55	620.284	2	-0.0013	-1.05	104	113	index=8648
gi|328778804	ENVIDLNQsKEIQENGNTTSR	S9 Phospho	1	26.18	24	29.75	2	2468.12	823.711	3	-0.00945	-3.83	104	124	index=12589
gi|571537972	VDDENDFPsLG	S9 Phospho	1	1000	30.46	27.49	2	1286.47	644.242	2	-0.00156	-1.21	404	414	index=22501
gi|66513183	tSPVAVPVPGR	T1 Phospho	0.98	17.01	37.63	44.69	2	1158.58	580.296	2	-0.0031	-2.67	505	515	index=10974
gi|66565249	tPTSSNPHVLR	T1 Phospho	0.98	17.98	127.31	65.71	2	1287.6	644.806	2	-0.00158	-1.22	44	54	index=2792
gi|343790874	LDSQLSNTPLNtPR	T12 Phospho	0.98	14.51	27.59	38.08	2	1634.77	818.391	2	-0.000598	-0.366	1356	1369	index=11082
gi|571543962	NtPIEtPHsILK	T2 Phospho, T6 Phospho, S9 Phospho	100%, 100%, 100%	1,000.00, 1,000.00, 1,000.00	7.78	30.19	2	1588.63	795.328	2	0.0055	3.46	1146	1157	index=13316
gi|66531362	AtsNVFAMFDQAQIAEFK	T2 Phospho, S3 Phospho	100%, 100%	1,000.00, 1,000.00	181.3	100.9	2	2176.89	1089.45	2	-0.0039	-1.79	20	37	index=36302
gi|571572777	EtFPRHISEK	T2 Phospho	0.99	16.25	8.57	27.93	2	1322.6	662.309	2	0.000502	0.379	72	81	index=3294
gi|571515104	SGtPPPMGHRPGsASPPSSTPSR	T3 Phospho, S13 Phospho, S15 Phospho	96%, 95%, 93%	14.05, 12.97, 11.71	16.66	30.46	2	2483.97	828.996	3	-0.00585	-2.35	365	387	index=4385
gi|571551784	STtPTSSLLTR	T3 Phospho, S6 Phospho	99%, 25%	23.98, 0.00	31.55	41.17	2	1322.55	662.281	2	-0.00476	-3.59	165	175	index=12501
gi|328779129	SHtTVKYTMK	T3 Phospho, Y7 Phospho	98%, 33%	17.99, 0.00	20.62	32.86	2	1354.54	678.278	2	0.0015	1.11	413	422	index=11247
gi|386649517	AHtPTPGIYLGKPTHLHDR	T3 Phospho	0.95	13.28	37.49	25.95	2	2190.07	439.021	5	-0.00587	-2.68	223	241	index=28056
gi|522838285	SHtQPEICFR	T3 Phospho	0.99	19.23	7.74	38.82	2	1353.55	677.784	2	-0.000698	-0.515	223	232	index=13936
gi|571548615	IAtPEEK	T3 Phospho	1	1000	37.61	34.98	2	866.379	434.197	2	-0.000618	-0.713	147	153	index=1098
gi|571564551	IQtPPINK	T3 Phospho	1	1000	33.62	33	2	989.495	495.755	2	-0.000658	-0.664	1061	1068	index=2583
gi|328778939	KItTIMK	T3 Phospho	1	23.98	18.32	26.08	2	913.471	457.74	2	-0.00648	-7.08	475	481	index=7325
gi|571578037	VPVtPsPPR	T4 Phospho, S6 Phospho	100%, 100%	1,000.00, 1,000.00	18.69	31.73	2	1108.47	555.241	2	-0.00458	-4.13	885	893	index=4465
gi|66513183	MCDtPPPLPR	T4 Phospho	1	1000	47.17	30.14	1	1262.52	632.265	2	-0.00362	-2.86	78	87	index=10896
gi|571578037	RVPVtPsPPR	T5 Phospho, S7 Phospho	100%, 100%	1,000.00, 1,000.00	18.87	33.44	2	1264.57	633.294	2	-0.000618	-0.488	884	893	index=3577
gi|571522691	APFPtPAK	T5 Phospho	1	1000	18.57	30.08	2	907.42	454.719	2	0.00152	1.68	58	65	index=5028
gi|571554467	FVFGtPGK	T5 Phospho	1	1000	17.03	39.18	2	931.42	466.717	2	-0.0025	-2.68	1830	1837	index=14648
gi|328778939	SPIItPTTPNNDR	T5 Phospho	1	20.98	30.28	29.65	2	1504.69	753.353	2	-0.00196	-1.3	654	666	index=6320
gi|571576251	TINYDtSPK	T6 Phospho	1	23.98	111.88	47.69	2	1117.47	559.741	2	-0.0019	-1.7	905	913	index=3081
gi|571536196	SLNFNLtPsPK	T7 Phospho, S9 Phospho	99%, 99%	16.62, 15.29	8.35	27.8	2	1376.58	689.295	2	-0.0041	-2.97	121	131	index=22188
gi|66513183	NPNMCDtPPPLPR	T7 Phospho	1	1000	72.39	75.95	2	1587.66	794.835	2	-0.00342	-2.15	75	87	index=12057
gi|571553687	DQIEEHtPR	T7 Phospho	1	1000	33.78	26.86	2	1203.49	602.752	2	-0.0044	-3.65	2051	2059	index=3209
gi|328783026	PLQTHSELtPPLsPQEEK	T9 Phospho, S13 Phospho	100%, 100%	43.35, 76.05	116.75	47.68	2	2189.96	730.995	3	-0.00225	-1.03	1260	1277	index=13816
gi|66513183	SRNPNMCDtPPPLPR	T9 Phospho	0.99	15.29	16.78	31.85	2	1830.79	916.402	2	-0.0033	-1.8	73	87	index=9429
gi|328786756	VAASIAPVtPK	T9 Phospho	1	31.52	62.09	46.4	2	1132.59	567.301	2	-0.0027	-2.38	430	440	index=5979
gi|571578088	IYQyIQSR	Y4 Phospho	0.99	20.98	94.65	43.95	2	1149.52	575.768	2	-0.0018	-1.56	242	249	index=4449
gi|328778170	IGEGTyGVVYK	Y6 Phospho	0.99	20.98	89.79	53.72	2	1264.57	633.293	2	-0.0034	-2.68	10	20	index=9468
gi|571550113	GEPNVSyICSR	Y7 Phospho	0.98	16.24	95.39	52.7	2	1360.55	681.281	2	-0.0019	-1.39	265	275	index=7613
gi|66516850	TVSSPVPYNPsPSSSRPLSPGSSTR	S3 Phospho, S11 Phospho, S19 Phospho	25%, 97%, 88%	0.00, 17.34, 11.06	72.31	27.42	2	2783.16	928.732	3	0.0116	4.18	323	347	index=14812
gi|571548615	SDSSPPKENSSEVSTsPK	S3 Phospho, S16 Phospho	20%, 97%	0.00, 17.98	58.23	36.16	2	2021.79	1011.9	2	-0.00356	-1.76	337	354	index=1692
gi|328783026	EYDIAKDPMAMSFTPsDFEAAFDK	S12 Phospho, S16 Phospho	34%, 97%	0.00, 15.55	133.72	70.78	2	2885.13	962.716	3	-0.000747	-0.259	937	960	index=36333
gi|571537942	QTMSPTPLAFtPTSVLR	T2 Phospho, T11 Phospho	33%, 99%	0.00, 20.98	47.27	33.95	2	2005.9	1003.95	2	-0.00452	-2.25	931	947	index=36856
gi|571521289	tPsPSSLILPQPLR	T1 Phospho, S3 Phospho	100%, 100%	17.99, 20.98	45.57	41.15	2	1664.79	833.404	2	-0.00118	-0.707	305	318	index=32135
gi|571522691	APFPtPAKAsPDGR	T5 Phospho, S10 Phospho	100%, 100%	1,000.00, 1,000.00	7.28	26.17	2	1570.66	786.336	2	-0.00202	-1.28	58	71	index=5704
gi|571559637	RAPSPPEtSPTQQVAIEDK	T8 Phospho	0.96	15	87.44	38.63	2	2130	711.009	3	0.00435	2.04	83	101	index=9828
gi|571559637	RAPSPPQtSPTQQVAIEDK	T8 Phospho	0.99	20.98	153.45	74.2	2	2129.02	710.679	3	-0.00216	-1.01	83	101	index=7091
gi|328784214	EAILAQysQMSEEENSEGDGEEDGASGGDCGIEK	Y7 Phospho, S8 Phospho	98%, 98%	15.01, 16.25	115.24	76.57	2	3750.37	1251.13	3	-0.00285	-0.759	119	152	index=25907
gi|571548615	SPSKENySIQGK	Y7 Phospho	0.98	15.01	34.67	31.1	2	1416.63	473.216	3	-0.00276	-1.94	551	562	index=2692
gi|571515104	SGTPPPMGHRPGsAsPPSSTPSR	T3 Phospho, S13 Phospho, S15 Phospho	45%, 100%, 100%	0.00, 31.30, 35.84	28.35	26.35	2	2483.97	828.996	3	-0.00465	-1.87	365	387	index=4860
gi|571499570	KNDSsPELSLNDVNNIQIPR	S4 Phospho, S5 Phospho	93%, 95%	11.13, 12.07	52.89	35.28	2	2412.07	805.031	3	-0.00135	-0.558	42	61	index=28577
gi|571548615	STTEsVGSPVLHEMK	T3 Phospho, S5 Phospho	93%, 96%	12.34, 14.50	88.41	54.77	2	1760.71	881.361	2	-0.00378	-2.14	154	168	index=14813
gi|571520399	NDWLASGENPRLSPPsPGGPR	S13 Phospho, S16 Phospho	52%, 97%	0.00, 11.57	20.83	27.34	2	2363.01	788.675	3	-0.00678	-2.87	766	786	index=23798
gi|571574484	SSSELsVSEPTFIEK	S3 Phospho, S6 Phospho	94%, 99%	14.98, 21.72	115.87	66.71	2	1798.73	900.372	2	-0.00222	-1.23	35	49	index=25305
gi|328783026	PLQTHSELTPPLsPQEEK	T4 Phospho, S13 Phospho	0%, 100%	0.00, 67.31	130.26	38.55	2	2189.96	1095.99	2	-0.00342	-1.56	1260	1277	index=13071
gi|328783288	SLYDLLMNANLSNESIDsR	M7 Oxidation (M), S18 Phospho	100%, 95%	1,000.00, 16.24	95.14	61.2	2	2249.99	1126	2	-0.0051	-2.26	635	653	index=37693
gi|571561076	MLsFDSNSGVK	M1 Oxidation (M), S3 Phospho	100%, 97%	1,000.00, 35.23	52.84	17.08	2	1279.52	640.767	2	0.0021	1.64	458	468	index=11720
gi|571522691	MAsPVGGASLDKR	M1 Oxidation (M), S3 Phospho	100%, 100%	1,000.00, 133.21	127.39	53.08	2	1383.62	692.818	2	-0.0015	-1.08	242	254	index=2757
gi|571538909	LQMsPPPLTNLR	M3 Oxidation (M), S4 Phospho	100%, 100%	1,000.00, 87.19	98.53	17.08	2	1461.71	731.86	2	-0.0011	-0.751	359	370	index=12208
gi|328784214	MLESQsLPTTTQR	M1 Oxidation (M), S6 Phospho	100%, 100%	1,000.00, 20.98	70.9	49.22	2	1586.7	794.357	2	-0.0034	-2.14	96	108	index=7747
gi|571552875	MNQDACPLsPPSLK	M1 Oxidation (M), S9 Phospho	100%, 100%	1,000.00, 19.23	28.88	22.1	2	1652.69	827.356	2	0.00206	1.25	747	760	index=15785
gi|365733610	sPPVAVNAAPASQIASPR	S1 Phospho, S12 Phospho	97%, 51%	12.49, 0.00	15.41	20.36	2	1891.86	946.938	2	0.001	0.529	2132	2149	index=16948
gi|571548615	sPsKENYSIQGK	S1 Phospho, S3 Phospho	99%, 99%	16.25, 15.58	29.69	24.94	2	1496.59	749.304	2	-0.00172	-1.15	551	562	index=3593
gi|74841764	ssHEENDFWQPKPTLEDAPQNSLLPNFVGYK	S1 Phospho, S2 Phospho	100%, 100%	71.57, 72.92	193.22	34.61	1	3746.63	1249.88	3	-0.00645	-1.72	379	409	index=37267
gi|571522691	sVsLVNEMTSNVSQHLAR	S1 Phospho, S3 Phospho	100%, 100%	44.63, 48.63	59.68	34.75	2	2130.92	1066.46	2	-0.0101	-4.74	491	508	index=35707
gi|571536472	sRsPAVEAHLPAPAR	S1 Phospho, S3 Phospho	100%, 100%	1,000.00, 1,000.00	18.91	28.57	2	1717.77	573.597	3	-0.00312	-1.81	360	374	index=10047
gi|571523353	sIsPHTVNR	S1 Phospho, S3 Phospho	100%, 100%	60.22, 67.98	44.85	17.27	2	1169.46	585.739	2	-0.000158	-0.135	290	298	index=2300
gi|594708609	sVEsVEDFDNEIPK	S1 Phospho, S4 Phospho	100%, 100%	1,000.00, 1,000.00	43.48	36.78	2	1766.67	884.339	2	-0.00604	-3.42	183	196	index=32275
gi|571499271	sLNGsQIIFNKK	S1 Phospho, S5 Phospho	100%, 100%	1,000.00, 1,000.00	6.74	17.39	2	1507.68	754.849	2	-0.00142	-0.94	1202	1213	index=17347
gi|328786150	sPVKsPVR	S1 Phospho, S5 Phospho	100%, 100%	1,000.00, 1,000.00	35.54	27.34	2	1028.45	515.231	2	-9.81e-05	-0.0953	258	265	index=833
gi|522838285	sLGQIsLQSEIENPK	S1 Phospho, S6 Phospho	100%, 100%	33.27, 42.24	27.94	49.39	2	1801.79	901.901	2	-0.0031	-1.72	303	317	index=27542
gi|328779321	sPTMDQSIQVGHQQQQQQQQSGNVGK	S1 Phospho	0.95	12.62	91.39	58.42	2	2945.31	982.776	3	-0.00294	-0.997	212	237	index=7936
gi|328779321	sPTMNQSIQVGHQQQQQQQQSGNVGK	S1 Phospho	0.95	12.62	248.75	40.93	2	2944.32	982.443	3	-0.018	-6.1	212	237	index=7256
gi|328777287	sLSNLNITSPK	S1 Phospho	0.95	17.98	95.58	42.47	2	1252.61	627.309	2	-0.00418	-3.33	699	709	index=16013
gi|571573130	sTSAIDLQAAQR	S1 Phospho	0.96	17.01	48.86	27.39	2	1339.61	670.813	2	-0.0029	-2.16	436	447	index=10142
gi|571549506	sVEIVENNLETHEFVDSPINTTQNIQER	S1 Phospho	0.97	14.09	31.14	31.81	2	3334.54	1112.52	3	0.00795	2.38	173	200	index=31231
gi|571555023	sDSSPGSRPSSVLPDLLTSSPGQR	S1 Phospho	0.97	18.56	38.58	22.05	2	2506.17	836.397	3	-0.0027	-1.08	943	966	index=28955
gi|571541874	sLVPMMHHDYCAPK	S1 Phospho	0.97	11.7	9.94	19.34	2	1764.72	589.247	3	-0.0015	-0.848	3207	3220	index=15813
gi|328783738	sNQFVSLAEAILK	S1 Phospho	0.97	33.22	26.31	18.06	2	1498.74	750.38	2	0.000482	0.321	236	248	index=37235
gi|571499271	sLNGSQIIFNK	S1 Phospho	0.98	17.99	93	38.65	2	1299.62	650.818	2	-0.00224	-1.72	1202	1212	index=20232
gi|571575747	sEVAFPVAAAVPQTNR	S1 Phospho	0.98	12.95	6.59	16.75	2	1735.83	868.921	2	-0.00298	-1.71	933	948	index=21499
gi|571502317	sPPPPPPPASILPLPLGTSHSWGEESLPPPR	S1 Phospho	0.98	20.59	17.1	38.53	2	3286.64	1096.55	3	-0.00375	-1.14	1255	1285	index=37082
gi|571577536	sVSFVIACK	S1 Phospho	0.98	16.24	84.35	42.8	2	1089.49	545.754	2	-0.000698	-0.64	120	128	index=18787
gi|571506462	sAPSLSVHMR	S1 Phospho	0.98	16.24	40.18	18.81	2	1163.52	582.763	2	-0.00502	-4.31	78	87	index=15477
gi|571533607	sLDLDISPPQTAPLLSK	S1 Phospho	0.98	16.25	25.04	37.77	2	1873.94	937.98	2	0.000102	0.0544	976	992	index=31067
gi|571578531	sYSSPNLLQLTDR	S1 Phospho	0.98	19.22	26.95	25.94	2	1572.72	787.366	2	-0.0019	-1.21	603	615	index=30536
gi|74841764	sIHNNYPVHTFGR	S1 Phospho	0.99	14.28	49.01	52.82	2	1620.72	541.246	3	-0.00531	-3.27	585	597	index=16511
gi|328789468	sPVEGPLQLASPPGR	S1 Phospho	0.99	14.06	16.48	20.52	2	1583.77	792.893	2	-0.00138	-0.87	373	387	index=23778
gi|571570169	sVSVPDMLPGK	S1 Phospho	0.99	20.98	33.05	22.11	2	1208.55	605.283	2	-0.000498	-0.412	735	745	index=20705
gi|571546874	sSELLSR	S1 Phospho	0.99	20.98	70.08	19.43	2	870.385	436.198	2	-0.0038	-4.36	221	227	index=4611
gi|328782619	sFREVAEFLNTK	S1 Phospho	0.99	14.06	7.78	18.16	2	1519.71	760.861	2	-0.000178	-0.117	264	275	index=20409
gi|571540846	sMEIPSSVVEENLFR	S1 Phospho	0.99	17.03	6.85	18.57	2	1815.81	908.913	2	-0.00134	-0.736	1737	1751	index=33167
gi|571522691	sNSIFSPK	S1 Phospho	1	20.98	64.07	24.28	2	958.416	480.215	2	-0.00182	-1.89	171	178	index=8727
gi|571522691	sVDHFER	S1 Phospho	1	1000	71.64	40.99	2	968.375	485.195	2	-0.000938	-0.968	390	396	index=2763
gi|571522691	sLSEYDNESSSTPLNEGSGK	S1 Phospho	1	20.98	74.05	55.36	2	2179.88	1090.94	2	-0.0069	-3.16	440	459	index=17043
gi|571549506	sLLGTVCIR	S1 Phospho	1	89.54	107.66	46.09	2	1097.53	549.773	2	-0.00102	-0.927	201	209	index=23388
gi|522838285	sAPANTTAIISPYK	S1 Phospho	1	95.96	157.75	36.53	2	1512.72	757.368	2	-0.00262	-1.73	361	374	index=15774
gi|522838285	sAPANTATIISPYK	S1 Phospho	1	51.24	100.07	28.69	2	1512.72	757.369	2	0.000422	0.279	361	374	index=15783
gi|74841764	sLQDHDCIR	S1 Phospho	1	1000	52.49	37.37	2	1222.48	612.247	2	-0.00164	-1.34	1644	1652	index=2832
gi|328786756	sFDSAPVQNKK	S1 Phospho	1	42.24	54.02	46.02	2	1299.59	650.8	2	-0.00196	-1.51	770	780	index=2092
gi|571537938	sFNSGCFVNVNQPSNR	S1 Phospho	1	19.23	156.5	68.1	2	1905.78	953.898	2	-0.0021	-1.1	139	154	index=19505
gi|571566995	sPGVSQMMSCSQQQNK	S1 Phospho	1	27.61	46.47	43.06	2	1875.73	938.873	2	-0.000398	-0.212	59	74	index=10067
gi|571536472	sPAVEAHLPAPAR	S1 Phospho	1	1000	56.72	25.07	2	1394.67	698.341	2	-0.0033	-2.36	362	374	index=9036
gi|571560226	sPRPPR	S1 Phospho	1	1000	36.53	17.89	2	788.369	395.193	2	0.000122	0.154	291	296	index=1032
gi|571543456	sPQQVFK	S1 Phospho	1	1000	44.41	21.04	2	912.411	457.212	2	-0.00286	-3.13	416	422	index=4603
gi|571553204	sNSLTPPVAPPHHLEVVDR	S1 Phospho	1	20.98	14.48	16.71	2	2144.04	1073.03	2	-0.00504	-2.35	219	237	index=18253
gi|571555023	sPQLLAHQQK	S1 Phospho	1	1000	30.46	19.7	2	1228.6	615.307	2	0.0011	0.896	981	990	index=2442
gi|571520628	sLLNLNHTSTAPR	S1 Phospho	1	53.11	85.9	42.06	2	1502.72	752.368	2	-0.0032	-2.13	1463	1475	index=12524
gi|328780419	sPGSLSYK	S1 Phospho	1	53.7	61.97	32.2	2	917.39	459.702	2	-0.000258	-0.281	73	80	index=3929
gi|328776065	sLVPALEAGLGPR	S1 Phospho	1	1000	71.14	31.53	2	1358.7	680.353	2	-0.0061	-4.48	320	332	index=30431
gi|328778314	sREDQEK	S1 Phospho	1	1000	9.05	18.36	2	970.376	486.195	2	-0.00146	-1.5	413	419	index=918
gi|571516759	sFCCSSSFK	S1 Phospho	1	54.52	45.57	44.07	2	1188.4	595.206	2	-0.0017	-1.43	307	315	index=8740
gi|571525627	sLPLGDVADFPDTK	S1 Phospho	1	39.15	27.59	26.1	2	1553.7	777.859	2	0.00116	0.747	111	124	index=32806
gi|571571702	sPTPAHELFGSGSGDR	S1 Phospho	1	20.98	114.5	45.14	2	1693.71	847.862	2	-0.00118	-0.695	1158	1173	index=11032
gi|571505995	sMDNIATK	S1 Phospho	1	91.01	78.56	22.43	2	958.383	480.199	2	1.94e-06	0.00202	1258	1265	index=2906
gi|328778669	sVDDYENLIDANDLR	S1 Phospho	1	17.99	98.22	57.13	2	1830.77	916.39	2	-0.00264	-1.44	576	590	index=33879
gi|571572708	sPPPSGNNGR	S1 Phospho	1	17.99	8.57	32.19	2	1061.43	531.722	2	-0.000298	-0.281	276	285	index=446
gi|328781990	sPDLTGLLTWLR	S1 Phospho	1	54.52	88.15	49.06	2	1450.72	726.369	2	-0.000598	-0.412	585	596	index=37252
gi|334724440	sPCVNR	S1 Phospho	1	1000	60.08	22.67	2	811.305	406.659	2	-0.0016	-1.97	860	865	index=615
gi|571507863	sPEYGEHR	S1 Phospho	1	30.27	40.67	20.05	2	1053.39	527.703	2	-0.00102	-0.966	38	45	index=1573
gi|571548615	KFSQILDDEssDGsDNETLR	S10 Phospho, S11 Phospho, S14 Phospho	99%, 99%, 98%	15.58, 15.01, 13.66	35.53	27.97	2	2494.92	1248.46	2	-0.0037	-1.48	170	189	index=31083
gi|571499271	IHTETISVDsPLRR	S10 Phospho	0.95	12.63	39.75	28.43	2	1702.84	568.621	3	-0.00165	-0.967	19	32	index=19487
gi|328783288	KQPSFLELDsEEDADFYR	S10 Phospho	0.95	13.28	36.12	29.09	2	2267.96	1134.99	2	-0.0031	-1.37	705	722	index=34073
gi|571517547	GTPDSLTLTsPTLKK	S10 Phospho	0.95	16.22	71.65	42.73	2	1637.83	819.921	2	-0.0019	-1.16	521	535	index=12691
gi|110766132	LNYDNDFGDsDQEDEPDAYLAR	S10 Phospho	0.95	12.63	128.66	68.69	2	2641.01	1321.51	2	-0.0041	-1.55	433	454	index=30661
gi|571517547	GTPDSLTLTsPTLK	S10 Phospho	0.96	17.01	58.01	21.88	2	1509.73	755.874	2	-0.000818	-0.541	521	534	index=20380
gi|571521289	GSSLSGLPQsPAGTGR	S10 Phospho	0.97	17.03	40.15	32.4	2	1550.71	776.362	2	-0.000498	-0.321	150	165	index=9717
gi|328793884	ISSSLSLPPsPSNR	S10 Phospho	0.97	15.01	17.08	26.8	2	1520.72	761.37	2	4.19e-05	0.0276	828	841	index=13783
gi|74841764	GLCGNFDHDsTNDFVGPK	S10 Phospho	0.98	16.24	28.34	22.86	2	2058.81	687.277	3	-0.00762	-3.7	1596	1613	index=18139
gi|571579710	TPLPDTTDAsPTQK	S10 Phospho	0.98	20.98	96.77	47.17	2	1550.69	776.35	2	-0.00142	-0.914	172	185	index=5590
gi|571575589	GLTSSTPVPsPPKK	S10 Phospho	0.98	15.58	28.08	34.43	2	1474.74	738.379	2	-0.00148	-1	81	94	index=5157
gi|571506462	TPSPSPLPAsPTR	S10 Phospho	0.98	17.03	42.07	32.03	2	1386.65	694.335	2	-0.0011	-0.791	1340	1352	index=6859
gi|328785740	TDDESNAIDsPTNNLALR	S10 Phospho	0.98	14.51	25.51	17.76	2	2024.87	1013.44	2	-0.0017	-0.838	304	321	index=18513
gi|594708609	NVDTVLVLPsIER	S10 Phospho	0.99	16.25	17.74	57.61	2	1533.78	767.897	2	-0.00202	-1.31	15	27	index=28559
gi|571523885	IVAVDGAPLsPMSHEEAVQLLR	S10 Phospho	0.99	13.28	39.17	19.7	2	2411.19	804.736	3	-0.00768	-3.18	1306	1327	index=34857
gi|571512757	TILPPPEQVsEK	S10 Phospho	0.99	14.51	8.86	28.23	2	1416.69	709.35	2	-0.00538	-3.79	1468	1479	index=12423
gi|66501034	EQVTMQQSDsPRPR	S10 Phospho	0.99	13.28	39.39	22.61	2	1737.75	869.883	2	-0.000958	-0.551	282	295	index=2597
gi|571502317	YIPNELGLLsFNVNEK	S10 Phospho	1	73.2	39.57	17.56	2	1928.93	965.471	2	-0.0015	-0.776	65	80	index=33080
gi|571573130	AQQANSQPAsPR	S10 Phospho	1	15.01	75.44	48.21	2	1333.58	667.796	2	-0.00204	-1.53	1263	1274	index=680
gi|571527176	ELLDNLRPVsPK	S10 Phospho	1	1000	14.8	21.88	2	1459.74	730.878	2	-0.00264	-1.81	354	365	index=17235
gi|571537972	GPASQSEQRsPR	S10 Phospho	1	55.9	160.81	38.95	2	1378.6	690.306	2	-0.00232	-1.68	385	396	index=1318
gi|571558585	KVVSPPLNPsPPPIQSGEDFPTLSK	S10 Phospho	1	29.7	74.23	30.49	2	2710.36	904.462	3	0.00195	0.72	487	511	index=27394
gi|328783026	GVDLNAVHDLsNTDLEEANGILDKEEEEEEEEEEVMESPNLENDTVNDK	S11 Phospho	0.95	13.28	57.8	43.59	2	5607.39	1402.85	4	-0.0178	-3.17	961	1009	index=33734
gi|522838285	SAPANTAAIIsPYK	S11 Phospho	0.95	27.22	128.59	50.57	2	1482.71	742.364	2	-9.81e-05	-0.0661	361	374	index=15773
gi|571566995	VVLPVLESSAsSTNVAK	S11 Phospho	0.95	16.24	150.66	57.05	2	1779.9	890.957	2	-0.00282	-1.58	262	278	index=24763
gi|48138794	TQENNEFTEVsEINGSSCSGAWR	S11 Phospho	0.95	13.27	104.24	44.22	2	2681.07	1341.54	2	-0.0047	-1.75	93	115	index=28082
gi|328790123	HQSAYNPPPPsPNHSSVWGEDNNIDFK	S11 Phospho	0.95	12.07	33.75	27.32	2	3113.33	1038.78	3	0.00105	0.338	116	142	index=22390
gi|507418852	SSIHSHTQTVsPDKR	S11 Phospho	0.95	13.29	44.25	32.72	2	1758.81	587.276	3	-0.00126	-0.714	466	480	index=9989
gi|594708609	KNVDTVLVLPsIER	S11 Phospho	0.96	13.28	50.38	49.42	2	1661.88	831.942	2	-0.0079	-4.75	14	27	index=31472
gi|522838285	SAPANTTAIIsPYK	S11 Phospho	0.97	17.98	162.08	32.7	2	1512.72	757.368	2	-0.0021	-1.39	361	374	index=14968
gi|571542960	TQKNSPPDIVsPWIENNSTSR	S11 Phospho	0.97	13.29	43.1	29.87	2	2449.13	817.382	3	-0.00483	-1.97	707	727	index=22306
gi|328783026	YDHSPFAENYsGEFESEK	S11 Phospho	0.98	17.98	56.19	36.26	2	2214.84	1108.43	2	-0.0013	-0.586	1078	1095	index=21473
gi|328783026	TGISAIDESFsSCER	S11 Phospho	0.98	17.98	170.47	50.57	2	1737.69	869.853	2	-0.00198	-1.14	922	936	index=20851
gi|571504917	TPVGKPQSLLsPQQK	S11 Phospho	0.98	16.24	88.72	43.75	2	1686.87	844.442	2	-0.00324	-1.92	595	609	index=8187
gi|66521459	GLTLGYGCTFsPQTGTK	S11 Phospho	0.98	17.98	132.38	68.51	2	1866.82	934.418	2	-0.00196	-1.05	93	109	index=22923
gi|336088618	ESGDWSEVPVsPPLVR	S11 Phospho	0.98	14.51	15.93	17.78	2	1832.83	917.425	2	0.000482	0.263	629	644	index=30082
gi|328789468	SPVEGPLQLAsPPGR	S11 Phospho	0.99	14.28	16.78	19.56	2	1583.77	792.892	2	-0.00172	-1.08	373	387	index=19373
gi|571560246	GGVPVFPPHQsPQVK	S11 Phospho	1	1000	0	25.02	2	1652.81	827.411	2	-0.0013	-0.785	582	596	index=12482
gi|571516230	IDDNEEEPCGsLGPSRPDYIPGR	S11 Phospho	1	44.63	59.42	37.92	2	2652.12	885.044	3	-0.00723	-2.72	906	928	index=18057
gi|571516901	RVEPEAGLSAsQQNLAR	S11 Phospho	1	17.99	35.12	30.44	2	1904.91	635.977	3	-0.003	-1.57	1027	1043	index=10068
gi|328783288	SLYDLLMNANLsNESIDSR	S12 Phospho, S18 Phospho	99%, 94%	19.23, 11.56	103.03	87.85	2	2313.96	1157.99	2	0.000102	0.044	635	653	index=37292
gi|328783288	SLYDLLMNANLsNESIDsR	S12 Phospho, S18 Phospho	95%, 95%	12.33, 12.33	89.99	66.91	2	2313.96	1157.98	2	-0.0055	-2.38	635	653	index=41506
gi|571503735	TFNLFDVLNQNsEIsEEENEEEQVIDK	S12 Phospho, S15 Phospho	100%, 100%	36.99, 32.67	133.52	70.45	2	3371.4	1124.8	3	-0.0133	-3.96	38	64	index=41434
gi|328783026	EYDIAKDPMAMsFTPSDFEAAFDK	S12 Phospho	0.96	15.01	122.1	54	2	2805.16	936.059	3	-0.00549	-1.96	937	960	index=38940
gi|571532047	IEAQSNNVLSDsDLAQLR	S12 Phospho	0.99	19.2	298.36	63.33	2	2051.95	1026.98	2	-0.0017	-0.827	621	638	index=28335
gi|571503646	AINYQTTEFYYsPNK	S12 Phospho	0.99	19.22	92.98	51.72	2	1917.82	959.916	2	-0.00292	-1.52	79	93	index=24465
gi|571520782	SGELPYLGADPsPPR	S12 Phospho	1	29.88	95.04	42.06	2	1634.73	818.374	2	-0.0011	-0.671	2509	2523	index=24350
gi|66514180	NENHLPIEAAMsPK	S12 Phospho	1	1000	42.06	21.42	2	1629.72	815.868	2	-0.0011	-0.673	1200	1213	index=16076
gi|571520628	PRPEHALHVPQsPVAASHR	S12 Phospho	1	36.52	58.18	23.73	2	2165.06	542.273	4	-0.0026	-1.2	1476	1494	index=30804
gi|328781895	ESQNPVSESNLsPISVSIEEIVNGMK	S12 Phospho	1	42.73	291.14	95.39	2	2866.33	1434.17	2	-0.0021	-0.732	55	80	index=41435
gi|571520426	NDWLASGENPRLsPPSPGGPR	S13 Phospho, S16 Phospho	95%, 93%	9.74, 8.29	39.25	34.68	2	2363.01	788.677	3	-0.00291	-1.23	770	790	index=27438
gi|571575747	DSVNSSNPGTPNsPGSHVPSR	S13 Phospho	0.95	13.66	23.52	17.07	2	2171.92	1086.97	2	0.00248	1.14	1232	1252	index=3280
gi|328783180	TANFMASGLIGAsPPK	S13 Phospho	0.96	13.28	78.69	67.44	2	1640.76	821.388	2	-0.0023	-1.4	56	71	index=25135
gi|328791886	SGLPVDMNSIPLsPQAK	S13 Phospho	0.97	17.99	23.91	37.03	2	1832.87	917.444	2	-0.0023	-1.25	538	554	index=28554
gi|328780822	NQASTGPVIQVAsPNKK	S13 Phospho	0.98	14.51	38.45	19.69	2	1817.9	909.958	2	-0.0029	-1.59	380	396	index=4517
gi|328785315	VNFDDQMALNKIsPK	S13 Phospho	1	1000	27.13	40.53	2	1798.83	900.423	2	-0.00272	-1.51	632	646	index=20372
gi|571563982	SAPLPDLSPNIDsPKPK	S13 Phospho	1	28.04	62.07	27.18	2	1854.91	928.462	2	-0.00338	-1.82	1106	1122	index=18226
gi|66525576	DKDILITAYSPLGsPDRPWAKPDDPK	S14 Phospho	0.97	17.83	78.73	39.47	2	2974.45	744.619	4	-0.0038	-1.28	204	229	index=35176
gi|571565022	SHEVTAISTPASTsPLAK	S14 Phospho	0.97	17.98	132.55	44.82	2	1875.9	938.955	2	-0.00392	-2.09	458	475	index=10194
gi|328789468	SESSTTATYSNLPsPLVR	S14 Phospho	0.98	14.06	61	37.75	2	1988.91	995.465	2	0.0048	2.41	283	300	index=22537
gi|571575747	KDSVNSSNPGTPNsPGSHVPSR	S14 Phospho	0.98	16.25	27.6	29.88	2	2300.02	767.68	3	-0.00195	-0.846	1231	1252	index=4706
gi|571547075	SVYQSDAGISCPPsPSSR	S14 Phospho	0.99	17.99	42.91	16.82	2	1973.82	987.915	2	-0.0046	-2.33	1545	1562	index=10497
gi|571520782	QISGAITTDGNLLsPR	S14 Phospho	1	48.63	94.66	30.29	2	1721.83	861.927	2	0.00362	2.1	3142	3157	index=35070
gi|571559612	VSPAPSSLPPPPGsPR	S14 Phospho	1	23.8	38.81	21.23	2	1621.79	811.9	2	-0.0027	-1.66	572	587	index=10376
gi|571566995	GVLTTFPEISPVISsTPTKR	S15 Phospho	0.97	17.98	60.8	28.75	2	2209.14	737.388	3	0.00255	1.16	39	58	index=31305
gi|571543574	SNVDTVCNLLDEPNsNPVDVSK	S15 Phospho	0.99	16.25	23.22	25.63	2	2495.09	1248.55	2	-0.0077	-3.08	242	263	index=25831
gi|522838285	DASFWTISGTEPTGsIDNIAQK	S15 Phospho	1	30.7	240.36	72.83	2	2417.08	1209.55	2	0.000502	0.208	131	152	index=36221
gi|328789252	QGNTVFSLLTDTCHsDEELDWSDVLK	S15 Phospho	1	26.42	200.37	73.96	2	3088.34	1030.45	3	-0.00285	-0.922	327	352	index=41469
gi|328783026	SVELEEPMKESILNLsDSMQEFTGLESQLQPTEEEVFK	S16 Phospho, T23 Phospho	95%, 23%	12.35, 0.00	154.32	47.83	2	4530	1511.02	3	0.0194	4.27	1333	1370	index=41358
gi|328783051	VIDPSLYVARPEDNNsMEEGNVsK	S16 Phospho, S23 Phospho	95%, 98%	15.47, 20.36	13.81	32.29	2	2822.19	1412.1	2	-0.00343	-1.22	421	444	index=24360
gi|328786568	ALNENQGFVADFSHFsPK	S16 Phospho	0.96	13.28	64	22.53	2	2086.91	696.646	3	-0.00144	-0.688	524	541	index=30384
gi|328783051	VIDPSLYVARPEDNNsMEEGNVSK	S16 Phospho	0.98	17.36	171.48	56.9	2	2742.22	915.081	3	-0.0018	-0.655	421	444	index=21131
gi|571504917	ASGSSSDLATSLGLQsPEGAK	S16 Phospho	0.98	16.25	23.82	33.8	2	2041.92	1021.97	2	-0.00256	-1.25	412	432	index=23704
gi|110762141	GSAPALIPPVMFAAPsPPEPLTRPLEPLTK	S16 Phospho	0.99	22.57	40.09	24.84	2	3173.66	1058.89	3	-0.00705	-2.22	400	429	index=38455
gi|571550203	AAPFLTWLQEAEEEDsEPQEEDDDLEIEYDDR	S16 Phospho	1	89.88	226.07	24.88	2	3905.58	1302.86	3	-0.0268	-6.87	389	420	index=41422
gi|571500243	DANGVFHIEPVVNLLsR	S16 Phospho	1	1000	9.87	30.17	2	1958.96	653.994	3	-0.0025	-1.28	1145	1161	index=36219
gi|571537938	STPTTMDQSLNVVAAPHsPISEQNESSSLVQK	S18 Phospho	0.95	16.25	23.19	23.9	2	3461.6	1154.87	3	-0.00345	-0.996	376	407	index=24249
gi|571516230	NKECTCGSLGQGSNPCTsSEVVVK	S18 Phospho	0.97	15	126.46	27.06	1	2563.08	855.365	3	-0.0036	-1.4	515	538	index=9830
gi|571547416	YVDHYLPADVTDGIDEVAsPESVSK	S19 Phospho	0.95	12.07	41.81	31.73	2	2785.24	929.418	3	-0.00546	-1.96	154	178	index=34613
gi|571553204	SFSVSGDHASNLIGLGPLsPQSSCASSGSEGR	S19 Phospho	0.99	18.28	51.97	69.17	2	3227.42	1076.81	3	-0.00615	-1.9	251	282	index=27080
gi|328790639	NsPISRTPPR	S2 Phospho, T7 Phospho	100%, 7%	31.96, 0.00	53.89	38.11	2	1283.54	642.779	2	-0.000598	-0.466	91	100	index=2253
gi|328779321	KsPTMDQSIQVGHQQQQQQQQSGNVGK	S2 Phospho, S8 Phospho	100%, 11%	33.56, 0.00	31.96	28.18	2	3153.37	1052.13	3	-0.000147	-0.0466	211	237	index=5783
gi|110762141	GsAPALIPPVMFAAPSPPEPLTRPLEPLTK	S2 Phospho, S16 Phospho	100%, 91%	34.98, 10.38	45.86	28.83	2	3253.63	1085.56	3	0.02	6.13	400	429	index=35808
gi|110762141	GsAPALIPPVMFAAPsPPEPLTRPLEPLTK	S2 Phospho, M11 Oxidation (M), S16 Phospho	98%, 100%, 95%	16.97, 1,000.00, 13.29	6.47	19.78	2	3269.62	1090.88	3	-0.000747	-0.228	400	429	index=38257
gi|571538909	LsMsPPPLTNLR	S2 Phospho, S4 Phospho	100%, 100%	78.27, 65.78	55.28	32.66	2	1484.65	743.332	2	-0.0017	-1.14	359	370	index=32724
gi|571567009	GsLsPLSK	S2 Phospho, S4 Phospho	100%, 100%	51.24, 36.24	51.66	31.77	2	947.377	474.696	2	-0.000678	-0.715	279	286	index=6797
gi|571548615	RsPSKENYSIQGK	S2 Phospho	0.95	13.28	61.96	42.24	2	1572.73	525.251	3	-0.000597	-0.379	550	562	index=8516
gi|571503503	NsQTSPLSTQNILK	S2 Phospho	0.97	17.98	54.92	37.05	2	1609.77	805.894	2	0.0019	1.18	360	373	index=18294
gi|571548615	NsPSKECSTDTR	S2 Phospho	0.98	17.98	43.59	31.83	2	1460.56	731.288	2	-0.000818	-0.56	526	537	index=652
gi|328783026	AsTGTTTAPK	S2 Phospho	0.98	17.01	54.64	27.86	2	1013.44	507.729	2	-0.000998	-0.984	1812	1821	index=649
gi|571579710	GsDNSVVLTEDTDSFIIGDR	S2 Phospho	0.98	16.24	34.72	17.11	2	2218.96	1110.48	2	-0.0113	-5.09	89	108	index=34405
gi|571566995	NsIGIYQGYSEVDK	S2 Phospho	0.99	17.99	7.13	18.52	2	1651.71	826.862	2	-0.0047	-2.84	25	38	index=18972
gi|571505835	NsPGQLDTSVGTSPGGR	S2 Phospho	0.99	16.25	26.26	17	2	1708.74	855.378	2	-0.00218	-1.27	807	823	index=7632
gi|571538909	LsMQPPPLTNLR	S2 Phospho, M3 Oxidation (M)	100%, 100%	37.11, 1,000.00	56.04	17.51	2	1461.71	488.242	3	-0.00135	-0.921	359	370	index=10707
gi|571522691	NsFHSFLNR	S2 Phospho	1	42.24	35.23	17.23	2	1200.51	601.261	2	-0.0017	-1.41	725	733	index=17270
gi|571549506	NsFIQIDIER	S2 Phospho	1	1000	20.14	18.85	2	1313.6	657.809	2	0.000502	0.382	222	231	index=27608
gi|74841764	QsPRLK	S2 Phospho	1	1000	23.08	17.84	2	807.4	404.708	2	0.000662	0.819	1293	1298	index=860
gi|328779321	KsPTMDQSIQVNHQQQQQQQQSGNVGK	S2 Phospho	1	24.74	67.39	18.76	2	3130.42	783.614	4	-0.0018	-0.574	211	237	index=7151
gi|328790249	VsGPFGLDMDFLR	S2 Phospho	1	1000	57.69	22.61	2	1532.67	767.343	2	-0.0039	-2.54	1505	1517	index=40823
gi|328790639	NsPISR	S2 Phospho	1	67.98	60.05	22.78	2	752.322	377.168	2	-0.00128	-1.7	91	96	index=850
gi|328783055	LsESENNANVMDNLTHK	S2 Phospho	1	24.15	58.8	24.25	2	1994.84	665.955	3	0.000567	0.284	265	281	index=14364
gi|571534940	AsGGPFSWGSAPPPDFIR	S2 Phospho	1	17.03	88.12	45.67	2	1924.85	963.43	2	-0.00664	-3.45	531	548	index=36859
gi|110764283	HsDTEVVDR	S2 Phospho	1	60.65	44.54	21.33	2	1136.45	569.232	2	-0.00218	-1.91	9	17	index=1529
gi|328776082	AsDDFILNNR	S2 Phospho	1	1000	48.2	36.12	2	1243.52	622.769	2	-0.00162	-1.3	189	198	index=17068
gi|48096074	AsEGGANIYYGAR	S2 Phospho	1	55.43	59.2	29.01	2	1407.58	704.799	2	-9.81e-05	-0.0696	142	154	index=9885
gi|571553204	NsISTPYLQNNQNQSVNQNTLRPVHATK	S2 Phospho	1	33.56	39.73	23.09	2	3245.56	1082.86	3	-0.00765	-2.36	520	547	index=17032
gi|110759433	NsDNNDLVPNKK	S2 Phospho	1	1000	43.08	16.83	2	1436.63	719.322	2	-0.0011	-0.764	389	400	index=2089
gi|571575649	FsVGQLPLWAK	S2 Phospho	1	1000	45.28	21.14	2	1324.66	663.338	2	0.0033	2.49	794	804	index=37473
gi|571571249	AsPPLSGR	S2 Phospho	1	89.54	84.73	49.58	2	863.39	432.702	2	-0.000818	-0.946	727	734	index=2008
gi|571520426	LsPPSPGGPR	S2 Phospho	1	58.97	53.63	40.69	2	1043.48	522.747	2	-0.0018	-1.72	781	790	index=5641
gi|328779501	AsPHSGCIGR	S2 Phospho	1	67.98	49.74	21.53	2	1120.45	561.231	2	-0.00158	-1.41	104	113	index=1339
gi|571539100	LsPITAIPR	S2 Phospho	1	28.36	24.73	20.81	2	1046.55	524.283	2	-0.0025	-2.38	212	220	index=18284
gi|571509997	NsPLSIR	S2 Phospho	1	67.98	61.72	19.26	2	865.406	433.71	2	-0.0011	-1.27	916	922	index=5898
gi|571529116	VALSTETDPGDNKQEIKPAsPK	S20 Phospho	0.99	21.29	23.61	19.95	2	2404.15	802.391	3	-0.00303	-1.26	311	332	index=5841
gi|66522349	AFAEALDAVPMALAENSGLsPVNTLADIK	S20 Phospho	1	39.72	216.98	91.39	2	3007.46	1003.5	3	0.00405	1.35	451	479	index=37146
gi|328779806	VLKPPGGGSSDIFGAAPEETsPRR	S21 Phospho	0.95	13.27	106.84	46.08	2	2504.21	835.743	3	0.000453	0.181	22	45	index=19053
gi|328779806	VLKPPGGGSSDIFGAAPEETsPR	S21 Phospho	0.95	13.27	150.51	54.64	2	2348.1	783.709	3	-0.00225	-0.957	22	44	index=21519
gi|328789850	SIYTKPIEEEPPPPLTTTLGsPQR	S21 Phospho	1	19.57	76.42	28.37	2	2730.35	911.124	3	-0.0039	-1.43	225	248	index=26001
gi|571576754	VTTNTSRPTTQMVSSSASANDsPK	S22 Phospho	0.99	15.01	79.91	43.19	2	2546.13	849.717	3	-0.00405	-1.59	195	218	index=4865
gi|328783051	VIDPSLYVARPEDNNSMEEGNVsK	S23 Phospho	0.95	12.63	30.41	61.55	2	2742.22	1372.11	2	-0.00822	-3	421	444	index=19682
gi|571518736	IRsPsEsPPPLPPVINK	S3 Phospho, S5 Phospho, S7 Phospho	100%, 100%, 100%	1,000.00, 1,000.00, 1,000.00	15.41	18.59	2	2066.92	1034.47	2	-0.0097	-4.69	551	567	index=23429
gi|336088618	REsGDWSEVPVSPPLVR	S3 Phospho, S7 Phospho	98%, 51%	14.51, 0.00	37.14	26.72	2	2068.9	1035.46	2	-0.0051	-2.46	628	644	index=29120
gi|571553204	SNsLTPPVAPPHHLEVVDR	S3 Phospho, T5 Phospho	97%, 93%	14.50, 10.93	29.14	27.05	2	2224.01	742.343	3	-0.00237	-1.06	219	237	index=19099
gi|571551784	QPsVLDLISGGsR	S3 Phospho, S12 Phospho	100%, 96%	96.34, 13.27	87.19	34.22	2	1487.64	744.826	2	-0.00564	-3.79	152	164	index=37527
gi|66546392	VHsPPsPMKDLTR	S3 Phospho, S6 Phospho	100%, 96%	26.30, 13.28	29.13	22.36	2	1623.69	812.849	2	-0.00644	-3.96	606	618	index=13760
gi|571553204	SNsLtPPVAPPHHLEVVDR	S3 Phospho, T5 Phospho	97%, 98%	14.50, 15.93	43.98	29.53	2	2224.01	742.341	3	-0.00705	-3.17	219	237	index=18843
gi|328779321	DQsLEDGVLDLISGGsR	S3 Phospho, S16 Phospho	100%, 99%	117.12, 22.45	120.29	65.57	2	1919.79	960.902	2	-0.0028	-1.46	183	199	index=41354
gi|571562678	LNsPPtPTTSTPTFR	S3 Phospho, T6 Phospho	100%, 99%	31.52, 20.98	26.68	49.02	2	1775.75	888.883	2	-0.0038	-2.14	1355	1369	index=16665
gi|571579710	SMsPSLNAsMTSLSSTVSQR	S3 Phospho, S9 Phospho	95%, 100%	16.23, 27.61	174.58	73.06	2	2229.9	1115.96	2	-0.0013	-0.582	201	220	index=30443
gi|571537938	ASsPVNsPAK	S3 Phospho, S7 Phospho	97%, 100%	15.56, 46.00	64.78	35.22	2	1116.43	559.22	2	-0.000698	-0.625	922	931	index=778
gi|571537938	REsPVQQVDsR	S3 Phospho, S10 Phospho	100%, 100%	1,000.00, 1,000.00	16.49	17.19	2	1459.59	730.8	2	-0.0021	-1.44	480	490	index=1893
gi|571549506	RNsFIQIDIERsPK	S3 Phospho, S12 Phospho	100%, 100%	1,000.00, 1,000.00	21.64	17.56	2	1861.85	621.624	3	0.000153	0.0821	221	234	index=22928
gi|328789575	VGsIsPALNHSTPVR	S3 Phospho, S5 Phospho	100%, 100%	39.43, 43.41	63.85	30.46	2	1693.76	847.893	2	0.0122	7.18	164	178	index=12169
gi|571559637	APsPPQTsPTQQVAIEDK	S3 Phospho, S8 Phospho	100%, 100%	22.85, 23.98	127.75	52.03	2	2052.88	1027.45	2	-0.0025	-1.22	84	101	index=13977
gi|328783026	SSsANKLNTTAK	S3 Phospho	0.95	16.22	89.62	42.18	2	1300.6	651.308	2	-0.0013	-0.997	1824	1835	index=1081
gi|571520782	SQsPPPTSVIAHSWNLNEKPR	S3 Phospho	0.95	13.27	28.43	28.62	2	2424.16	809.06	3	-0.00165	-0.679	2787	2807	index=19322
gi|328790249	KPsTSSLTNLAISK	S3 Phospho	0.95	17.98	190.35	61.4	2	1525.78	763.895	2	-0.000978	-0.641	550	563	index=14736
gi|571564548	SSsLDLPDNSIVK	S3 Phospho	0.95	16.22	128.53	40.03	2	1453.67	727.844	2	0.0022	1.51	96	108	index=21082
gi|571564548	SFsQGEAISPK	S3 Phospho	0.95	13.26	76.72	36.95	2	1229.53	615.775	2	0.000822	0.668	234	244	index=8466
gi|571526019	SIsFSKK	S3 Phospho	0.95	16.23	40.84	26.88	2	875.415	438.715	2	-0.0013	-1.48	135	141	index=2363
gi|328779757	YPsGSFDCVDGR	S3 Phospho	0.95	16.24	52.1	30.41	2	1438.52	720.268	2	-0.0019	-1.32	142	153	index=13902
gi|571570169	SVsVPDMLPGK	S3 Phospho	0.95	12.75	21.86	25.03	2	1208.55	605.282	2	-0.0027	-2.23	735	745	index=21336
gi|328786568	SSsLDLNK	S3 Phospho	0.95	15.56	48.9	20.6	2	942.406	472.21	2	-0.00178	-1.88	476	483	index=3371
gi|571578252	TSsPLYFSDKPER	S3 Phospho	0.95	16.24	86.84	41.23	2	1605.71	803.861	2	-0.0013	-0.808	1906	1918	index=11059
gi|571577536	SVsFVIACK	S3 Phospho	0.95	13.26	74.01	37.73	2	1089.49	545.754	2	-0.000698	-0.64	120	128	index=19089
gi|328778208	TNsLPNLR	S3 Phospho	0.95	13.27	28.49	23.83	2	993.464	497.739	2	-0.00122	-1.22	162	169	index=9271
gi|571516237	TIsVEQYAVTR	S3 Phospho	0.95	13.27	100	38.93	2	1345.63	673.822	2	0.000902	0.67	500	510	index=16963
gi|66551967	NKsVESLQTNAQR	S3 Phospho	0.95	16.24	16.57	19.21	2	1553.72	777.867	2	-0.000698	-0.449	102	114	index=3000
gi|328780419	TAsLDTIYLK	S3 Phospho	0.95	13.27	100.51	45.11	2	1203.58	602.796	2	-0.00222	-1.84	103	112	index=21965
gi|571512538	KTsTEESLHFIR	S3 Phospho	0.95	16.24	110.67	46.01	2	1526.71	509.912	3	-0.000373	-0.244	6	17	index=14432
gi|571565418	SSsGPLPTHTK	S3 Phospho	0.95	15.56	49.5	35.13	2	1190.53	596.274	2	-0.00182	-1.53	90	100	index=2424
gi|571510356	IPsPTRPSISR	S3 Phospho	0.95	17.98	58.04	42.5	2	1289.65	645.832	2	-0.00182	-1.41	1111	1121	index=6607
gi|328778256	KIsVEDINNYEK	S3 Phospho	0.95	12.63	46.32	16.9	2	1530.7	766.354	2	-0.0038	-2.48	107	118	index=13425
gi|571573130	STsAIDLQAAQR	S3 Phospho	0.96	17.01	106.4	56.81	2	1339.61	670.814	2	-0.000898	-0.67	436	447	index=9720
gi|328781895	RRsEISVELR	S3 Phospho	0.96	13.28	59.03	21.82	2	1323.67	442.23	3	-0.000567	-0.428	27	36	index=33481
gi|571578531	SYsSPNLLQLTDR	S3 Phospho	0.96	17.01	97.29	41.76	2	1572.72	787.367	2	-0.000298	-0.189	603	615	index=30424
gi|571556664	GSsPLKK	S3 Phospho	0.96	14.02	48.51	31.56	2	795.389	398.701	2	-0.00182	-2.28	914	920	index=626
gi|571577991	SSsLTEQGSR	S3 Phospho	0.96	17.01	75.97	37.35	2	1130.46	566.237	2	-0.00258	-2.28	951	960	index=1302
gi|571579710	SMsPSLNASMTSLSSTVSQR	S3 Phospho	0.97	17.98	209.11	69.87	2	2149.94	1075.98	2	-0.0029	-1.35	201	220	index=29569
gi|571564548	SVsVSQTPPFK	S3 Phospho	0.97	16.23	50.96	37.61	2	1255.58	628.8	2	-0.00118	-0.938	838	848	index=11024
gi|571575747	KAsLSSISTPPPVK	S3 Phospho	0.97	17.98	68.7	45.99	2	1490.77	746.394	2	-0.00244	-1.63	712	725	index=11822
gi|571566995	HFsVTSPKR	S3 Phospho	0.97	17.98	67.2	29.37	2	1137.53	569.774	2	0.000182	0.16	75	83	index=9554
gi|571552571	SNsMQSFNEMLR	S3 Phospho	0.97	15.27	36.88	44.53	2	1522.59	762.304	2	-0.00244	-1.6	182	193	index=23742
gi|571567009	SYsPDPMR	S3 Phospho	0.97	17.98	46.91	31.84	2	1031.38	516.697	2	-0.000698	-0.676	926	933	index=6484
gi|571576878	SIsFDMTAER	S3 Phospho	0.97	17.47	40.63	21.03	2	1235.49	618.753	2	0.0016	1.3	1064	1073	index=21060
gi|571546874	SVsCNDIVSVNK	S3 Phospho	0.97	15.27	95.78	45.95	2	1400.6	701.307	2	-0.0021	-1.5	170	181	index=9384
gi|571538309	RKsDLPQDTYTMR	S3 Phospho	0.97	13.29	19.41	17.37	2	1689.75	564.258	3	-0.00345	-2.04	431	443	index=13690
gi|571504735	VGsPSQNSSTVPVTPAK	S3 Phospho	0.97	15	80.33	44.86	2	1734.82	868.417	2	-0.00148	-0.852	919	935	index=5100
gi|571513670	SIsPPTTR	S3 Phospho	0.97	15.27	55.63	27.92	2	937.427	469.72	2	-0.00238	-2.53	265	272	index=3146
gi|571532039	RSsLDFFK	S3 Phospho	0.97	15.56	37.26	17.62	2	1078.48	540.25	2	-0.0013	-1.2	960	967	index=25231
gi|571577563	LSsPEKWEIK	S3 Phospho	0.97	14.48	46.67	19.38	2	1295.62	648.816	2	-0.000738	-0.569	303	312	index=13519
gi|571500050	QYsLNDFELIR	S3 Phospho	0.97	14.98	85.63	49.84	2	1476.66	739.339	2	-0.00204	-1.38	419	429	index=35744
gi|571576353	ISsPPKR	S3 Phospho	0.97	15.56	53.55	34.85	2	863.427	432.721	2	-0.000998	-1.15	254	260	index=1033
gi|571523088	SNsYPQK	S3 Phospho	0.97	15.27	47.27	27.08	2	902.353	452.184	2	-0.00146	-1.61	381	387	index=840
gi|571522691	IPsSCAIDTIESR	S3 Phospho	0.98	17.98	124.8	31.19	2	1527.66	764.834	2	-0.0108	-7.04	630	642	index=18584
gi|571548615	KFsQILDDESSDGSDNETLR	S3 Phospho	0.98	15.58	34.28	22.12	2	2334.99	1168.5	2	-0.0023	-0.984	170	189	index=23062
gi|328783026	NLsYEFYKDDDICHEDGR	S3 Phospho	0.98	17.98	94.6	47.11	2	2354.91	785.977	3	-0.00657	-2.79	500	517	index=22529
gi|328790249	TNsPTSTQPK	S3 Phospho	0.98	17.98	79.05	40.84	2	1139.49	570.748	2	-0.00488	-4.28	1495	1504	index=613
gi|571564548	FSsDPSFTKPK	S3 Phospho	0.98	16.22	50.53	36.06	2	1319.58	660.798	2	0.00142	1.08	871	881	index=5365
gi|328776082	SLsLQDLSISK	S3 Phospho	0.98	17.47	98.48	45.97	2	1269.62	635.818	2	-0.00144	-1.13	207	217	index=27154
gi|66554913	SSsAPNVCFNMVKPSGEAANIDEYTR	S3 Phospho	0.98	19.23	108.42	38.69	2	2923.25	975.426	3	0.00225	0.77	307	332	index=27841
gi|571568426	TIsPFSIR	S3 Phospho	0.98	17.98	66.31	38.42	2	999.479	500.747	2	-0.000378	-0.378	953	960	index=21982
gi|328775873	NIsPVNPTENSPNIDLSSMLSDLTVPDR	S3 Phospho	0.98	19.57	88.8	51.62	2	3104.44	1035.82	3	0.00195	0.629	613	640	index=36675
gi|66531362	ATsNVFAMFDQAQIAEFK	S3 Phospho	0.98	17.98	174.21	61.88	2	2096.93	1049.47	2	-0.0023	-1.1	20	37	index=39651
gi|571505995	ISsFKR	S3 Phospho	0.98	17.98	49.43	19.09	2	816.389	409.202	2	-0.00136	-1.66	1090	1095	index=2695
gi|571547440	SPsTYSIR	S3 Phospho	0.98	16.23	63.01	23.98	2	989.422	495.719	2	-0.000358	-0.362	34	41	index=4640
gi|571522691	SVsLVNEMTSNVSQHLAR	S3 Phospho	0.99	19.23	127.23	56	2	2050.95	1026.48	2	-0.000698	-0.34	491	508	index=31846
gi|66546392	ARsVETLLR	S3 Phospho	0.99	19.23	68.33	27.13	2	1123.58	562.795	2	-0.000978	-0.87	336	344	index=10986
gi|66546392	SHsPSPSPEPSFK	S3 Phospho	0.99	22.23	67.53	25.57	2	1462.61	732.309	2	-0.0099	-6.76	534	546	index=4484
gi|328779321	IDsGADNEKKDDSGNETGAGEGEPEEEPEIVHYDK	S3 Phospho	0.99	21.83	57.21	37.05	2	3839.58	960.903	4	-0.0012	-0.311	358	392	index=15113
gi|328776678	SKsSDYEDVLSFER	S3 Phospho	0.99	20.98	103.14	31.73	2	1740.72	871.368	2	-0.00428	-2.46	628	641	index=28266
gi|571518736	HGsPSFLDR	S3 Phospho	0.99	20.98	33.78	24.67	2	1094.45	548.235	2	-0.000118	-0.108	888	896	index=9793
gi|571560226	ERsPIPRPTK	S3 Phospho	0.99	16.25	8.57	16.88	2	1259.64	630.827	2	-0.0013	-1.03	158	167	index=6703
gi|48096074	RAsEGGANIYYGAR	S3 Phospho	0.99	15.58	27.6	27.39	2	1563.68	782.848	2	-0.0017	-1.09	141	154	index=12004
gi|571553404	DQsPPTQNHINVTDSALANMK	S3 Phospho	0.99	19.23	23.52	19.89	2	2360.05	1181.03	2	0.0033	1.4	160	180	index=19677
gi|571565022	ALsPETLTDSPNK	S3 Phospho	0.99	16.24	16.9	19.69	2	1451.65	726.834	2	-0.002	-1.38	477	489	index=12879
gi|328785951	SHsTENTQTVSHK	S3 Phospho	0.99	23.98	37.49	38.9	2	1534.64	768.328	2	-0.000378	-0.246	551	563	index=2181
gi|328783738	SMsASNIVK	S3 Phospho	0.99	22.19	71.98	30.75	2	1015.44	508.728	2	-0.000478	-0.47	382	390	index=6174
gi|328780822	KIsPPNLNSSSEC	S3 Phospho	0.99	16.25	56.34	24.57	2	1511.63	756.823	2	-0.0028	-1.85	468	480	index=11541
gi|571565418	KSsSGPLPTHTK	S3 Phospho	0.99	19.22	85.17	29.32	2	1318.63	660.322	2	-0.000398	-0.302	89	100	index=3920
gi|571514717	DNsNNLPESYLENILSK	S3 Phospho	0.99	16.25	38.45	23.05	2	2028.9	1015.46	2	0.000222	0.109	93	109	index=35560
gi|328783286	AYsNEETIR	S3 Phospho	0.99	20.98	82.15	30.73	2	1161.47	581.741	2	-0.00402	-3.46	956	964	index=4873
gi|571542960	RLsDPSASMEK	S3 Phospho	0.99	14.5	37.51	18.97	2	1299.55	650.784	2	0.000402	0.309	609	619	index=3910
gi|571512509	TQsQLMR	S3 Phospho	0.99	20.98	70.96	25.56	2	942.399	472.207	2	-0.00124	-1.31	1624	1630	index=2927
gi|571518291	SLsLNPSLFGVNLSR	S3 Phospho	0.99	19.23	27.13	33.02	2	1682.84	842.428	2	0.0013	0.773	440	454	index=33909
gi|571515713	SCsNANIR	S3 Phospho	0.99	19.23	81.86	32.08	2	1000.38	501.197	2	-0.00138	-1.38	732	739	index=1022
gi|571545512	GAsGSSLMESNWR	S3 Phospho	0.99	20.98	108.08	34.26	2	1460.58	731.294	2	-0.00398	-2.72	185	197	index=20065
gi|571503010	RGsFVGTAQYVSPELLTDK	S3 Phospho	0.99	15.01	64.57	33.38	2	2147.03	716.684	3	-0.00105	-0.487	234	252	index=28175
gi|571549506	EDsFEVNDIALQK	S3 Phospho	1	1000	42.07	27.71	2	1586.69	794.35	2	-0.00142	-0.893	458	470	index=24851
gi|328783026	AMsFTPSDFEAAFDK	S3 Phospho	1	20.98	104.83	36.11	1	1742.69	872.351	2	-0.0025	-1.43	946	960	index=37734
gi|74841764	VNsVQVPTDDEPYASFK	S3 Phospho	1	60.82	126.19	53.07	2	1974.86	988.438	2	-0.00164	-0.829	152	168	index=26188
gi|226446415	ELsEDEEEEEEPAKEEGEDTGKPK	S3 Phospho	1	67.06	65.24	23.86	2	2812.13	938.385	3	-0.000327	-0.116	225	248	index=7126
gi|66546392	TEsPPQK	S3 Phospho	1	30.7	57.4	44.92	2	865.358	433.686	2	-0.00176	-2.03	858	864	index=640
gi|66546392	VHsPPSPMK	S3 Phospho	1	42.24	91.7	42.58	2	1058.46	530.239	2	-0.000698	-0.659	606	614	index=2100
gi|571499271	NLsLDEEK	S3 Phospho	1	1000	26.19	18.83	2	1026.43	514.219	2	-0.00482	-4.69	1259	1266	index=6077
gi|571547416	RHsDLPQFESVVR	S3 Phospho	1	99.95	83.93	37.12	2	1648.77	550.598	3	-0.00213	-1.29	9	21	index=29416
gi|571561076	KVsIGEFFR	S3 Phospho	1	1000	50.87	30.79	2	1161.56	581.786	2	-0.00138	-1.19	278	286	index=31289
gi|571569386	NNsPQLFLR	S3 Phospho	1	1000	81.9	20.4	2	1167.54	584.779	2	-0.000498	-0.426	385	393	index=19298
gi|571527600	VFsFHDDDMDIDDPLGLGVGPQR	S3 Phospho	1	1000	30.4	32.53	2	2624.13	875.714	3	-0.00573	-2.18	122	144	index=38262
gi|571537938	RFsNDR	S3 Phospho	1	1000	54.36	17.92	2	873.349	437.682	2	-0.000798	-0.913	287	292	index=2549
gi|571537938	REsPVQQVDSR	S3 Phospho	1	132.19	161.64	36.59	2	1379.62	690.817	2	-0.00142	-1.03	480	490	index=2129
gi|571579710	RLsEAGLR	S3 Phospho	1	1000	42.1	26.26	2	980.48	491.247	2	-0.00144	-1.47	80	87	index=6823
gi|571579710	RLsEAGLRR	S3 Phospho	1	1000	24.88	27.67	2	1136.58	379.868	3	-0.00156	-1.37	80	88	index=13540
gi|571551784	QPsVLDLISGGSR	S3 Phospho	1	126.66	121.68	47.21	2	1407.68	704.846	2	-0.000498	-0.354	152	164	index=34075
gi|571564548	LAsPLIPVPTDICK	S3 Phospho	1	34.46	17.08	35.46	2	1602.81	802.413	2	0.000362	0.226	20	33	index=27534
gi|571564548	RDsLENNPFDMVLHK	S3 Phospho	1	1000	18.91	16.72	2	1893.84	632.289	3	-0.00213	-1.12	50	64	index=36671
gi|328790639	HAsPNPLTSVK	S3 Phospho	1	84.78	101.95	57.29	2	1229.58	615.797	2	-0.0016	-1.3	112	122	index=6918
gi|571518736	RLsPLPR	S3 Phospho	1	1000	48.94	35.95	2	917.485	459.75	2	-0.000298	-0.325	328	334	index=5768
gi|571506413	ADsVASLEFR	S3 Phospho	1	58.97	82.96	42.32	2	1173.51	587.761	2	0.000402	0.342	594	603	index=19582
gi|571560226	RMsPLMGR	S3 Phospho	1	1000	52.6	31.81	2	1026.45	514.232	2	-0.0011	-1.07	255	262	index=8001
gi|571501998	NGsPPKIPPNATLK	S3 Phospho	1	51.95	45.39	18.38	2	1512.77	757.388	2	-0.00902	-5.96	97	110	index=10779
gi|571557888	KPsMPAPPPPPK	S3 Phospho	1	1000	86.06	48.92	2	1322.65	662.33	2	-0.00178	-1.34	1362	1373	index=6715
gi|571558744	LHsPER	S3 Phospho	1	1000	40.11	18.83	2	817.348	409.681	2	-0.00172	-2.1	440	445	index=1309
gi|328792949	DFsPSNQFFK	S3 Phospho	1	40.2	73.92	32.99	2	1295.52	648.769	2	-0.000158	-0.122	160	169	index=28359
gi|571526019	SIsFSK	S3 Phospho	1	29.38	24.34	16.83	2	747.32	374.667	2	-0.00152	-2.03	135	140	index=4765
gi|571526019	KWsFR	S3 Phospho	1	1000	40.46	23.6	2	802.353	402.183	2	-0.00134	-1.67	130	134	index=15717
gi|328781117	LPsPPKEIR	S3 Phospho	1	1000	87.93	37.41	2	1115.57	558.794	2	-0.000598	-0.536	326	334	index=7282
gi|328781117	LPsPPK	S3 Phospho	1	1000	38.37	17.98	2	717.346	359.68	2	-0.00128	-1.78	326	331	index=4073
gi|110759433	RNsDNNDLVPNKK	S3 Phospho	1	1000	59.46	29.23	2	1592.73	531.918	3	0.00123	0.774	388	400	index=6319
gi|110759433	RNsDNNDLVPNK	S3 Phospho	1	1000	50.7	18.17	2	1464.64	733.326	2	-9.81e-05	-0.0669	388	399	index=2667
gi|571570169	FLsPIPSGNR	S3 Phospho	1	61.69	50.55	37.35	2	1166.55	584.281	2	-0.0017	-1.45	676	685	index=16666
gi|110777801	FQsLGVAFYR	S3 Phospho	1	164.95	151.51	38.69	2	1266.58	634.298	2	0.000902	0.712	70	79	index=30059
gi|66565428	GPsPKPDSR	S3 Phospho	1	60.22	45.95	43.17	2	1019.44	510.729	2	-0.000978	-0.958	83	91	index=690
gi|571520628	VPsEHELR	S3 Phospho	1	1000	22.92	21.41	2	1045.46	523.737	2	-0.00138	-1.32	1539	1546	index=2793
gi|571565022	ALsPETLTDSPNKLESASELQNTSMIDLK	S3 Phospho	1	16.25	158.68	59.93	2	3211.52	1071.52	3	0.000753	0.234	477	505	index=34473
gi|571505409	LKsPVK	S3 Phospho	1	1000	70.8	24	2	750.404	376.209	2	-0.00136	-1.81	333	338	index=1202
gi|571519751	GIsPSATLHR	S3 Phospho	1	46.21	65.21	34.93	2	1117.53	559.771	2	-0.000898	-0.803	484	493	index=5368
gi|571553062	AAsPEPPVER	S3 Phospho	1	1000	59.62	29.38	2	1131.5	566.755	2	-0.0015	-1.32	539	548	index=2457
gi|571500512	ALsLGSAAMNQATR	S3 Phospho	1	42.24	42.76	38.32	2	1469.67	735.841	2	-0.00354	-2.41	606	619	index=18580
gi|571576728	LPsIEETLR	S3 Phospho	1	77.52	99.91	34.11	2	1136.55	569.281	2	-0.0011	-0.965	34	42	index=22145
gi|571573200	DNsPGFEILYENVSSLK	S3 Phospho	1	78.02	38.45	33.09	2	1990.89	996.453	2	-0.00136	-0.682	826	842	index=35036
gi|571541874	RNsIEEQPSTSTGGSR	S3 Phospho	1	106.01	66.25	32.74	2	1784.77	893.392	2	-0.000398	-0.223	3438	3453	index=1883
gi|571561355	AIsPEVTESVK	S3 Phospho	1	117.49	115.29	47.92	2	1238.58	620.296	2	-0.0023	-1.85	421	431	index=7797
gi|328793884	GDsPPTVNSGTDLLR	S3 Phospho	1	67.98	101.74	47.87	2	1607.72	804.866	2	-0.00198	-1.23	850	864	index=18975
gi|328786150	KRsPNPLEDR	S3 Phospho	1	1000	45.21	19.06	2	1290.61	646.312	2	-0.000478	-0.37	449	458	index=9774
gi|328776065	GPsPVHTSTPAR	S3 Phospho	1	63.52	66.49	35.68	2	1285.58	643.796	2	-0.00586	-4.55	554	565	index=1325
gi|328775873	NIsPVNPTENSPNIDLSSMLSDLTVPDRR	S3 Phospho	1	71.22	50.22	41.03	2	3260.54	1087.85	3	-0.00345	-1.06	613	641	index=38932
gi|571532441	NDsPLAALLDR	S3 Phospho	1	1000	58.86	46.87	2	1263.59	632.799	2	-0.00276	-2.18	148	158	index=29700
gi|571516759	RCsFR	S3 Phospho	1	1000	18.27	16.83	2	804.31	403.162	2	-0.00104	-1.29	186	190	index=3690
gi|48095525	ALsVPELTQQMFDAK	S3 Phospho	1	17.03	6.99	21.66	2	1756.81	879.412	2	-0.0023	-1.31	283	297	index=32648
gi|571541460	RLsPQR	S3 Phospho	1	1000	43.99	22.52	2	835.406	418.711	2	-0.00102	-1.22	849	854	index=1971
gi|571571249	VGsLEHMNLLAR	S3 Phospho	1	1000	30.28	32.22	2	1418.67	710.345	2	-0.000358	-0.252	709	720	index=22087
gi|571578513	NIsVGLGPEIGQDVLQANR	S3 Phospho	1	1000	47.81	33.6	2	2059.01	1030.51	2	-0.0031	-1.5	194	212	index=35695
gi|571558725	NIsVENNLLELTK	S3 Phospho	1	123	143.16	45.34	2	1565.77	783.893	2	0.000742	0.474	690	702	index=34928
gi|571500086	LKsPEKK	S3 Phospho	1	1000	100.08	17.28	2	908.473	455.244	2	-0.00164	-1.8	12	18	index=2670
gi|328794339	LLsPGQLK	S3 Phospho	1	1000	44.92	26.09	2	934.489	468.251	2	-0.0016	-1.71	8	15	index=14223
gi|571535156	GAsPTSQASTAPDNTR	S3 Phospho	1	20.98	93.83	61.85	2	1639.68	820.849	2	-0.00162	-0.986	530	545	index=1759
gi|571571702	GDsVTSTHSAGAR	S3 Phospho	1	20.98	51.96	35.69	2	1324.54	663.277	2	-0.00182	-1.37	598	610	index=1068
gi|571553897	VTsPLGMK	S3 Phospho	1	23.98	49.52	22.48	2	911.419	456.717	2	-0.00128	-1.4	1075	1082	index=5425
gi|571553897	LAsPLSIK	S3 Phospho	1	32.75	32.27	16.86	2	907.478	454.747	2	-5.81e-05	-0.0639	540	547	index=11943
gi|571553897	IKsPLK	S3 Phospho	1	1000	74.64	18.56	2	764.42	383.217	2	-0.0014	-1.83	791	796	index=1603
gi|571576973	EVsPEFQLLNEAIEEAR	S3 Phospho	1	1000	51.74	31.22	2	2052.94	1027.48	2	-0.0015	-0.729	175	191	index=35494
gi|571522530	VAsVVHR	S3 Phospho	1	1000	77.7	38.22	2	846.411	424.213	2	-0.00166	-1.96	278	284	index=1703
gi|328785044	KLsSPTGSK	S3 Phospho	1	19.22	93.66	31.49	2	983.469	492.742	2	-0.00104	-1.05	82	90	index=1226
gi|571557619	DRsPINR	S3 Phospho	1	1000	75.26	20.08	2	936.418	469.216	2	-0.00186	-1.98	281	287	index=1373
gi|571563867	NEsPPNTR	S3 Phospho	1	39.54	33.62	27.51	2	993.392	497.702	2	-0.00246	-2.47	201	208	index=953
gi|328778260	DLsVDGFEILH	S3 Phospho	1	1000	43.38	23.7	2	1323.57	662.795	2	-0.0011	-0.829	349	359	index=34219
gi|571578372	QIsPELGVESR	S3 Phospho	1	120.33	124.97	38.74	2	1293.6	647.807	2	0.00202	1.56	274	284	index=24419
gi|571504009	GVsPDSPCR	S3 Phospho	1	32.75	35.11	21.39	2	1053.4	527.704	2	-0.0031	-2.94	2436	2444	index=1657
gi|328780480	RNsDADDGGR	S3 Phospho	1	1000	20.14	16.76	2	1141.41	571.715	2	-0.000498	-0.436	559	568	index=1252
gi|571533480	AGsFGSGR	S3 Phospho	1	36.24	44.34	17.08	2	817.312	409.663	2	-0.00146	-1.78	1021	1028	index=1451
gi|110755099	SLsLSPVK	S3 Phospho	1	20.98	57.15	29.21	2	909.457	455.735	2	-0.003	-3.29	804	811	index=10273
gi|328788058	LIsPNLVQSVR	S3 Phospho	1	106.01	75.44	28.24	2	1304.69	653.35	2	-0.000698	-0.535	367	377	index=22603
gi|571530072	ALsFPETVDEGNLK	S3 Phospho	1	39.54	53.4	18.35	2	1598.72	800.366	2	-0.0062	-3.87	897	910	index=26604
gi|328786929	RIsSSER	S3 Phospho	1	23.98	52.52	20.92	2	913.402	457.708	2	-0.00222	-2.43	330	336	index=1564
gi|571539651	RGsMQQANKPLPPTR	S3 Phospho	1	24.46	21.86	21.66	2	1759.86	587.625	3	-0.00303	-1.72	588	602	index=5532
gi|571573093	SEPQIASSNMNNNNNNNNIGNVNNVIEGAAGHGsPLR	S34 Phospho	0.96	16.97	14.76	16.96	2	3910.74	1304.59	3	-0.00105	-0.268	130	166	index=26636
gi|66513183	DSQDNNPPAVFHCSSTEPQDDSQSNGNVVPWSFYPsPNK	S36 Phospho	0.96	15.01	21.12	39.96	2	4427.83	1476.95	3	-0.0175	-3.96	451	489	index=30861
gi|571522691	SVVsDASVHVAK	S4 Phospho, S7 Phospho	99%, 53%	17.02, 0.36	53.89	44.49	2	1357.57	679.791	2	-0.00202	-1.49	181	192	index=6731
gi|571559637	RAPsPPQTsPTQQVAIEDK	S4 Phospho, S9 Phospho	100%, 95%	23.89, 13.27	152.71	78.52	2	2208.98	737.335	3	-0.00135	-0.61	83	101	index=10817
gi|571522691	SVVsDAsVHVAK	S4 Phospho, S7 Phospho	98%, 96%	17.02, 13.65	62.75	41.83	2	1357.57	679.791	2	-0.00122	-0.897	181	192	index=7136
gi|571559637	RAPsPPQtSPTQQVAIEDK	S4 Phospho, T8 Phospho	100%, 98%	55.39, 17.98	199.98	68.78	2	2208.98	1105.5	2	-0.0031	-1.4	83	101	index=9876
gi|571548615	ARSsPSKEsPSK	S4 Phospho, S9 Phospho	95%, 100%	16.22, 32.75	108.33	37.2	2	1419.58	710.796	2	-0.00242	-1.7	376	387	index=984
gi|571558585	KVVsPPLNPsPPPIQSGEDFPTLSK	S4 Phospho, S10 Phospho	100%, 100%	43.64, 39.15	36.54	23.83	2	2790.33	931.118	3	0.00363	1.3	487	511	index=30283
gi|571548615	TRNsPSKECSTDTR	S4 Phospho	0.95	13.28	112.81	44.18	2	1717.71	573.577	3	-0.00258	-1.5	524	537	index=4259
gi|571548615	SDSsPPKENSSEVSTSPK	S4 Phospho	0.95	14.04	98.05	49.09	2	1941.82	648.281	3	-0.00165	-0.848	337	354	index=1646
gi|571548615	SRDsPSKENCSETSEATTQPK	S4 Phospho	0.95	13.28	165.68	55.58	2	2418	807.007	3	-0.00345	-1.43	440	460	index=4307
gi|571548615	SRDsPSKK	S4 Phospho	0.95	16.24	68.61	19.98	2	983.444	492.729	2	-0.0013	-1.32	461	468	index=3059
gi|571579710	TPTsPPDSSK	S4 Phospho	0.95	15.56	44.47	42.85	2	1095.45	548.732	2	-0.000298	-0.272	186	195	index=862
gi|571579710	VSRsPTSK	S4 Phospho	0.95	16.24	71.18	27.89	2	940.438	471.226	2	-0.0017	-1.8	291	298	index=676
gi|571564548	LSLsLESK	S4 Phospho	0.95	13.27	31.63	25.67	2	955.463	478.739	2	-0.00128	-1.34	819	826	index=14031
gi|571553062	GSIsPTTGTLHR	S4 Phospho	0.95	12.61	90.9	51.58	2	1305.61	653.811	2	-0.00134	-1.02	792	803	index=4252
gi|571575649	TSQsITDLSSHIPEK	S4 Phospho	0.95	16.24	110.54	61.73	2	1721.79	861.9	2	-0.00298	-1.73	1176	1190	index=16356
gi|571543962	YMFsPPHTR	S4 Phospho	0.95	13.27	42.01	26.92	2	1214.49	608.255	2	0.000122	0.1	1980	1988	index=15305
gi|571526839	LSEsLTGFVK	S4 Phospho	0.95	13.27	26.65	23.97	2	1159.55	580.783	2	-0.00144	-1.24	264	273	index=23255
gi|571537938	QTMsPTPLAFTPTSVLR	S4 Phospho	0.96	14.04	118.8	53.68	2	1925.93	963.974	2	0.00104	0.541	932	948	index=35146
gi|328789468	AAPsPTPPIHVHPNR	S4 Phospho	0.96	13.28	95.24	44.32	2	1669.81	557.61	3	-0.00135	-0.806	392	406	index=10005
gi|328776678	GFLsPSKHEGQTEIGK	S4 Phospho	0.96	13.28	79.15	48.08	2	1793.83	598.952	3	-0.00255	-1.42	47	62	index=14327
gi|571514446	RQEsLETPNPAPR	S4 Phospho	0.96	13.27	25.01	21.94	2	1573.72	787.869	2	-0.0018	-1.14	348	360	index=4878
gi|571521388	TKDsPPNSAAK	S4 Phospho	0.96	14.5	27.93	22.96	2	1194.53	598.271	2	-0.00194	-1.62	666	676	index=902
gi|571574484	DMDsPEREIYRDPDVVR	S4 Phospho	0.96	13.43	57.97	28.82	2	2170.94	724.652	3	-0.00348	-1.6	731	747	index=18554
gi|522838285	LTSsPAILTELSK	S4 Phospho	0.97	15.56	178.38	58.24	2	1438.73	720.373	2	-0.000898	-0.624	290	302	index=27347
gi|522838285	KFTsPEQK	S4 Phospho	0.97	14.98	109.12	37.24	2	1043.47	522.742	2	-0.000698	-0.668	484	491	index=1640
gi|74841764	NVIsDSESGR	S4 Phospho	0.97	17.98	42.54	31.39	2	1142.46	572.238	2	-0.000998	-0.873	1660	1669	index=5709
gi|66513183	NRTsPVAVPVPGR	S4 Phospho	0.97	15	92.04	21.45	1	1428.72	477.248	3	-0.00236	-1.65	503	515	index=7598
gi|571564548	LYEsPKR	S4 Phospho	0.97	15	45.74	27.25	2	971.448	486.731	2	-0.000538	-0.553	1083	1089	index=1468
gi|328776678	GFLsPSK	S4 Phospho	0.97	15	6.21	23.29	2	814.363	408.188	2	-0.0014	-1.71	47	53	index=9925
gi|571567009	GSLsPLSK	S4 Phospho	0.97	17.98	39.69	24.58	2	867.41	434.713	2	-0.000418	-0.481	279	286	index=4930
gi|571577041	SVRsPKPSQK	S4 Phospho	0.97	14.51	40.23	26.56	2	1192.6	398.539	3	-0.00181	-1.52	1188	1197	index=4047
gi|328788715	SWGsPTFIDDVYLR	S4 Phospho	0.97	15.28	67.76	17.91	2	1734.77	868.386	2	-0.008	-4.61	458	471	index=38358
gi|571535597	LKSsPLTK	S4 Phospho	0.97	14.48	90.24	20.48	2	952.499	477.257	2	-0.00102	-1.07	130	137	index=1847
gi|571526361	SGGsPSHPSMMGGPMPVR	S4 Phospho	0.97	15.28	73.27	35.47	2	1847.75	924.885	2	0.0027	1.46	435	452	index=13298
gi|66508439	FSVsPVVR	S4 Phospho	0.97	15	25.78	18.01	2	969.468	485.741	2	-0.00162	-1.67	485	492	index=15110
gi|571548615	TRNsPSK	S4 Phospho	0.98	19.2	59.25	30.8	2	868.38	435.198	2	-0.000798	-0.918	524	530	index=1076
gi|594708609	SVEsVEDFDNEIPK	S4 Phospho	0.98	17.02	41.36	36.49	2	1686.7	844.357	2	-0.00398	-2.36	183	196	index=24364
gi|571534940	LLVsPTPNHSAIAASMER	S4 Phospho	0.98	17.99	112.87	52.52	2	1972.94	658.655	3	-0.00114	-0.576	1156	1173	index=18693
gi|571553204	KRPsLQESSLQQLQR	S4 Phospho	0.98	15.01	41.19	19.86	2	1876.95	626.658	3	-0.00303	-1.61	548	562	index=16981
gi|66534906	NTVsPLMGPLQIAPTDR	S4 Phospho	0.98	17.98	50.35	29.74	2	1888.91	945.465	2	0.00344	1.82	28	44	index=32926
gi|226446415	LVDsPCCIVTSQYGWTANMER	S4 Phospho	0.99	16.25	34.67	40.45	2	2566.07	1284.04	2	-0.0015	-0.584	584	604	index=30795
gi|328779321	KDDsGNETGAGEGEPEEEPEIVHYDK	S4 Phospho	0.99	15.01	191.85	83.24	2	2910.17	971.064	3	-0.00402	-1.38	367	392	index=13677
gi|571506413	GRNsPATISR	S4 Phospho	0.99	16.24	19.33	20.14	2	1137.53	569.772	2	-0.000998	-0.877	584	593	index=2590
gi|328776082	FNGsPLMCSTNK	S4 Phospho	0.99	17.03	26	17.71	2	1434.57	718.291	2	-0.000698	-0.486	913	924	index=11328
gi|328780419	ARIsPETSSSGQR	S4 Phospho	0.99	19.23	15.44	17.17	2	1454.65	728.333	2	-0.0019	-1.3	60	72	index=1757
gi|571522691	RFQsPGR	S4 Phospho	1	1000	28.18	30.16	2	926.412	464.213	2	-0.00128	-1.38	106	112	index=2764
gi|571548615	SRDsPSK	S4 Phospho	1	30.09	78.32	35.29	2	855.349	428.682	2	-0.00128	-1.49	440	446	index=738
gi|66546392	LKFsPAPSPEPQLSK	S4 Phospho	1	39.54	68.13	40.68	2	1704.85	853.433	2	0.00162	0.951	547	561	index=15939
gi|571499271	SNEsLAHR	S4 Phospho	1	37.99	90.41	35.76	2	992.408	497.211	2	-0.00136	-1.37	1281	1288	index=1051
gi|571520782	LPVsPQSQMVPMR	S4 Phospho	1	42.24	56.72	28.36	2	1548.72	775.368	2	0.00182	1.18	2885	2897	index=19967
gi|571520782	FLEsDVDLGFADTEEK	S4 Phospho	1	32.23	15.93	19.06	2	1893.79	947.904	2	-0.000618	-0.326	2171	2186	index=31587
gi|328786756	ANNsFNNDKQPK	S4 Phospho	1	1000	14.37	19.5	2	1455.61	728.812	2	-0.0056	-3.84	620	631	index=1230
gi|571537938	RPEsPIGK	S4 Phospho	1	1000	87.9	42.28	2	962.459	482.236	2	-0.00176	-1.82	155	162	index=1254
gi|571518736	RHGsPSFLDR	S4 Phospho	1	17.99	43.95	26.86	2	1250.56	417.859	3	-0.00237	-1.89	887	896	index=19587
gi|328783030	EGGsLPSNVNASHSLASLANLDLLFDK	S4 Phospho	1	35.84	34.91	17.44	2	2848.36	950.463	3	0.00213	0.749	222	248	index=39228
gi|110764283	LNAsPVNIDIAK	S4 Phospho	1	1000	175.51	64.53	2	1333.66	667.839	2	-0.0017	-1.27	110	121	index=17667
gi|571548391	KAPsPPSNPGILR	S4 Phospho	1	42.24	45.14	47.48	2	1412.72	707.367	2	-9.81e-05	-0.0694	1853	1865	index=8514
gi|328779757	VLEsPDVTPGDVGR	S4 Phospho	1	54.52	53.11	31.46	2	1519.69	760.853	2	-0.000698	-0.459	409	422	index=12992
gi|571537687	FLGsPVHQPDFGK	S4 Phospho	1	1000	33.2	22.27	2	1507.69	754.851	2	0.000702	0.465	400	412	index=15471
gi|571526240	FMNsPFR	S4 Phospho	1	1000	31.77	20.43	2	977.383	489.699	2	-0.00128	-1.31	2113	2119	index=14669
gi|66565428	SAVsTLALNTAQR	S4 Phospho	1	23.98	178.36	73.54	2	1410.69	706.35	2	-0.00148	-1.05	151	163	index=17384
gi|571561736	VPNsPVR	S4 Phospho	1	1000	95.58	35.97	2	847.395	424.705	2	-0.0013	-1.53	239	245	index=1180
gi|571561736	VPNsPVRK	S4 Phospho	1	1000	83.24	37.2	2	975.49	488.752	2	-0.00146	-1.49	239	246	index=986
gi|328778208	VNMsLDEIIK	S4 Phospho	1	1000	20.62	19.69	2	1240.58	621.296	2	-0.00182	-1.46	8	17	index=30596
gi|328783738	FDDsLETESPAR	S4 Phospho	1	19.23	18.46	16.83	2	1445.57	723.794	2	0.0012	0.831	65	76	index=11813
gi|571502323	NNLsIHFQNPSYDQR	S4 Phospho	1	78.02	81.8	33.64	2	1911.83	956.922	2	0.00202	1.06	1649	1663	index=18904
gi|328784535	HILsPPK	S4 Phospho	1	1000	33.59	35.1	2	870.436	436.226	2	-0.000298	-0.342	455	461	index=5957
gi|258619148	GNPsIVR	S4 Phospho	1	1000	38.25	19.67	2	821.38	411.697	2	-0.000778	-0.946	370	376	index=2227
gi|328778939	NIRsPSR	S4 Phospho	1	59.79	34.65	16.87	2	908.423	455.218	2	-0.00174	-1.91	667	673	index=1692
gi|571573093	CTPsPITPDLSTDR	S4 Phospho	1	20.98	124.72	37.72	2	1638.7	820.355	2	-0.000998	-0.609	302	315	index=27227
gi|571536703	ELGsQPLPTIVTEDADTSGQASQDQGHRPR	S4 Phospho	1	41.59	11.08	21.54	2	3269.49	1090.84	3	-0.00465	-1.42	479	508	index=26347
gi|571578513	EGPsPGGSVSGDK	S4 Phospho	1	63.52	116.19	41.1	2	1252.5	627.257	2	0.000982	0.783	181	193	index=1666
gi|571571344	LNDsPIPVIAPR	S4 Phospho	1	1000	89.68	48.52	2	1370.7	686.356	2	-0.000298	-0.217	384	395	index=18841
gi|571547082	RPPsPDSVR	S4 Phospho	1	42.24	57.36	36.09	2	1089.5	545.756	2	-0.0013	-1.19	239	247	index=1994
gi|328783402	IPGsPHYISK	S4 Phospho	1	16.24	58.34	17.01	2	1177.55	589.784	2	-0.0017	-1.44	1020	1029	index=5534
gi|571571517	ANEsVDASTHK	S4 Phospho	1	27.61	40.56	24.73	2	1237.5	619.755	2	-0.00298	-2.4	466	476	index=748
gi|571576353	IEQsPVR	S4 Phospho	1	1000	47.01	22.08	2	907.416	454.716	2	-0.000898	-0.989	480	486	index=1151
gi|571506526	NLAsIAK	S4 Phospho	1	1000	67.73	16.71	2	795.389	398.702	2	-0.00122	-1.53	1213	1219	index=3077
gi|571548734	HQPsPR	S4 Phospho	1	1000	40.11	19.29	2	800.333	401.174	2	-0.000638	-0.796	441	446	index=983
gi|571576717	LTCsPDFAYGSR	S4 Phospho	1	20.98	58.7	24.57	2	1452.57	727.295	2	-0.000698	-0.48	82	93	index=14112
gi|571531462	YSPsPR	S4 Phospho	1	47.91	42.89	23.71	2	785.311	393.663	2	-0.0014	-1.78	1074	1079	index=1220
gi|328784656	SLQsPPEKK	S4 Phospho	1	20.02	35.52	26.78	2	1092.52	547.269	2	0.000162	0.148	5	13	index=1309
gi|571550616	ELGsPIWKPR	S4 Phospho	1	1000	61.84	24.78	2	1261.62	631.817	2	-0.00298	-2.36	1973	1982	index=18250
gi|571525756	ELIEsKKEFVSEMDVTK	S5 Phospho, S11 Phospho	98%, 51%	13.66, 0.00	6.35	18.25	2	2170.95	1086.48	2	-9.81e-05	-0.0452	3568	3584	index=21222
gi|571578017	TRPRsPPLPRPCTPPPTPQPPPR	S5 Phospho, T13 Phospho	95%, 94%	13.57, 13.29	33.26	18.2	2	2758.33	690.589	4	-0.00488	-1.77	194	216	index=14738
gi|571567009	DHRGsLsPLSK	S5 Phospho, S7 Phospho	100%, 100%	37.49, 42.24	27.09	18.5	2	1355.56	678.788	2	-0.00382	-2.81	276	286	index=4593
gi|571575747	RINGsPPIsPSSQEPK	S5 Phospho, S9 Phospho	100%, 100%	16.25, 20.98	15.93	21.87	2	1852.81	927.414	2	-0.000178	-0.0961	793	808	index=6171
gi|571499271	SLNGsQIIFNKK	S5 Phospho	0.95	12.62	67.95	43.06	2	1427.72	714.866	2	-0.0015	-1.05	1202	1213	index=14014
gi|335892823	DIEIsDDEDDTHPNIDTPSLFR	S5 Phospho	0.95	13.28	51.56	52.46	2	2623.1	1312.55	2	-0.00242	-0.923	9	30	index=28166
gi|571558744	FRPQsPTLTPR	S5 Phospho	0.95	16.24	27.93	32.3	2	1378.68	690.345	2	-0.0017	-1.23	33	43	index=7772
gi|328793011	TEALsPTWTLGR	S5 Phospho	0.95	16.24	28	26.94	2	1410.65	706.335	2	0.000442	0.313	147	158	index=21974
gi|328789808	FRIPsNPSVTSK	S5 Phospho	0.95	16.24	71.87	33.36	2	1411.69	706.851	2	0.000302	0.214	1192	1203	index=14020
gi|110760070	GSQHsPNSSASSGR	S5 Phospho	0.96	14.5	35.5	40.04	2	1437.56	719.788	2	-0.00298	-2.07	342	355	index=811
gi|328776082	TKVEsPLIR	S5 Phospho	0.96	13.28	30.62	21.05	2	1121.58	561.799	2	-0.00182	-1.62	690	698	index=4615
gi|328793432	YSGHsMSDPGTSYR	S5 Phospho	0.96	15.01	83.28	52.51	2	1623.6	812.808	2	-0.00202	-1.24	279	292	index=5707
gi|328789575	VGSIsPALNHSTPVR	S5 Phospho	0.96	14.04	75.2	36.74	2	1613.79	807.903	2	-0.00282	-1.75	164	178	index=9029
gi|571515576	NTKNsPNLGR	S5 Phospho	0.96	13.27	22.59	25.99	2	1179.54	590.777	2	-0.0011	-0.93	531	540	index=1355
gi|571503503	NSQTsPLSTQNILK	S5 Phospho	0.96	17.01	120.82	56.1	2	1609.77	805.893	2	-0.000398	-0.247	360	373	index=18137
gi|571526645	ITVTsPQK	S5 Phospho	0.96	14.48	70.54	28	2	952.463	477.239	2	-0.00146	-1.53	130	137	index=2139
gi|328783055	VQKLsESENNANVMDNLTHK	S5 Phospho	0.97	15.55	59.88	25.62	2	2350.06	784.36	3	-0.00705	-3	262	281	index=18846
gi|66564768	DKWEsFSEGEIIHTR	S5 Phospho	0.97	15.01	90.64	29.81	2	1912.84	638.62	3	-0.000357	-0.187	193	207	index=31974
gi|571576602	LMTGsGTLER	S5 Phospho	0.97	15	52.09	22.01	2	1143.5	572.759	2	0.0026	2.27	561	570	index=7057
gi|571533533	AGDNsEMESVEDEDDNKAPELFAK	S5 Phospho	0.98	12.07	37.06	18.01	2	2719.08	907.369	3	-0.000297	-0.109	8	31	index=24122
gi|571538909	LDDRsPLHPTNSGPTLSTSTSVSTPQQQTHR	S5 Phospho	0.98	18.54	48.28	41.89	2	3424.6	857.158	4	-0.0016	-0.466	371	401	index=17761
gi|328790249	SSSNsEIDINNLIPR	S5 Phospho	0.98	17.98	168.33	63.39	2	1737.79	869.903	2	-0.0027	-1.55	832	846	index=33547
gi|328779757	IYGKsPK	S5 Phospho	0.98	16.24	48.39	31.16	2	871.42	436.718	2	-0.000558	-0.64	265	271	index=1674
gi|328778208	LGYQsPAQIAYR	S5 Phospho	0.98	17.98	69.79	35.44	2	1445.67	723.841	2	-0.00318	-2.2	178	189	index=17157
gi|328778314	NWSAsDGGALDLFDTDENGLPR	S5 Phospho	0.98	17.98	85.22	37.76	2	2429.02	1215.52	2	0.0135	5.56	163	184	index=38192
gi|571536703	NQTHsPYPWGR	S5 Phospho	0.98	17.98	73.87	32.1	2	1421.59	711.801	2	-0.00208	-1.46	210	220	index=11949
gi|571570726	ADVTsPSAPNISSPMPQK	S5 Phospho	0.98	17.98	160.61	61.14	2	1905.85	953.934	2	-0.0017	-0.891	339	356	index=15168
gi|328779501	EAHTsPDISLFNR	S5 Phospho	0.98	17.01	98.34	31.79	2	1565.69	783.849	2	-0.0053	-3.38	513	525	index=17799
gi|571549506	LLFYsPVSTK	S5 Phospho	0.99	20.98	80.66	40.9	2	1233.6	617.809	2	-0.0014	-1.13	675	684	index=28706
gi|571575747	RINGsPPISPSSQEPK	S5 Phospho	0.99	17.99	15.93	24.66	2	1772.85	887.428	2	-0.0045	-2.54	793	808	index=5814
gi|571578252	VYIPsPPNCSTPAIDTEEK	S5 Phospho	0.99	19.23	25.15	33.97	2	2196.97	1099.49	2	-0.0041	-1.86	2876	2894	index=22206
gi|571500512	TSNLsPILPR	S5 Phospho	0.99	25.7	85.67	43.5	2	1176.59	589.303	2	-0.000698	-0.593	451	460	index=17459
gi|571565418	LTWHsPAHDEESSVK	S5 Phospho	0.99	16.25	38.2	20.96	2	1801.77	601.596	3	-0.00165	-0.914	167	181	index=9758
gi|571510171	NDQIsINNSKESIILNK	S5 Phospho	0.99	17.99	37.14	19.58	2	2008.98	1005.5	2	-0.0011	-0.546	1026	1042	index=19211
gi|74841764	VLLGsDKIK	S5 Phospho	1	1000	10.62	17.95	2	1051.57	526.791	2	-0.00122	-1.16	1510	1518	index=7969
gi|226446415	DKELsEDEEEEEEPAKEEGEDTGKPK	S5 Phospho	1	138.24	180.98	100.1	2	3055.26	1019.42	3	-0.00495	-1.62	223	248	index=10846
gi|328786756	TSKAsPVK	S5 Phospho	1	38.36	43.74	34.02	2	896.437	449.225	2	-0.00196	-2.18	129	136	index=511
gi|328786756	TSKAsPVKK	S5 Phospho	1	79.36	55.47	19.56	2	1024.53	513.273	2	-0.000758	-0.739	129	137	index=1529
gi|571557888	EHPAsPDLR	S5 Phospho	1	1000	19.39	22.87	2	1100.47	551.24	2	2.19e-05	0.0199	1119	1127	index=2575
gi|571499570	EAWLsAEK	S5 Phospho	1	1000	1.75	17.67	2	1012.43	507.221	2	0.000422	0.416	185	192	index=12758
gi|571524191	RPLLsPPR	S5 Phospho	1	1000	32.21	28.22	2	1014.54	508.275	2	-0.0022	-2.16	1054	1061	index=8834
gi|571514446	YGCWsPK	S5 Phospho	1	15.01	23.99	21.17	2	976.351	489.183	2	-0.000398	-0.407	394	400	index=9349
gi|571537687	IGPPsPLR	S5 Phospho	1	1000	79.94	23.4	2	915.458	458.736	2	-0.00206	-2.25	630	637	index=9026
gi|571505409	TAQLsPK	S5 Phospho	1	61.69	62.37	38.14	2	823.384	412.7	2	-0.000558	-0.677	432	438	index=1210
gi|571511710	IQPPsPAFNR	S5 Phospho	1	1000	41.45	26.62	2	1205.56	603.787	2	-0.000438	-0.363	524	533	index=11109
gi|571502323	KNNLsIHFQNPSYDQR	S5 Phospho	1	28.35	37.89	17.99	2	2039.92	680.98	3	-0.00537	-2.63	1648	1663	index=20461
gi|66560172	ETVAsPLVVGGVR	S5 Phospho	1	77.15	115.14	18.77	1	1362.69	682.352	2	-0.00142	-1.04	2	14	index=24735
gi|571560246	ELAGsPQR	S5 Phospho	1	1000	47.86	17.17	2	936.407	469.212	2	0.00122	1.3	510	517	index=1214
gi|571573093	KCTPsPITPDLSTDR	S5 Phospho	1	20.98	40.77	21.1	2	1766.79	884.402	2	-0.0031	-1.75	301	315	index=9775
gi|571576090	NQVAsPNKK	S5 Phospho	1	1000	69.6	26.27	2	1064.5	533.258	2	-0.00208	-1.95	380	388	index=565
gi|571530348	NAFKsPR	S5 Phospho	1	1000	40.05	22.31	2	898.406	450.21	2	-0.00142	-1.58	752	758	index=2361
gi|328785044	TIANsPNR	S5 Phospho	1	33.56	42.94	25.83	2	951.417	476.716	2	-0.0017	-1.78	256	263	index=782
gi|571566027	SLFLsDDDDDDDNIFGK	S5 Phospho	1	34.79	42.63	23.57	2	2009.78	1005.9	2	-0.000398	-0.198	2035	2051	index=37237
gi|571509593	AGAEsPNVK	S5 Phospho	1	1000	122.15	22.51	1	951.406	476.71	2	-0.00246	-2.58	2	10	index=929
gi|571553690	EAEAsPSSNTR	S5 Phospho	1	46.21	81	54.39	2	1227.48	614.745	2	-0.00204	-1.66	2280	2290	index=739
gi|328783026	DPMAMsFTPSDFEAAFDK	S6 Phospho, S10 Phospho	97%, 5%	15.01, 0.00	137.15	68.88	2	2165.78	1083.9	2	-0.000498	-0.23	943	960	index=41420
gi|522838285	SLGQIsLQSEIENPK	S6 Phospho, S9 Phospho	99%, 55%	32.48, 15.83	64.33	45.41	2	1801.79	901.902	2	-0.00138	-0.764	303	317	index=32490
gi|571522691	SNSIFsPKTR	S6 Phospho, T9 Phospho	96%, 92%	16.24, 13.28	22.79	26.16	2	1295.53	648.773	2	-0.000998	-0.77	171	180	index=10138
gi|571499271	TANVLsDsER	S6 Phospho, S8 Phospho	100%, 99%	23.70, 20.76	24.06	24.59	2	1250.46	626.236	2	-0.000798	-0.638	921	930	index=6579
gi|66516850	LDQPVsDPAsPR	S6 Phospho, S10 Phospho	100%, 100%	1,000.00, 1,000.00	28.49	18.89	2	1440.57	721.294	2	0.0033	2.29	208	219	index=7497
gi|328785951	VEEVEsDsEDDINEGIK	S6 Phospho, S8 Phospho	100%, 100%	1,000.00, 1,000.00	26.66	19.54	2	2065.77	1033.89	2	-0.0019	-0.918	105	121	index=15312
gi|522838285	SLGQIsLQsEIENPK	S6 Phospho, S9 Phospho	100%, 100%	32.48, 27.90	80	47.39	2	1801.79	901.903	2	-0.000398	-0.221	303	317	index=32624
gi|571566995	HFSVTsPKR	S6 Phospho	0.95	12.61	59.84	36.33	2	1137.53	380.185	3	-0.00249	-2.18	75	83	index=12038
gi|66519390	SHLENsRSPFGGGQVDSAR	S6 Phospho	0.95	13.28	68.51	34.72	2	2079.91	694.31	3	-0.00447	-2.15	332	350	index=14533
gi|571516641	TLGDMsMLEDSAATSAR	S6 Phospho	0.96	14.06	50.35	36.77	2	1834.75	918.38	2	-0.00282	-1.54	1303	1319	index=30742
gi|571570252	TYAPTsPR	S6 Phospho	0.96	14.48	70.02	30.31	2	971.411	486.713	2	-0.000738	-0.759	257	264	index=1878
gi|328783026	TTTVAsPTKK	S6 Phospho	0.97	17.98	124.72	52.12	2	1112.55	557.281	2	-0.0017	-1.52	1918	1927	index=754
gi|74841764	TNPPLsMLQR	S6 Phospho	0.97	15.71	29.19	22.26	2	1235.57	618.793	2	-0.0034	-2.75	710	719	index=19346
gi|571499570	TFDYDsDDTIVLK	S6 Phospho	0.97	17.98	77.29	46.57	2	1610.68	806.344	2	-0.00218	-1.35	200	212	index=27463
gi|571573130	SSSVSsPTQR	S6 Phospho	0.97	15.56	116.43	39.7	2	1114.47	558.24	2	-0.0012	-1.07	977	986	index=859
gi|328783026	TTTVAsPTK	S6 Phospho	0.98	17.98	81.33	27.52	2	984.453	493.233	2	-0.0019	-1.93	1918	1926	index=993
gi|74841764	NVISDsESGR	S6 Phospho	0.98	16.24	94.5	37.11	2	1142.46	572.237	2	-0.0011	-0.96	1660	1669	index=2453
gi|571536703	GSHGSsTTDIR	S6 Phospho	0.98	19.22	87.85	45.83	2	1196.48	599.249	2	0.000402	0.336	625	635	index=1610
gi|571547940	YATCIsPNR	S6 Phospho	0.98	16.24	63.15	38.1	2	1160.47	581.241	2	-0.0015	-1.29	405	413	index=4331
gi|66504263	FSLETsQEYDDLSDLK	S6 Phospho	0.98	19.22	141.28	58.07	2	1968.82	985.42	2	-0.000218	-0.111	130	145	index=35121
gi|328783055	KVQKLsESENNANVMDNLTHK	S6 Phospho	0.99	16.25	69.71	26.7	2	2478.16	620.546	4	-0.00312	-1.26	261	281	index=17024
gi|571526240	GTTMCsPVSSK	S6 Phospho	0.99	25.7	55.51	29.15	2	1233.48	617.747	2	0.000842	0.682	2605	2615	index=2100
gi|328785951	ISMDTsLEEIKEDEK	S6 Phospho	0.99	20.98	95.13	35.78	2	1845.8	923.905	2	-0.00164	-0.887	344	358	index=17886
gi|571512714	TVLNHsFSSPSVSK	S6 Phospho	0.99	17.03	60.71	24.95	2	1568.72	785.37	2	0.0019	1.21	954	967	index=10124
gi|571522691	SNSIFsPK	S6 Phospho	1	72.17	103.03	45.58	2	958.416	480.215	2	-0.0013	-1.35	171	178	index=11792
gi|328779321	TTNEQsATQSQQNSR	S6 Phospho	1	65.93	187.64	66.12	2	1758.72	880.365	2	-0.0025	-1.42	491	505	index=744
gi|571499271	DKLNEsAPILK	S6 Phospho	1	1000	14.71	18.31	2	1306.65	654.334	2	-0.000898	-0.687	1334	1344	index=7960
gi|571520782	ILQPLsPDGQWSR	S6 Phospho	1	91.01	137.66	22.4	2	1575.74	788.882	2	0.00422	2.68	2940	2952	index=24667
gi|571520782	ILQPLsPNGEWSR	S6 Phospho	1	48.63	98.04	24.29	2	1575.74	788.881	2	0.0024	1.52	2940	2952	index=24874
gi|571554467	SEARPsPER	S6 Phospho	1	55.44	105.99	34.31	2	1107.47	554.742	2	-0.00198	-1.78	854	862	index=1144
gi|571564548	KNEPNsPIIGK	S6 Phospho	1	1000	69.79	39.75	2	1275.62	638.819	2	-0.000578	-0.453	39	49	index=2320
gi|328792949	NPGEVsPLLR	S6 Phospho	1	1000	18.87	22.83	2	1160.56	581.289	2	0.0025	2.15	246	255	index=14467
gi|571573130	DMWDQsIPK	S6 Phospho	1	1000	7.97	17.28	2	1198.47	600.245	2	0.0015	1.25	649	657	index=22559
gi|571505409	NGHNIsPER	S6 Phospho	1	1000	65.64	40.16	2	1102.46	552.235	2	-0.00218	-1.97	254	262	index=1621
gi|571507678	ANPFVsPTPLFVVK	S6 Phospho	1	46.21	199.42	61.78	2	1594.82	798.415	2	-0.000698	-0.437	377	390	index=36550
gi|571519411	LHLPLsR	S6 Phospho	1	1000	26.81	30.28	2	914.474	458.244	2	-0.00116	-1.26	440	446	index=15954
gi|328791962	SNALFsPYAK	S6 Phospho	1	20.98	48.2	34.44	2	1176.52	589.268	2	-0.00172	-1.46	439	448	index=20042
gi|571516153	VTPLQsPGAENAPLIR	S6 Phospho	1	17.99	38.81	26.19	2	1741.88	871.945	2	-0.00236	-1.35	672	687	index=20359
gi|571523604	LGALDsVLVSPTR	S6 Phospho	1	17.99	55.31	20.78	2	1406.72	704.366	2	-0.000498	-0.354	395	407	index=26003
gi|571546740	LQLNIsDLEEQLEEEEAAR	S6 Phospho	1	1000	72.44	25.41	2	2308.05	1155.03	2	-0.0039	-1.69	961	979	index=39148
gi|571510171	SNIENDsELDsDDDLIPYDMSHDTK	S7 Phospho, S11 Phospho	98%, 96%	13.66, 11.35	37.82	27.86	2	3027.13	1010.05	3	-0.00525	-1.73	1053	1077	index=33798
gi|571536472	EVPHIKsPsPPATKPTNILLIK	S7 Phospho, S9 Phospho	97%, 98%	13.29, 15.01	7.7	17.89	2	2539.32	847.448	3	-0.000297	-0.117	190	211	index=23911
gi|110765226	KPAKEEsEsEDDDMGFGLFD	S7 Phospho, S9 Phospho	100%, 100%	1,000.00, 1,000.00	101.72	78.41	2	2404.87	1203.44	2	-0.0031	-1.29	95	114	index=37669
gi|571522691	SVVSDAsVHVAK	S7 Phospho	0.95	16.24	51.32	45.43	2	1277.6	639.808	2	-0.000298	-0.233	181	192	index=6451
gi|571564548	NFSCDIsPVTTR	S7 Phospho	0.95	13.28	62.11	46.1	2	1475.61	738.813	2	-0.00146	-0.987	1012	1023	index=14308
gi|110762783	LSQLNQsLDSAKPDLSR	S7 Phospho	0.96	14.06	63.12	36.32	2	1950.94	976.475	2	-0.00738	-3.78	104	120	index=15031
gi|328786568	ISPGITsPR	S7 Phospho	0.96	14.02	82.11	30.45	2	1006.48	504.249	2	-0.00166	-1.65	502	510	index=4445
gi|571546156	NGSLVMsPQR	S7 Phospho	0.96	13.28	26.58	22.49	2	1167.51	584.763	2	-0.000958	-0.82	411	420	index=5775
gi|336088618	SSSLSYsPQR	S7 Phospho	0.96	17.01	65.54	30.09	2	1190.5	596.256	2	-0.0013	-1.09	2025	2034	index=4583
gi|328782228	TSSPIIsPTK	S7 Phospho	0.96	16.24	21.69	25.62	2	1109.54	555.776	2	-0.00122	-1.1	791	800	index=5046
gi|66564768	DKWESFsEGEIIHTR	S7 Phospho	0.96	13.28	102.27	34.18	2	1912.84	638.619	3	-0.00147	-0.767	193	207	index=27036
gi|110762610	ESDQNIsLEK	S7 Phospho	0.96	14.06	33.04	22.8	2	1241.52	621.765	2	-0.00242	-1.95	92	101	index=4453
gi|328782156	LSNGNAsPQIITK	S7 Phospho	0.96	14.06	50.9	25.12	2	1421.69	711.854	2	0.000182	0.128	101	113	index=5908
gi|328779321	SPTMDQsIQVGHQQQQQQQQSGNVGK	S7 Phospho	0.97	15.01	26.79	28.41	2	2945.31	982.776	3	-0.00294	-0.997	212	237	index=5811
gi|328783288	SEDLPSsGEKR	S7 Phospho	0.97	14.98	127.51	50.39	2	1283.54	642.777	2	-0.00138	-1.07	1350	1360	index=1445
gi|571544977	IITGALsPTR	S7 Phospho	0.97	15.01	61.84	26.31	2	1107.57	554.792	2	-0.000498	-0.449	500	509	index=9285
gi|66523789	GLKPFSsPVVQETE	S7 Phospho	0.97	14.98	124.18	44.77	2	1596.74	799.379	2	-0.000638	-0.399	221	234	index=19747
gi|571577041	AWADAVsPTFEK	S7 Phospho	0.98	16.24	16.13	18.94	2	1400.6	701.308	2	-0.00118	-0.841	1040	1051	index=21116
gi|571575347	QMIGQFsDNFDQSQEGVDQFLCPAEESGKR	S7 Phospho	0.98	13.29	85.61	40.91	2	3526.48	1176.5	3	0.00225	0.639	339	368	index=38491
gi|571569520	SLLEFSsPK	S7 Phospho	0.98	17.01	57.02	20.69	2	1086.5	544.258	2	-0.000378	-0.348	1631	1639	index=21737
gi|571522691	EEDEQEsLPDSTK	S7 Phospho	0.99	17.99	7.44	17.82	2	1585.6	793.808	2	-0.0037	-2.33	588	600	index=4580
gi|328788782	EDFVVKsPEEEPSK	S7 Phospho	0.99	16.25	27.59	23.93	2	1698.74	850.376	2	-0.0015	-0.881	154	167	index=7411
gi|571548615	ASEANNsLSK	S7 Phospho	1	28.23	69.34	40.69	2	1099.45	550.735	2	-0.000698	-0.634	514	523	index=742
gi|571499271	AGSEANsPPSATR	S7 Phospho	1	23.01	65.22	46.51	2	1323.55	662.78	2	-0.0017	-1.28	130	142	index=1233
gi|571545811	RGEIFNsLKDVAADPR	S7 Phospho	1	1000	17.21	20.64	2	1866.9	623.307	3	-0.00114	-0.609	20	35	index=22337
gi|328776678	HPFVSLsK	S7 Phospho	1	17.98	27.82	19.55	2	993.468	497.74	2	-0.00314	-3.16	527	534	index=9784
gi|571522731	NALQGFsPNHK	S7 Phospho	1	1000	78.5	39.43	2	1291.57	646.793	2	-0.0015	-1.16	378	388	index=6110
gi|328792164	FAPDQLsPPTYK	S7 Phospho	1	32.75	81.75	45.98	2	1442.65	722.331	2	-0.00162	-1.12	139	150	index=18614
gi|571547101	ITQVPEsPK	S7 Phospho	1	51.24	64.66	39.54	2	1077.51	539.762	2	-0.00156	-1.44	130	138	index=2663
gi|571535003	KEVPPPsPR	S7 Phospho	1	1000	64.55	25.6	2	1085.53	543.77	2	-0.0024	-2.21	262	270	index=1204
gi|354549212	EAPGPNsPLLSTTSTYPR	S7 Phospho	1	33.56	24.31	19.92	2	1966.9	984.46	2	0.000302	0.153	301	318	index=18451
gi|571514707	SSDPPPsPGSATANK	S7 Phospho	1	44.73	167.56	58.15	2	1491.62	746.819	2	-0.00184	-1.23	263	277	index=1739
gi|571575983	FLDEEKsPR	S7 Phospho	1	1000	41.54	32.22	2	1199.52	600.769	2	-0.000478	-0.398	707	715	index=3946
gi|571537662	IIQNGNsPDNR	S7 Phospho	1	1000	18.02	19.23	2	1306.57	654.29	2	-0.0013	-0.993	432	442	index=1264
gi|571537662	IIQNGNsPDNRK	S7 Phospho	1	1000	47.51	24.07	2	1434.66	718.336	2	-0.0059	-4.11	432	443	index=1390
gi|571575247	ASNPSVsMDMDEDDPVPEITR	S7 Phospho	1	31.17	215.12	73.97	2	2383.95	1192.98	2	-0.0019	-0.796	711	731	index=29548
gi|571516586	NLIDQAsPSFAR	S7 Phospho	1	20.98	65.29	27.71	2	1397.63	699.824	2	-0.0021	-1.5	708	719	index=18573
gi|66503903	SLMPTRVsEssDEEDFSQYQFEDDLEYLR	S8 Phospho, S10 Phospho, S11 Phospho	97%, 97%, 98%	11.58, 12.63, 13.29	155.67	83.71	2	3754.43	1252.49	3	0.00675	1.8	46	74	index=41294
gi|571575644	FSYPRPIsEPPsPSSSR	S8 Phospho, S12 Phospho	97%, 97%	14.06, 14.06	38.45	36.74	2	2049.86	1025.94	2	-0.0025	-1.22	666	682	index=18181
gi|328789468	LKPPLNKsPVEGPLQLAsPPGR	S8 Phospho, S18 Phospho	100%, 100%	1,000.00, 1,000.00	72.87	31.24	2	2454.24	819.089	3	0.000183	0.0745	366	387	index=22925
gi|328783026	ESMETNVsTEEIK	S8 Phospho	0.95	17.98	73.83	44.21	2	1575.64	788.826	2	-0.000398	-0.252	1320	1332	index=9980
gi|66554913	HSQSTQAsPTSTLRPK	S8 Phospho	0.95	16.36	89.78	58.54	2	1804.85	602.623	3	-0.00165	-0.912	356	371	index=5700
gi|328775873	VGQIGINsNYLEHTPSAHLK	S8 Phospho	0.95	13.28	123.18	52.22	2	2257.09	753.37	3	-0.00384	-1.7	743	762	index=23057
gi|328778939	TAPSLSLsPITK	S8 Phospho	0.95	16.24	98.92	42.54	2	1293.66	647.837	2	0.000622	0.48	753	764	index=21870
gi|110758776	ALDLLSIsPHK	S8 Phospho	0.95	13.27	136.3	41.02	2	1272.65	637.329	2	-0.00518	-4.07	183	193	index=22519
gi|571551784	GPINKQPsVLDLISGGSR	S8 Phospho	0.96	13.29	3.96	23.02	2	1916.97	639.998	3	-0.00285	-1.48	147	164	index=25615
gi|328779757	YDMNMDRsPTK	S8 Phospho	0.96	15	24.34	20.7	2	1436.55	719.281	2	-0.000298	-0.207	85	95	index=5406
gi|328783026	AEFGDESsVSFLTASEFHR	S8 Phospho	0.97	17.98	76.1	45.94	2	2194.92	732.648	3	-0.00105	-0.477	903	921	index=34540
gi|328784214	TDEGIFGsYIK	S8 Phospho	0.97	15.56	26.91	42.16	2	1308.56	655.288	2	-0.0029	-2.21	21	31	index=31678
gi|66514180	SSNEEIRsPK	S8 Phospho	0.97	18.19	29.75	25.02	2	1225.53	613.774	2	-0.00136	-1.11	380	389	index=1336
gi|66519390	SHLENSRsPFGGGQVDSAR	S8 Phospho	0.97	15.01	73.29	22.1	2	2079.91	694.31	3	-0.00567	-2.72	332	350	index=13904
gi|336088618	DQPASSAsPPTR	S8 Phospho	0.97	19.23	110.17	38.56	2	1292.54	647.277	2	-0.000618	-0.478	331	342	index=1605
gi|571549280	ALHSQPHsPTAK	S8 Phospho	0.97	15.01	33.14	25.66	2	1352.62	677.318	2	-0.00243	-1.8	444	455	index=4019
gi|110762783	KLSQLNQsLDSAKPDLSR	S8 Phospho	0.98	19.57	69.82	41.74	2	2079.04	694.02	3	0.000753	0.362	103	120	index=14096
gi|571536703	FTTSTVTsPTSSTKPPLR	S8 Phospho	0.98	17.98	99.42	52.72	2	1986.97	994.491	2	-0.000698	-0.351	381	398	index=10290
gi|328792425	IPPPHCSsPER	S8 Phospho	0.98	17.98	87.24	29.22	2	1355.57	452.863	3	-0.00327	-2.41	568	578	index=1403
gi|48106095	TIFDEIVsPK	S8 Phospho	0.99	15.58	8.57	26.27	2	1227.58	614.797	2	4.19e-05	0.0341	37	46	index=30275
gi|66535209	TIGGGDDsFNTFFSETGAGK	S8 Phospho	0.99	20.76	152.45	80.15	2	2086.85	1044.43	2	-0.0015	-0.718	41	60	index=35021
gi|328782619	STNSSIIsSPATSIK	S8 Phospho	0.99	20.98	162.29	51.91	2	1571.74	786.879	2	-0.00162	-1.03	181	195	index=13146
gi|328783026	AAEFIPVsPQFMGTR	S8 Phospho	1	47.6	94.05	27.46	1	1729.79	865.903	2	-0.000418	-0.242	798	812	index=33139
gi|571520782	TAPRPPAsPPPR	S8 Phospho	1	58.44	77.6	18.93	2	1322.65	441.891	3	-0.00147	-1.11	1098	1109	index=1779
gi|571538909	EGEEGGRsEPEEDEHQNR	S8 Phospho	1	1000	74.67	51.59	2	2162.81	721.946	3	-0.000447	-0.207	158	175	index=3193
gi|571537938	EQDGIVLsPQRR	S8 Phospho	1	1000	7.86	25.35	2	1476.71	493.242	3	-0.00675	-4.57	127	138	index=6648
gi|571564548	AQSQIINsPK	S8 Phospho	1	35.14	70.05	27.69	2	1164.55	583.284	2	-0.000778	-0.668	1000	1009	index=2475
gi|571557888	PVLIAPPsPR	S8 Phospho	1	1000	175.09	21.91	2	1125.59	563.805	2	-0.00116	-1.03	1408	1417	index=14489
gi|571511978	RPLTDPIsPILLK	S8 Phospho	1	30.07	91.21	36.61	2	1541.86	771.936	2	-0.00146	-0.945	372	384	index=28959
gi|571578252	SDEVNNVsNNEQDR	S8 Phospho	1	67.5	79.76	44.11	2	1698.65	850.332	2	-0.000618	-0.364	1530	1543	index=1773
gi|571578797	NFVVPDQsPPPTK	S8 Phospho	1	49.27	86.84	21.84	2	1504.7	753.357	2	0.0029	1.93	99	111	index=13630
gi|571560246	SQGQGGAsPTTQR	S8 Phospho	1	20.98	63.24	30.04	2	1353.57	677.795	2	0.00612	4.52	402	414	index=700
gi|328789808	FRIPSNPsVTSK	S8 Phospho	1	16.24	71.87	33.9	2	1411.69	706.852	2	0.0018	1.28	1192	1203	index=12394
gi|571513713	IYFPNMQsPVK	S8 Phospho	1	29.88	37.63	23.18	2	1402.64	702.325	2	-0.0014	-0.996	613	623	index=24622
gi|571561385	TFTDQIIsPLK	S8 Phospho	1	42.3	65.85	19.09	2	1341.66	671.835	2	-0.00464	-3.45	33	43	index=26798
gi|571559891	SDYEEPLsDEEVDLKPLR	S8 Phospho	1	28.04	33.79	32.62	2	2212.98	1107.5	2	-0.0031	-1.4	56	73	index=27100
gi|571548615	FSQILDDEssDGsDNETLR	S9 Phospho, S10 Phospho, S13 Phospho	99%, 99%, 100%	15.01, 15.58, 17.99	35.17	29.44	2	2366.82	1184.42	2	-0.0027	-1.14	171	189	index=33610
gi|74841764	VMTRPDTDsENWTPK	S9 Phospho	0.97	15.01	54.08	24.46	2	1855.78	928.896	2	-0.0045	-2.42	1143	1157	index=10795
gi|66546392	SPPVTPILsPR	S9 Phospho	0.97	15.01	67.31	47.15	2	1242.64	622.326	2	-0.0013	-1.04	572	582	index=13915
gi|328790639	DFLMNLRNsPISR	S9 Phospho	0.97	14.5	24.83	20.16	2	1641.77	821.892	2	-0.0022	-1.34	84	96	index=27656
gi|571506413	ATVENLSLsPAPTGR	S9 Phospho	0.97	17.98	52.71	40.74	2	1591.76	796.888	2	-0.000178	-0.112	438	452	index=17207
gi|571510558	DNIETILNsPNIK	S9 Phospho	0.97	15.01	28.59	37.27	2	1549.74	775.876	2	-0.00218	-1.4	82	94	index=23693
gi|328783026	TGISAIDEsFSSCER	S9 Phospho	0.98	17.98	65.33	44.26	2	1737.69	869.852	2	-0.0029	-1.67	922	936	index=20209
gi|571545068	APTTAFTFsDEEEETKR	S9 Phospho	0.99	17.99	43.38	39.06	2	2037.86	680.293	3	-0.00285	-1.4	25	41	index=18641
gi|328786684	LNQQQQQSsPQQPHSQR	S9 Phospho	0.99	19.22	140.89	54.47	2	2097.93	1049.97	2	-0.0031	-1.48	97	113	index=1247
gi|594708609	FPGAHDEDsKEER	S9 Phospho	1	1000	8.04	18.24	2	1595.63	532.883	3	-0.00105	-0.656	1	13	index=8966
gi|571559637	RAPSPPQTsPTQQVAIEDK	S9 Phospho	1	20.98	179.6	53.38	2	2129.02	1065.51	2	-0.00342	-1.61	83	101	index=7137
gi|328784604	TNSLEEIVsPK	S9 Phospho	1	117.95	125.68	44.87	2	1295.6	648.808	2	-0.000238	-0.184	599	609	index=18557
gi|571515280	EISAMNDAsFDDDLSEGDLFNLFK	S9 Phospho	1	53.33	290.87	98.57	2	2772.15	1387.08	2	-0.0023	-0.829	138	161	index=37257
gi|328787733	SDGVGGPGsPNQVPGIPQDVK	S9 Phospho	1	24.79	41.51	27.35	2	2083.96	695.66	3	-0.00232	-1.11	656	676	index=19035
gi|571511219	IFKLESELsNIK	S9 Phospho	1	42.24	57.49	20.8	2	1499.76	750.889	2	-0.0019	-1.26	926	937	index=41284
gi|571557888	tPsPQPVVEFPEDEVVYEMPNKPSQYR	T1 Phospho, S3 Phospho	100%, 100%	21.42, 22.42	19.1	21.04	2	3321.43	1108.15	3	-0.01	-3.02	1418	1444	index=35845
gi|328788766	tPPQPLVQTPVGASSQSHSR	T1 Phospho	0.97	12.21	52.55	23.25	2	2153.03	718.682	3	-0.00477	-2.21	744	763	index=9992
gi|571537938	tISPHPSAPTPQDHILQQMLYQQQQQR	T1 Phospho	0.99	18.56	56.24	25.75	2	3249.54	1084.19	3	0.00165	0.508	810	836	index=29080
gi|571533533	tAPGIEQMQNLPAPVK	T1 Phospho	1	1000	39.57	37.57	2	1772.85	887.433	2	-0.00338	-1.9	46	61	index=25048
gi|328786568	tPPNTSGTR	T1 Phospho	1	63.52	52.9	46	2	1009.42	505.718	2	-0.00288	-2.85	344	352	index=645
gi|571561736	tVCGTPNYIAPEILTK	T1 Phospho	1	17.99	50.42	35.59	2	1855.88	928.946	2	-0.00358	-1.93	94	109	index=28547
gi|571503163	TMDLQPTTPtR	T10 Phospho	0.95	16.24	65.34	25.8	2	1339.58	670.799	2	-0.00198	-1.48	398	408	index=7280
gi|571567009	DPSISAPQTtPTK	T10 Phospho	0.98	16.24	81.74	46.71	2	1421.64	711.828	2	-0.0025	-1.76	651	663	index=5325
gi|571500050	DLANFPPEFtDEPVHLTPDDPR	T10 Phospho	0.98	12.63	8.49	17.94	2	2601.14	868.055	3	0.000453	0.174	720	741	index=32635
gi|226446415	LGLGFDDDDtPNVEDEK	T10 Phospho	1	1000	26.26	28.75	2	1957.78	979.898	2	-0.00298	-1.52	686	702	index=26073
gi|226446415	LGLGFDDDDtPNVEDEKMDTEVPPLEDDTEEASR	T10 Phospho	1	19.48	64.96	51.5	2	3872.6	1291.87	3	0.000453	0.117	686	719	index=30821
gi|328786568	ILHPVPLRLtPEAAILASGANGNTNSCTTLGDDDLQR	T10 Phospho	1	31.7	34.36	21.74	2	3979.95	995.99	4	-0.0168	-4.21	395	431	index=35176
gi|571576754	INEVLNNPPtPGSQR	T10 Phospho	1	19.23	16.48	17.28	2	1714.8	858.41	2	0.00142	0.829	120	134	index=9446
gi|328781423	DGALAQGQHtPK	T10 Phospho	1	1000	141.78	19.28	2	1301.58	651.796	2	-0.000758	-0.582	158	169	index=1500
gi|328781423	NGALAQGQHtPK	T10 Phospho	1	1000	105.95	43.7	2	1300.59	651.304	2	-0.000798	-0.613	158	169	index=1267
gi|571548576	THTTDLPVPtLNDTLTK	T10 Phospho	1	17.99	75.19	30.81	2	1945.94	973.976	2	-0.00252	-1.3	169	185	index=23192
gi|74841764	GTRPMIPDDNtSLALPK	T11 Phospho	0.98	17.98	105.22	32.61	2	1904.91	953.461	2	-0.000478	-0.251	1058	1074	index=20934
gi|571564548	SNNAYIEIQQtPK	T11 Phospho	1	35.84	30.45	20.04	2	1584.72	793.365	2	-0.0046	-2.9	786	798	index=12006
gi|571576754	KINEVLNNPPtPGSQR	T11 Phospho	1	19.23	15.93	20.24	2	1842.9	922.456	2	-0.0024	-1.3	119	134	index=9081
gi|571562678	AMQGNLDNVQEtSLNHGVSK	T12 Phospho	0.95	16.24	30.97	16.82	2	2220.98	741.334	3	-0.00597	-2.69	1335	1354	index=10361
gi|74841764	VMTRPDTDSENWtPK	T13 Phospho	0.99	16.25	28.4	18.77	2	1855.78	928.897	2	-0.00264	-1.42	1143	1157	index=10240
gi|571548576	THTTDLPVPTLNDtLTK	T14 Phospho	0.95	16.24	135.03	40.03	2	1945.94	973.976	2	-0.0035	-1.8	169	185	index=22378
gi|328793011	LDDLLKVVHASMLtK	T14 Phospho	0.99	13.28	29.98	19.62	2	1761.91	588.311	3	-0.00195	-1.1	515	529	index=38759
gi|571531698	IVLDPSLEPKPKPAtPAK	T15 Phospho	0.97	11.58	33.91	33.7	2	1980.07	661.031	3	-0.000747	-0.377	401	418	index=14484
gi|571567009	FQSYKDPSISAPQTtPTK	T15 Phospho	0.99	20.98	106.01	27.44	2	2074.96	1038.48	2	-0.0069	-3.32	646	663	index=11139
gi|571526240	SVVTQSTTLSQNSItPTK	T15 Phospho	1	20.98	152.74	57.33	2	1970.96	986.485	2	-0.0017	-0.861	1974	1991	index=12245
gi|328786568	TGPPSIPSTTTTQKtPPNTSGTR	T15 Phospho	1	33.27	129.42	34.54	2	2406.14	803.056	3	0.000153	0.0635	330	352	index=7058
gi|328784883	TYCQNENNQPQVRPDtPQLTK	T16 Phospho	0.99	21.98	36.53	18.1	2	2610.15	871.058	3	-0.00348	-1.33	376	396	index=8563
gi|571539415	LtNRtVGVGMKTR	T2 Phospho, T5 Phospho, M10 Oxidation (M)	100%, 100%, 100%	31.30, 34.46, 1,000.00	17.74	17.39	2	1607.73	804.87	2	-0.000818	-0.509	6662	6674	index=5932
gi|571512538	KtSTEESLHFIR	T2 Phospho	0.96	14.04	118.26	55.63	2	1526.71	509.912	3	-0.000627	-0.41	6	17	index=18041
gi|571573093	CtPSPITPDLSTDR	T2 Phospho	0.97	15	103.24	37.27	2	1638.7	820.356	2	-0.000398	-0.243	302	315	index=27220
gi|328792810	DtSPPVIANFHDSR	T2 Phospho	0.97	15	64.65	24.83	2	1634.71	545.909	3	-0.00435	-2.66	144	157	index=14339
gi|571500512	LtPILNK	T2 Phospho	1	1000	43.8	22.87	2	877.467	439.741	2	-0.00116	-1.32	444	450	index=7056
gi|571576878	GtPNISGR	T2 Phospho	1	42.68	49.92	31.55	2	880.38	441.198	2	-0.000678	-0.769	662	669	index=1678
gi|226446415	LGLGFDDDDTPNVEDEKMDtEVPPLEDDTEEASR	T20 Phospho	0.96	13.89	32.22	26.48	2	3872.6	1291.87	3	-0.0163	-4.22	686	719	index=35624
gi|571515104	SGtPPPMGHRPGSASPPSSTPSR	T3 Phospho, S13 Phospho, S15 Phospho	98%, 43%, 43%	14.90, 0.00, 0.00	23.14	23.54	2	2483.97	828.997	3	-0.00135	-0.542	365	387	index=5705
gi|571548615	STtESVGSPVLHEMK	T3 Phospho, S8 Phospho	96%, 5%	17.98, 0.00	76.14	49.84	2	1760.71	881.361	2	-0.00268	-1.52	154	168	index=17191
gi|571576571	SItPNTNELCQSPTFR	T3 Phospho, S12 Phospho	98%, 91%	19.23, 13.28	80.3	47.95	2	2023.81	1012.91	2	-0.00458	-2.26	745	760	index=24175
gi|328777256	AStsPEPYLLHAIK	T3 Phospho, S4 Phospho	99%, 97%	19.22, 16.24	51.21	20.52	2	1685.75	843.88	2	-0.00144	-0.853	562	575	index=28827
gi|571576571	SItPNTNELCQsPTFR	T3 Phospho, S12 Phospho	98%, 98%	17.47, 17.98	89.04	53.24	2	2023.81	1012.91	2	-0.00378	-1.87	745	760	index=24095
gi|328779321	STtPTSSLLTR	T3 Phospho	0.95	16.22	85.24	29.47	2	1242.59	622.302	2	0.00282	2.27	200	210	index=13264
gi|386649513	AHtPTPGIYLGKPTHLHDR	T3 Phospho	0.95	13.28	74.35	35.38	2	2190.07	548.525	4	-0.00412	-1.88	191	209	index=33325
gi|571505835	LDtFCGSPPYAAPELFQGK	T3 Phospho	0.95	13.28	96.83	49.53	2	2176.95	1089.49	2	0.000502	0.23	511	529	index=34955
gi|571575747	SKtPVVFEEEQPSLQDAVSR	T3 Phospho	0.96	14.5	61.34	62.36	2	2325.09	776.036	3	-0.00396	-1.7	535	554	index=22828
gi|571520782	LEtGIEDSHSPPLELR	T3 Phospho	0.97	14.06	23	18.29	2	1871.87	624.963	3	-0.00165	-0.879	4304	4319	index=19429
gi|571571702	SPtPAHELFGSGSGDR	T3 Phospho	0.97	15.27	59.37	39.25	2	1693.71	847.862	2	-0.000818	-0.483	1158	1173	index=10633
gi|328778669	SVtPSYTSR	T3 Phospho	0.97	15.27	64.49	34.45	2	1076.45	539.234	2	-0.0024	-2.23	614	622	index=2728
gi|571562247	QYtPVVVTR	T3 Phospho	0.97	14.48	71.16	43.84	2	1141.55	571.784	2	-0.0013	-1.14	655	663	index=9779
gi|571537938	SDtPPKDER	T3 Phospho	0.98	17.47	78.36	54.83	2	1123.45	562.734	2	-0.00134	-1.19	93	101	index=839
gi|328776678	SEtNIWAK	T3 Phospho	0.98	17.47	44.44	26.9	2	1027.44	514.726	2	-0.000898	-0.873	599	606	index=10416
gi|571561736	KKtVCGTPNYIAPEILTK	T3 Phospho	0.98	16.85	152.58	45.85	2	2112.07	705.029	3	-0.00483	-2.28	92	109	index=22483
gi|336088618	NAtFPGGQTTILQVTPTIR	T3 Phospho	0.98	16.25	14.48	27.32	2	2094.05	1048.03	2	-0.0059	-2.82	165	183	index=29537
gi|66500463	ATtPAIPVSAVADAQAR	T3 Phospho	0.98	16.22	165.65	60.33	2	1717.84	859.926	2	-0.0034	-1.98	919	935	index=18827
gi|74841764	AQtFDGKDYPLR	T3 Phospho	0.99	16.25	18.84	16.8	2	1489.66	745.836	2	-0.00298	-2	1451	1462	index=12341
gi|571505835	LAtPTTPAFPR	T3 Phospho	0.99	19.23	32.27	26.82	2	1250.61	626.31	2	-0.0011	-0.877	885	895	index=17277
gi|571537938	KQtPVQK	T3 Phospho	1	1000	50.97	26.43	2	907.453	454.733	2	-0.00144	-1.58	345	351	index=515
gi|571564548	IQtPPINK	T3 Phospho	1	1000	63.07	46.37	2	989.495	495.755	2	-0.0011	-1.11	1062	1069	index=3788
gi|386649513	AHtPTPGIYLGK	T3 Phospho	1	29.38	64.75	27.08	2	1333.64	667.828	2	-0.0023	-1.72	191	202	index=9899
gi|110757430	INtHQVVTR	T3 Phospho	1	80.98	72.28	42.46	2	1146.55	574.285	2	0.000102	0.0888	147	155	index=1839
gi|571544754	CPtPDDPTAPPMLPLDQLLK	T3 Phospho	1	37.49	75.5	45.6	2	2298.07	1150.04	2	-0.0057	-2.48	1717	1736	index=37393
gi|571574746	ELtITKFR	T3 Phospho	1	46.21	41.05	17.55	2	1086.55	544.28	2	-0.0023	-2.11	549	556	index=19777
gi|365733620	NRtPPPSK	T3 Phospho	1	65.54	57.88	25.99	2	975.454	488.734	2	-0.00178	-1.82	1840	1847	index=647
gi|571568506	APtPQPPPPPRPAPAR	T3 Phospho	1	1000	6.72	25.03	2	1725.87	863.942	2	-0.0023	-1.33	524	539	index=4457
gi|328778314	LSQtEEIPEVSSLEVLEK	T4 Phospho, S12 Phospho	100%, 48%	20.98, 0.00	40.44	24.68	2	2188.98	1095.49	2	-0.0091	-4.15	395	412	index=38356
gi|571562644	TIKtPsPR	T4 Phospho, S6 Phospho	96%, 100%	13.27, 25.59	40.67	19.53	2	1058.46	530.236	2	0.000102	0.0962	909	916	index=1350
gi|571499931	TGKtPPGTPGR	T4 Phospho	0.95	13.27	37.99	31.07	2	1147.54	574.777	2	-0.000698	-0.608	535	545	index=1053
gi|328779321	KSPtMDQSIQVGHQQQQQQQQSGNVGK	T4 Phospho	0.97	29.98	327.29	91.55	2	3073.4	1025.47	3	-0.00377	-1.23	211	237	index=7020
gi|66505254	VATtPEKK	T4 Phospho	0.97	14.98	84.36	33.2	2	952.463	477.238	2	-0.00204	-2.14	11	18	index=512
gi|571516230	ESItQEETSNQMSESLITYK	T4 Phospho	0.98	16.24	159.82	66.36	2	2397.03	1199.52	2	-0.0025	-1.04	861	880	index=28671
gi|229892210	MKEtAEAYLGK	T4 Phospho	0.99	19.61	40.87	17.71	2	1319.58	440.868	3	-0.00231	-1.75	127	137	index=6536
gi|74841764	DVPtWEVNILK	T4 Phospho	1	1000	84.79	24.49	2	1392.67	697.338	2	-0.00778	-5.58	124	134	index=36297
gi|571499271	INLtPK	T4 Phospho	1	1000	66.62	26.56	2	764.383	383.199	2	-0.00152	-1.98	386	391	index=4578
gi|571575747	LLNtFCGSPLYASPEIVK	T4 Phospho	1	17.99	76.12	34.82	2	2088	1045.01	2	0.0041	1.96	237	254	index=36260
gi|571543456	NMQtPPIIR	T4 Phospho	1	1000	45.09	38.38	2	1148.54	575.278	2	-0.0011	-0.955	39	47	index=12684
gi|571567009	SAPtPPPLPK	T4 Phospho	1	28.52	69.01	26.34	1	1083.54	542.775	2	-0.0021	-1.93	623	632	index=8829
gi|328786150	IPQtPK	T4 Phospho	1	1000	33.04	22.39	2	762.368	382.191	2	-0.00146	-1.91	72	77	index=966
gi|571523885	DLAQtPVSALSPTEPDHPLRPPR	T5 Phospho, S11 Phospho	100%, 33%	44.17, 0.00	61.03	22.87	2	2653.23	885.418	3	0.000753	0.284	1340	1362	index=23477
gi|571549351	GNQQttSPISSAGGSLANEVAK	T5 Phospho, T6 Phospho	98%, 99%	17.99, 20.98	145.59	21.98	2	2275.97	759.666	3	0.00135	0.594	32	53	index=26503
gi|571519411	DHSLtR	T5 Phospho	0.95	12.61	21.87	17.41	2	807.328	404.671	2	-0.0017	-2.1	354	359	index=1340
gi|522838285	ISKTtPIK	T5 Phospho	0.96	17.01	78.13	24.73	2	966.515	484.265	2	-0.000858	-0.887	517	524	index=1400
gi|571522691	AEQVtPVDEDHPVTILDNHHR	T5 Phospho	1	41.84	38.72	17.15	2	2501.13	834.723	3	0.0106	4.25	150	170	index=17167
gi|328782619	GSGVtPPR	T5 Phospho	1	56.34	66.83	38.82	2	849.375	425.694	2	-0.0016	-1.88	307	314	index=1780
gi|571515576	VLAKtPPSK	T5 Phospho	1	30.27	66.78	27.37	2	1019.54	510.778	2	-0.00178	-1.74	431	439	index=1193
gi|328778333	LNVGtPR	T5 Phospho	1	1000	64.14	20.29	2	835.395	418.705	2	-0.000438	-0.524	483	489	index=2449
gi|66500463	LRQEtPISTR	T5 Phospho	1	19.23	19.84	18.99	2	1279.63	640.824	2	0.00364	2.84	699	708	index=3043
gi|328777256	LNEStELPNSIISSLTK	T5 Phospho	1	23.98	65.97	32.39	2	1924.94	963.477	2	-0.000998	-0.518	503	519	index=37361
gi|571576571	SITPNtNELCQSPTFR	T6 Phospho	0.95	16.24	67.17	47.05	2	1943.84	972.928	2	-0.00356	-1.83	745	760	index=21489
gi|571534940	LLVSPtPNHSAIAASMER	T6 Phospho	0.95	13.28	86.6	45.39	2	1972.94	658.656	3	-0.000603	-0.306	1156	1173	index=21271
gi|328789468	AAPSPtPPIHVHPNR	T6 Phospho	0.96	13.28	71.54	35.3	2	1669.81	557.61	3	-0.00225	-1.34	392	406	index=10380
gi|571522691	ENPNLtPSSDVDLSPSIEELIER	T6 Phospho	0.97	17.98	51.95	20.17	2	2633.21	1317.62	2	0.0119	4.52	18	40	index=37831
gi|571560246	SQRPTtPTPDR	T6 Phospho	0.97	17.98	44.16	22.25	2	1334.6	668.309	2	0.0039	2.92	640	650	index=1227
gi|571537935	KPNSVtILLKGPNK	T6 Phospho	0.97	15.01	19.78	18.11	2	1587.87	530.297	3	-0.00846	-5.32	366	379	index=37880
gi|571553404	DQSPPtQNHINVTDSALANMK	T6 Phospho	0.98	16.24	69.23	29.15	2	2360.05	1181.03	2	-0.0037	-1.57	160	180	index=18830
gi|571562678	LNSPPtPTTSTPTFR	T6 Phospho	0.99	20.98	39.41	23.39	2	1695.79	848.901	2	-0.000698	-0.411	1355	1369	index=13426
gi|571550203	AAPFFtWMQEAEEEDSEPEEEDDDLEIEYDDR	T6 Phospho	0.99	13.89	161.77	25.56	2	3958.51	1320.51	3	-0.00975	-2.46	389	420	index=41443
gi|328791181	SYSQDtNMLLPVEDK	T6 Phospho	0.99	17.99	28.4	27.47	2	1818.77	910.393	2	-0.00502	-2.76	565	579	index=25052
gi|571522691	ILALEtPRPHNK	T6 Phospho	1	1000	43.94	26.53	2	1467.76	490.26	3	-0.00279	-1.9	43	54	index=11080
gi|571543456	IMLCLtPK	T6 Phospho	1	1000	41.41	23.74	2	1054.5	528.255	2	-0.000378	-0.358	100	107	index=21221
gi|328783026	TTTSKPtPTR	T7 Phospho	0.95	17.99	52.06	43.82	2	1168.55	585.282	2	-0.0011	-0.939	1664	1673	index=602
gi|571535156	NRPLPGtPGSHYGTIQR	T7 Phospho	0.95	13.28	33.03	17.44	2	1929.92	644.312	3	-0.00885	-4.58	655	671	index=11726
gi|328793432	QTRDPItGFK	T7 Phospho	0.96	14.06	51.55	18.5	2	1241.58	621.797	2	-0.0018	-1.45	302	311	index=5238
gi|74841764	ADVIVNtPIMDAHFK	T7 Phospho	1	1000	28.4	16.83	2	1749.82	875.914	2	-0.0027	-1.54	1395	1409	index=24213
gi|571547193	SPSAFGtPR	T7 Phospho	1	39.54	52.08	19.53	2	998.422	500.217	2	-0.00322	-3.22	26	34	index=4003
gi|571506700	NDDADGtNQHFGADQK	T7 Phospho	1	1000	41.57	16.77	2	1811.67	906.845	2	-0.00124	-0.683	42	57	index=1996
gi|74841764	INYHFGMtDNSR	T8 Phospho	0.96	14.06	29.69	31.05	2	1533.61	767.811	2	-0.0014	-0.911	226	237	index=16589
gi|571565022	IEEIDLVtPVKDETK	T8 Phospho	0.96	13.28	38.15	34.3	2	1807.89	904.948	2	-0.0047	-2.6	531	545	index=18644
gi|328776082	TCHFWPNtSQTR	T8 Phospho	0.98	20.98	29.69	28.76	2	1613.64	807.828	2	-0.00418	-2.59	901	912	index=13161
gi|571553062	RIPPPRLtPER	T8 Phospho	1	1000	36.61	18.88	2	1410.75	471.257	3	-0.00216	-1.53	557	567	index=13202
gi|571509997	HFGSSIYAtPNCTK	T9 Phospho	0.99	17.03	40.68	19.09	2	1661.69	831.853	2	-0.0013	-0.781	1281	1294	index=7010
gi|571499271	TTLVLGSDtPTTR	T9 Phospho	1	20.98	43.48	27.84	2	1440.69	721.348	2	-0.00598	-4.15	1317	1329	index=12579
gi|328779757	LGNETGYGtPNER	T9 Phospho	1	20.98	40.27	27.22	2	1486.61	744.312	2	-0.000238	-0.16	154	166	index=4549
gi|328775900	TPPAVAPPQVPSHyAPNYPLGHPR	Y14 Phospho	1	15.01	258.55	69.14	2	2642.28	881.767	3	-0.00165	-0.623	238	261	index=18007
gi|571578252	RTSSPLyFSDKPER	Y7 Phospho	0.99	17.73	61.32	32.11	2	1761.81	588.277	3	0.000153	0.0867	1905	1918	index=16029
gi|571550144	GEPNVSyICSR	Y7 Phospho	1	23.98	148.74	56.48	2	1360.55	681.281	2	-0.0017	-1.25	208	218	index=10945
gi|571515104	SGTPPPMGHRPGsASPPSSTPSR	S1 Phospho, S13 Phospho, S15 Phospho	51%, 95%, 94%	0.00, 10.65, 9.97	28.95	17.24	2	2483.97	828.996	3	-0.0045	-1.81	365	387	index=5503
gi|571548615	FSQILDDESSDGsDNETLR	S9 Phospho, S10 Phospho, S13 Phospho	92%, 93%, 96%	10.37, 10.93, 13.28	33.58	20.45	2	2366.82	1184.42	2	-0.0061	-2.58	171	189	index=34263
gi|571548615	KFSQILDDESSDGsDNETLR	S10 Phospho, S11 Phospho, S14 Phospho	92%, 93%, 96%	10.37, 10.93, 13.28	32.41	20.31	2	2494.92	1248.47	2	0.0013	0.522	170	189	index=30643
gi|571522691	GSPCsEIDssSEFQHEGDAAALSLEYSLR	S2 Phospho, S5 Phospho, S9 Phospho, S10 Phospho	9%, 99%, 98%, 97%	0.00, 16.62, 12.79, 12.21	121.2	20.05	2	3461.25	1154.75	3	-0.0136	-3.94	193	221	index=41513
gi|571555023	SDSSPGSRPSSVLPDLLTSsPGQR	S3 Phospho, S20 Phospho	15%, 95%	0.00, 17.98	102.06	49.07	2	2586.14	863.053	3	-0.00105	-0.405	943	966	index=30435
gi|571510171	SNIENDSELDsDDDLIPYDMSHDTK	S7 Phospho, S11 Phospho	93%, 95%	10.74, 12.63	27.74	32.59	2	3027.13	1010.05	3	-0.00435	-1.44	1053	1077	index=33351
gi|328792164	TETPQQSSSPHNIIsPVSLSGELR	S7 Phospho, S15 Phospho	1%, 96%	0.00, 16.25	14.29	20	2	2723.22	908.748	3	-0.000627	-0.23	155	178	index=30944
gi|328790639	IVINDPSQLPNDYSSTPGGTLFSTtPGGTR	T16 Phospho, T25 Phospho	17%, 96%	0.00, 17.98	159.84	59.24	2	3251.44	1084.82	3	-0.00285	-0.875	49	78	index=35614
gi|328779790	VNTLYNYFTSPKtPK	Y5 Phospho, T13 Phospho	25%, 96%	0.00, 16.25	40.03	19.56	2	1931.85	966.931	2	-0.0011	-0.568	4	18	index=28700
gi|571549506	NINLSSAKEDsFEVNDIALQK	S5 Phospho, S11 Phospho	52%, 96%	0.00, 11.13	83.15	26.25	2	2494.1	832.376	3	0.00201	0.807	450	470	index=30768
gi|571499271	SLPSELIEFVTETNLSRPMSsK	S1 Phospho, S21 Phospho	19%, 97%	0.00, 17.98	22.34	19.25	2	2624.18	875.738	3	0.00663	2.53	1289	1310	index=41264
gi|571537938	QTMSPTPLAFtPTSVLR	T2 Phospho, T11 Phospho	32%, 97%	0.00, 15.58	37.14	22.18	2	2005.9	1003.95	2	-0.00738	-3.68	932	948	index=38297
gi|48138794	TQENNEFTEVSEINGsSCSGAWR	S11 Phospho, S16 Phospho	45%, 97%	0.00, 14.06	54.86	55.45	2	2761.04	1381.52	2	-0.0031	-1.12	93	115	index=27299
gi|571578017	TRPRSPPLPRPCtPPPTPQPPPR	T1 Phospho, T13 Phospho	20%, 98%	0.00, 16.04	62.79	19.7	2	2758.33	690.59	4	-0.000756	-0.274	194	216	index=13565
gi|571548615	ARSSPSKEsPSK	S3 Phospho, S9 Phospho	34%, 98%	0.00, 17.98	65.92	37.64	2	1419.58	710.796	2	-0.00242	-1.7	376	387	index=803
gi|571562644	TIKTPsPR	T4 Phospho, S6 Phospho	7%, 99%	0.00, 20.98	39.13	23.47	2	1058.46	530.236	2	-0.000498	-0.47	909	916	index=1331
gi|328791962	VPSSPsPSSMALQYR	S4 Phospho, S6 Phospho	41%, 99%	0.00, 17.98	27.13	19.63	2	1765.71	883.865	2	0.000302	0.171	340	354	index=22562
gi|336088618	RESGDWSEVPVsPPLVR	S3 Phospho, S12 Phospho	50%, 99%	0.00, 17.03	38.45	23.21	2	2068.9	1035.46	2	-0.0071	-3.43	628	644	index=28900
gi|571543962	RSSIQsIPEELEEILSVPSK	S2 Phospho, S6 Phospho	50%, 99%	0.00, 19.23	80.98	39.62	2	2400.12	1201.07	2	-0.0029	-1.21	1834	1853	index=37184
gi|571544566	INLTSPQDtPK	S5 Phospho, T9 Phospho	50%, 100%	0.00, 27.61	35.24	21.08	2	1372.57	687.291	2	-0.002	-1.45	350	360	index=10912
gi|571540698	QMNMGsPPGITSPLNMSLEDK	M4 Oxidation (M), S6 Phospho	50%, 100%	0.00, 28.04	40	29.74	2	2342	1172.01	2	0.000302	0.129	74	94	index=34210
gi|328792585	WFGLPLKPMtPR	M9 Oxidation (M), T10 Phospho	100%, 100%	1,000.00, 1,000.00	29.69	27.44	2	1537.75	769.882	2	-0.00242	-1.57	214	225	index=33231
gi|571554183	MVEYVLGSSPTtPK	M1 Oxidation (M), T12 Phospho	100%, 98%	1,000.00, 15.01	27.59	18.3	2	1603.72	802.866	2	-0.00442	-2.75	111	124	index=13352
gi|571553062	sRsPsPPSR	S1 Phospho, S3 Phospho, S5 Phospho	95%, 96%, 98%	12.63, 14.06, 16.24	7.97	19.25	2	1209.4	605.706	2	-0.00268	-2.21	739	747	index=940
gi|571522398	sRsVtPPHWK	S1 Phospho, S3 Phospho, T5 Phospho	100%, 100%, 100%	1,000.00, 1,000.00, 1,000.00	20.14	24.18	2	1433.53	717.772	2	-0.00146	-1.02	264	273	index=8689
gi|571534133	sIDLISVNNSPK	S1 Phospho, S6 Phospho	100%, 1%	17.03, 0.00	18.46	20.96	2	1445.62	723.817	2	-0.0017	-1.17	218	229	index=23004
gi|386649517	sRSYFR	S1 Phospho, S3 Phospho	95%, 53%	9.42, 0.00	22.74	20.6	2	974.341	488.178	2	-0.00142	-1.45	100	105	index=5987
gi|386649517	sRsYFR	S1 Phospho, S3 Phospho	95%, 98%	12.33, 17.01	27.47	20.45	2	974.341	488.178	2	-0.0011	-1.13	100	105	index=4156
gi|571530871	sPsPEPIYSSDGK	S1 Phospho, S3 Phospho	98%, 99%	15.58, 17.03	7.44	22.5	2	1522.56	762.289	2	-0.00102	-0.668	45	57	index=8054
gi|571574853	sPsPSPKPGK	S1 Phospho, S3 Phospho	98%, 99%	17.99, 20.98	32.25	40.53	2	1140.46	571.238	2	-0.0017	-1.49	182	191	index=650
gi|571518736	sPsPALPLTR	S1 Phospho, S3 Phospho	100%, 99%	33.27, 16.25	20.14	16.35	2	1197.52	599.768	2	0.000302	0.252	535	544	index=16078
gi|386649517	sPsPYYNR	S1 Phospho, S3 Phospho	100%, 100%	39.54, 46.21	45.79	19.08	2	1142.38	572.199	2	-9.81e-05	-0.0858	259	266	index=4645
gi|571568426	sRsPIR	S1 Phospho, S3 Phospho	100%, 100%	1,000.00, 1,000.00	38.65	16.93	2	874.346	438.181	2	-0.000178	-0.203	392	397	index=953
gi|571547162	sLsREPGVDR	S1 Phospho, S3 Phospho	100%, 100%	1,000.00, 1,000.00	33.66	16.98	2	1274.51	638.259	2	-0.00244	-1.91	562	571	index=3080
gi|94471622	sVEsVEDFDNEIPK	S1 Phospho, S4 Phospho	100%, 100%	1,000.00, 1,000.00	143.09	70	2	1766.67	884.341	2	-0.00164	-0.927	202	215	index=29478
gi|571523353	sPKLsPR	S1 Phospho, S5 Phospho	100%, 100%	1,000.00, 1,000.00	20.44	19.82	2	943.393	472.704	2	-0.000318	-0.337	443	449	index=1450
gi|571506462	sVGHIPLsPLAR	S1 Phospho, S8 Phospho	100%, 100%	1,000.00, 1,000.00	0	21.25	2	1405.65	703.833	2	-0.00232	-1.65	1328	1339	index=21719
gi|571549047	sLtPITLPR	S1 Phospho, T3 Phospho	100%, 100%	68.93, 72.17	92.9	57.38	2	1156.53	579.272	2	-0.0013	-1.12	136	144	index=24014
gi|571522398	sVtPPHWK	S1 Phospho, T3 Phospho	100%, 100%	1,000.00, 1,000.00	27.16	25.97	2	1110.43	556.222	2	-0.0011	-0.988	266	273	index=8774
gi|571547162	sItPPDYDR	S1 Phospho, T3 Phospho	100%, 100%	57.15, 65.54	53.69	45.42	2	1222.43	612.222	2	-0.00208	-1.7	191	199	index=10253
gi|571565249	sPtPPSFLGSTYSK	S1 Phospho, T3 Phospho	100%, 100%	37.49, 42.24	28.88	26	2	1627.66	814.834	2	-0.0047	-2.88	539	552	index=25551
gi|571506462	sVGHIPLSPLAR	S1 Phospho	0.97	15.58	18.46	20.96	2	1325.69	663.849	2	-0.0038	-2.86	1328	1339	index=17389
gi|328790127	sEFNLNDLGTELQDVTQNNAGIGVSFAK	S1 Phospho	0.97	14.95	109.81	28.38	1	3060.41	1021.14	3	-0.00105	-0.342	2	29	index=38322
gi|571523984	sNPDLTSLYCYDDLR	S1 Phospho	0.98	17.03	27.94	33.01	2	1910.78	956.395	2	-0.000978	-0.512	735	749	index=32021
gi|571505931	sLVGTPYWMSPEVISR	S1 Phospho	0.98	17.99	39.57	29.92	2	1900.88	951.447	2	-0.0017	-0.893	631	646	index=34411
gi|66513183	sRNPNMCDTPPPLPR	S1 Phospho	0.99	15.01	16.48	18.28	2	1830.79	916.402	2	-0.00162	-0.883	73	87	index=12922
gi|571560226	sPIPRPTK	S1 Phospho	1	16.25	10.24	23.22	2	974.495	488.255	2	-0.00134	-1.37	160	167	index=1930
gi|571560226	sPPINR	S1 Phospho	1	1000	31.58	28.02	2	762.343	382.179	2	-0.0011	-1.44	283	288	index=874
gi|571553062	sCPSTPLDSK	S1 Phospho	1	19.23	30.46	24.98	2	1170.46	586.238	2	-0.00208	-1.77	133	142	index=2955
gi|571554214	sFDSAPVQNK	S1 Phospho	1	42.74	84.89	48.28	2	1171.49	586.753	2	-0.0012	-1.02	741	750	index=3682
gi|571576565	sLPATLSQLR	S1 Phospho	1	54.52	61.84	38.93	2	1164.59	583.302	2	-0.0021	-1.8	1049	1058	index=21388
gi|571572669	sPPPSGNNGR	S1 Phospho	1	33.56	18.87	22.66	2	1061.43	531.723	2	0.00184	1.73	276	285	index=443
gi|571508501	sLPDMGTAPSEPPK	S1 Phospho	1	26.42	38.02	20.29	2	1505.65	753.83	2	-0.0023	-1.53	706	719	index=12862
gi|571555035	sFLTFGFGAGPAR	S1 Phospho	1	42.24	65.63	29.02	2	1406.64	704.326	2	-0.00242	-1.72	982	994	index=34944
gi|571516182	sMSHLAASGGK	S1 Phospho	1	20.98	36.76	30.62	2	1124.47	563.242	2	0.000302	0.268	417	427	index=1688
gi|571525422	sMDALGGPK	S1 Phospho	1	1000	68.12	23.72	2	954.388	478.2	2	-0.00292	-3.05	369	377	index=4892
gi|571547010	sVSGNSGISLK	S1 Phospho	1	20.98	87.65	38.07	2	1127.52	564.769	2	0.000382	0.338	25	35	index=5890
gi|571567710	HVGLLEEGEssGGEEDDFsENEEPEIVK	S10 Phospho, S11 Phospho, S19 Phospho	100%, 100%, 100%	1,000.00, 1,000.00, 1,000.00	36.95	27.49	2	3299.24	1100.75	3	0.000753	0.228	593	620	index=33485
gi|571574504	IEGVAGNDAsPNLtPR	S10 Phospho, T14 Phospho	100%, 100%	1,000.00, 1,000.00	25.83	23.1	2	1769.74	885.875	2	-0.0035	-1.98	148	163	index=12794
gi|571575589	GLTSSTPVPsPPK	S10 Phospho	0.98	15.58	18.09	25.03	2	1346.65	674.331	2	-0.0011	-0.815	81	93	index=9428
gi|571517961	TPLPDTTDAsPTQK	S10 Phospho	0.99	20.98	98.17	41.13	2	1550.69	776.35	2	-0.00142	-0.914	103	116	index=4680
gi|571529116	KTEPDTEAVsEDELPTEAATK	S10 Phospho	0.99	15.01	41.95	21.07	2	2340.03	781.016	3	-0.0018	-0.768	203	223	index=14086
gi|94471622	NVDTVLVLPsIER	S10 Phospho	1	156.69	209.06	47.4	2	1533.78	767.897	2	-0.00142	-0.924	34	46	index=29989
gi|571519997	ANAQMAQQVsPPNR	S10 Phospho	1	1000	7.28	21.67	2	1590.7	796.355	2	-0.00402	-2.52	2463	2476	index=3377
gi|328790396	DEEEEEEEGsGKENEPKPEILGR	S10 Phospho	1	1000	39.64	22.76	2	2708.13	903.717	3	-0.00675	-2.49	437	459	index=14548
gi|365733620	KPVAVIDLDQsPFREQtPsPR	S11 Phospho, T17 Phospho, S19 Phospho	100%, 100%, 100%	1,000.00, 1,000.00, 1,000.00	14.89	16.41	2	2619.15	874.058	3	-0.00405	-1.54	1935	1955	index=28950
gi|328789575	VGSISPALNHstPVRK	S11 Phospho, T12 Phospho	98%, 98%	14.51, 14.51	16.2	17.78	2	1821.85	911.933	2	-0.0045	-2.47	164	179	index=6002
gi|328785951	NILGSSLADEsDEDDEDYEENKDTK	S11 Phospho	0.95	13.29	73.42	46.14	2	2910.14	971.056	3	-0.000897	-0.308	156	180	index=19231
gi|94471622	KNVDTVLVLPsIER	S11 Phospho	0.96	13.28	18.2	35.46	2	1661.88	831.945	2	-9.81e-05	-0.059	33	46	index=29862
gi|74841764	INYHFGMTDNsR	S11 Phospho	0.99	15.01	18.46	16.54	2	1533.61	767.812	2	0.000402	0.262	226	237	index=19340
gi|110777195	ILRPPIAKPPsPPTSR	S11 Phospho	0.99	16.25	28.6	20.01	2	1805.99	603.004	3	-0.00165	-0.912	248	263	index=21904
gi|571519997	KANAQMAQQVsPPNR	S11 Phospho	1	1000	24.57	21.69	2	1718.79	573.938	3	-0.00165	-0.958	2462	2476	index=3458
gi|571505409	EIEEEVDDDGsDIEEIKPEDPLAGVDSK	S11 Phospho	1	35.17	18.57	21.14	2	3151.35	1051.46	3	-0.000447	-0.142	299	326	index=29981
gi|328786811	IEAAVSAAQRAsK	S12 Phospho	0.96	13.28	6.49	20.55	2	1380.68	691.344	2	-0.00298	-2.16	417	429	index=7340
gi|328786150	ELVSSIENENAsPMEIIKEDEIK	S12 Phospho	0.97	12.63	69.16	26.82	2	2696.25	899.756	3	-0.00495	-1.83	212	234	index=32123
gi|571524191	INGSPLCKLKPsR	S12 Phospho	0.99	15.01	13.46	21.35	2	1548.78	775.4	2	-0.000618	-0.399	293	305	index=23065
gi|328790127	IGSLSTLDDDEsDKEDR	S12 Phospho	0.99	15.58	37.14	22.68	2	1973.81	987.91	2	-0.00512	-2.59	357	373	index=13112
gi|571520426	NDWLASGENPRLsPPsPGGPR	S13 Phospho, S16 Phospho	97%, 96%	12.63, 11.14	31.03	29.57	2	2363.01	788.677	3	-0.00333	-1.41	770	790	index=25929
gi|66524128	SVQQANGDSVLAsPR	S13 Phospho	0.97	15.01	34.96	26.29	2	1607.73	804.873	2	-0.000498	-0.31	4	18	index=5833
gi|571530871	TGDLGIPLNPEERsPsPEPIYSSDGK	S14 Phospho, S16 Phospho	100%, 100%	38.35, 36.43	72.98	31.07	2	2914.27	972.429	3	-0.0048	-1.65	32	57	index=27997
gi|66548942	NNDDTFNEDEEPNFsDPEGFIDDITDEELLGDILK	S15 Phospho	0.98	17.34	177.03	65.38	2	4093.7	1365.58	3	0.00525	1.28	19	53	index=38340
gi|571529397	EVNTDEPIIQQMIQsEEEVPISK	S15 Phospho	1	31.25	39.64	21.22	2	2735.26	912.761	3	-0.00135	-0.492	471	493	index=34298
gi|328784700	TIQLGLPSVVGNVPVsPPSNR	S16 Phospho	0.98	15.01	22.37	21.63	2	2210.15	1106.08	2	0.000702	0.317	322	342	index=32148
gi|571530723	SLPPAAEAPSTPVPAsPR	S16 Phospho	0.99	16.25	77.07	31.74	2	1823.88	912.948	2	-0.0017	-0.931	330	347	index=12045
gi|66505254	SITLSETTEDTATDGAsPEK	S17 Phospho	0.97	14.51	45.96	23.42	2	2131.9	1066.96	2	-0.0033	-1.55	83	102	index=12413
gi|571530723	KSLPPAAEAPSTPVPAsPR	S17 Phospho	0.98	12.95	14.91	20.94	2	1951.98	651.666	3	-0.00255	-1.3	329	347	index=8513
gi|571573590	GsPTYSPLR	S2 Phospho, S6 Phospho	100%, 2%	33.56, 0.00	49.03	39.41	2	1136.43	569.222	2	-0.002	-1.76	224	232	index=8037
gi|386649517	RsPSPYYNR	S2 Phospho, S4 Phospho	100%, 33%	40.44, 0.00	91.49	33.15	2	1298.48	650.249	2	-0.0014	-1.08	258	266	index=2930
gi|571523353	KsPVRYSPR	S2 Phospho, S7 Phospho	100%, 50%	20.87, 0.00	36.47	17	2	1248.54	625.278	2	-0.000978	-0.783	344	352	index=2548
gi|571567009	GsLsPLSKR	S2 Phospho, S4 Phospho	95%, 97%	12.34, 14.50	18.69	20.11	2	1103.48	552.746	2	-0.00222	-2.01	279	287	index=4509
gi|571573590	GsPTYsPLR	S2 Phospho, S6 Phospho	97%, 98%	17.98, 20.45	62.47	48.8	2	1136.43	569.222	2	-0.0014	-1.23	224	232	index=8480
gi|571523353	FsPLRLsPQSR	S2 Phospho, S7 Phospho	97%, 99%	15.01, 19.23	19.25	16.85	2	1446.64	724.328	2	-0.00158	-1.09	426	436	index=18834
gi|571521517	GsPYDYATELAR	S2 Phospho	0.98	17.98	53.89	37.97	2	1421.59	711.8	2	-0.0025	-1.76	212	223	index=20983
gi|571560226	MsPLMGR	S2 Phospho	1	1000	62.82	21.11	2	870.349	436.182	2	-0.00166	-1.9	256	262	index=8387
gi|571572669	RsPPPSGNNGR	S2 Phospho	1	44.73	44.26	26.72	2	1217.53	406.852	3	0.00177	1.45	275	285	index=805
gi|571499564	AsDDFILNNR	S2 Phospho	1	1000	64.71	34.19	2	1243.52	622.769	2	-0.000298	-0.239	189	198	index=16776
gi|571512799	GsPQAIFNPGK	S2 Phospho	1	1000	44.27	44.36	2	1194.54	598.279	2	-0.0015	-1.25	785	795	index=11089
gi|571560493	AsPPHEYLR	S2 Phospho	1	51.24	34.63	17.19	2	1148.5	575.257	2	-0.00362	-3.15	200	208	index=3975
gi|571569520	LsPSVLDNSK	S2 Phospho	1	20.98	47.17	19.11	2	1138.53	570.273	2	0.00418	3.67	1139	1148	index=8907
gi|365733610	FsPSYSSSSGSR	S2 Phospho	1	20.98	31.03	18.12	2	1327.51	664.761	2	-0.0016	-1.2	172	183	index=4711
gi|571569556	IsPRDFR	S2 Phospho	1	1000	33.17	20.53	2	969.443	485.729	2	-0.00186	-1.91	360	366	index=2036
gi|571578037	GRsPsLsPPPPPR	S3 Phospho, S5 Phospho, S7 Phospho	100%, 100%, 100%	1,000.00, 1,000.00, 1,000.00	44.24	26.69	2	1583.63	792.822	2	-0.00192	-1.21	922	934	index=7690
gi|571518736	LRsPsEsPPPITNNK	S3 Phospho, S5 Phospho, S7 Phospho	100%, 100%, 100%	54.31, 41.26, 46.00	36.43	21.47	2	1875.76	938.884	2	-0.00422	-2.25	624	638	index=5880
gi|571573590	RGsPTYSPLRR	S3 Phospho, S7 Phospho	100%, 4%	36.24, 0.00	78.27	18.46	2	1448.63	725.323	2	-0.0017	-1.17	223	233	index=7112
gi|571573590	RGsPTYSPLR	S3 Phospho, S7 Phospho	100%, 33%	36.24, 0.00	71.23	35.32	2	1292.53	647.273	2	-0.0015	-1.16	223	232	index=5875
gi|571517669	IRsPsPEILNEVNISNNILDSNGEVR	S3 Phospho, S5 Phospho	95%, 96%	10.38, 11.14	20.61	20.82	2	3038.41	1013.81	3	-0.00705	-2.32	147	172	index=34083
gi|571549047	KRsLtPITLPR	S3 Phospho, T5 Phospho	95%, 97%	12.34, 14.50	16.49	23.18	2	1440.73	721.37	2	-0.000522	-0.362	134	144	index=19018
gi|571553062	KGstPPVTR	S3 Phospho, T4 Phospho	96%, 97%	13.50, 14.58	46.07	31.68	2	1101.46	551.738	2	-0.0021	-1.9	880	888	index=972
gi|571519411	RSsIsPGPTISSSR	S3 Phospho, S5 Phospho	99%, 97%	23.98, 19.23	58.01	27.44	2	1590.68	796.347	2	-0.0017	-1.07	327	340	index=4724
gi|328789575	VGsIsPALNHSTPVRK	S3 Phospho, S5 Phospho	97%, 98%	12.07, 13.28	15.09	23.58	2	1821.85	911.934	2	-0.0021	-1.15	164	179	index=9818
gi|571574504	SSsELsVSEPTFIEK	S3 Phospho, S6 Phospho	97%, 98%	17.98, 20.98	96.05	45.72	2	1798.73	900.372	2	-0.0021	-1.17	35	49	index=26856
gi|571517961	RGsDNsVVLTEDTDSFIIGDR	S3 Phospho, S6 Phospho	98%, 99%	12.63, 15.01	70.86	25.41	2	2455.03	819.345	3	-0.0193	-7.84	19	39	index=32511
gi|571578037	ANsPPsPSPR	S3 Phospho, S6 Phospho	100%, 99%	44.42, 20.98	60.13	33.96	2	1168.43	585.223	2	-0.0013	-1.11	940	949	index=1623
gi|571519411	EFsPsPVSHR	S3 Phospho, S5 Phospho	100%, 100%	65.78, 53.70	70.56	37.25	2	1301.48	651.749	2	-0.0013	-0.997	384	393	index=4487
gi|571519411	IPsPsPHR	S3 Phospho, S5 Phospho	100%, 100%	1,000.00, 1,000.00	29.95	20.92	2	1049.41	525.712	2	-0.000898	-0.855	499	506	index=1462
gi|571518736	RIsPsPR	S3 Phospho, S5 Phospho	100%, 100%	1,000.00, 1,000.00	64.85	33.76	2	971.399	486.707	2	-0.0015	-1.54	289	295	index=1026
gi|328789575	VGsIsPALDHSTPVR	S3 Phospho, S5 Phospho	100%, 100%	75.44, 81.07	86.62	22.65	2	1694.74	848.377	2	-0.00362	-2.13	164	178	index=12938
gi|110755535	FAsCsLVDSK	S3 Phospho, S5 Phospho	100%, 100%	48.63, 54.52	39.27	18.12	2	1272.45	637.232	2	-0.0013	-1.02	268	277	index=14423
gi|66522071	EDsDsEEDPLDAFMAGIDAEVK	S3 Phospho, S5 Phospho	100%, 100%	1,000.00, 1,000.00	42.91	37.91	2	2541.94	1271.98	2	-0.0033	-1.3	106	127	index=38511
gi|571573590	RGsPTYsPLRR	S3 Phospho, S7 Phospho	100%, 100%	36.69, 16.24	82.77	19.23	2	1448.63	725.323	2	-0.0023	-1.59	223	233	index=11027
gi|571577815	RKsPLLLsPER	S3 Phospho, S8 Phospho	100%, 100%	1,000.00, 1,000.00	8.15	17.28	2	1454.7	728.359	2	-0.00204	-1.4	226	236	index=10448
gi|328787343	VLsPTENNNtPNR	S3 Phospho, T10 Phospho	100%, 100%	20.98, 17.03	30.45	18.37	2	1614.64	808.328	2	-0.00418	-2.59	840	852	index=3786
gi|571567710	YGsPTPNNNTVITK	S3 Phospho	0.95	12.61	99.56	46.17	2	1584.72	793.366	2	-0.00216	-1.36	442	455	index=4958
gi|571539418	SYsIENGYPAR	S3 Phospho	0.95	15.56	91.9	46.34	2	1335.55	668.782	2	-0.000778	-0.582	19	29	index=10419
gi|571573127	STsAIDLQAAQR	S3 Phospho	0.95	16.22	80.56	18.14	2	1339.61	670.809	2	-0.01	-7.46	462	473	index=8090
gi|571554214	KRsFDSAPVQNK	S3 Phospho	0.96	13.28	48.96	16.62	2	1455.69	486.236	3	-0.00294	-2.02	739	750	index=8913
gi|571508501	TGsPGLILR	S3 Phospho	0.96	14.04	99.06	28.26	2	992.506	497.258	2	-0.00482	-4.85	331	339	index=12238
gi|571547193	SPsAFGTPR	S3 Phospho	0.96	13.83	60.32	37.93	2	998.422	500.218	2	-0.0022	-2.2	26	34	index=5105
gi|328792585	TAsESGPDPSAPITR	S3 Phospho	0.96	14.04	33.79	33.3	2	1564.68	783.344	2	-0.0045	-2.87	22	36	index=5058
gi|571555701	NSsPNTFEQEQDAIAELDSVIESYHK	S3 Phospho	0.96	14.04	140.46	72.95	2	3030.31	1011.11	3	-0.000267	-0.0881	830	855	index=38247
gi|571521282	TPsPSSLILPQPLR	S3 Phospho	0.97	17.98	84.75	41.55	2	1584.83	793.42	2	-0.0031	-1.95	305	318	index=30321
gi|571567710	SYsPPLGNHVEPK	S3 Phospho	0.97	17.98	38.81	33.32	2	1503.68	752.844	2	-0.0027	-1.79	176	188	index=6910
gi|571574504	SPsILSK	S3 Phospho	0.97	14.49	37.1	34.43	2	810.389	406.202	2	-0.000918	-1.13	330	336	index=3837
gi|571550203	SGsPENDTNTTDIVVEAPEK	S3 Phospho	0.97	15.27	248.24	58.06	2	2181.93	1091.97	2	-9.81e-05	-0.0449	188	207	index=14170
gi|571562452	SNsWENSVGWR	S3 Phospho	0.97	15.27	52.34	23.61	2	1400.55	701.282	2	-0.0023	-1.64	852	862	index=21667
gi|571520624	TTsLSSLSSSSNR	S3 Phospho	0.97	17.98	56.72	37.06	2	1405.61	703.813	2	0.0021	1.49	1406	1418	index=6329
gi|571506421	ADsVASLEFR	S3 Phospho	0.98	16.24	7.74	18.46	2	1173.51	587.761	2	-0.00118	-1	569	578	index=18594
gi|571572669	GPsPSRR	S3 Phospho	0.98	16.24	21.78	28.2	2	835.37	418.692	2	-0.00122	-1.46	308	314	index=1696
gi|48097614	SQsDASGLFQTLR	S3 Phospho	0.98	17.47	15.44	17.64	2	1488.66	745.338	2	-0.000738	-0.495	491	503	index=26536
gi|571515104	LLsDEDSPPEK	S3 Phospho	0.98	17.99	18.02	16.63	2	1308.55	655.281	2	-0.00208	-1.59	493	503	index=7497
gi|328780985	SRsPPSK	S3 Phospho	0.98	16.24	57.8	17.98	2	837.375	419.694	2	-0.00184	-2.19	404	410	index=650
gi|571516869	TIsPNNNPVINK	S3 Phospho	0.98	16.24	94.68	33.41	2	1389.67	695.84	2	-0.0013	-0.933	281	292	index=7170
gi|571545138	SIsNEDILHYK	S3 Phospho	0.98	16.23	42.39	32.09	2	1397.62	699.818	2	-0.00292	-2.09	1135	1145	index=14608
gi|571543889	SQsYVSR	S3 Phospho	0.98	20.98	69.87	21.75	2	905.364	453.689	2	-0.0022	-2.43	604	610	index=1170
gi|571524191	IAsPGNINSDQR	S3 Phospho	0.99	16.25	18.46	20.31	2	1350.59	676.304	2	-0.000298	-0.221	909	920	index=3560
gi|571516182	AAsGEESDGTPGTPSSVYLR	S3 Phospho	0.99	17.99	24.47	22.15	2	2059.87	1030.95	2	0.0011	0.535	322	341	index=13980
gi|571573795	KFsENNDNISVR	S3 Phospho	0.99	15.58	31.03	16.52	2	1501.66	751.835	2	-0.0021	-1.4	1190	1201	index=6287
gi|571549047	GVsPLGIR	S3 Phospho	1	1000	84.02	34.7	2	877.442	439.729	2	-0.000438	-0.499	152	159	index=11759
gi|571519411	DFsPSPMVHR	S3 Phospho	1	36.69	88.24	24.33	2	1251.51	626.762	2	-0.00156	-1.24	362	371	index=8446
gi|571519411	IPsPSPHR	S3 Phospho	1	17.98	29.95	23.24	2	969.443	485.729	2	-9.81e-05	-0.101	499	506	index=1871
gi|571519411	ARsPSSITAR	S3 Phospho	1	17.98	31.71	21.47	2	1124.53	563.274	2	-0.00156	-1.38	509	518	index=3516
gi|328786800	APsPPQTSPTQQVAIEDK	S3 Phospho	1	39.54	15.17	21.42	2	1972.91	987.465	2	0.000902	0.457	40	57	index=9941
gi|571517961	RLsEAGLR	S3 Phospho	1	1000	33.87	23.41	2	980.48	491.247	2	-0.00128	-1.3	11	18	index=9626
gi|571563586	LRsPGAPGPTDSGK	S3 Phospho	1	78.02	93.69	51.85	2	1418.66	710.335	2	-0.00178	-1.25	442	455	index=3052
gi|571549128	LPsPPK	S3 Phospho	1	1000	59.01	22.48	2	717.346	359.68	2	-0.00128	-1.78	165	170	index=3614
gi|571553897	LEsPLGTEIK	S3 Phospho	1	33.56	42.54	29.59	2	1165.56	583.789	2	-0.00142	-1.22	1181	1190	index=12382
gi|571553897	IGsPLGMK	S3 Phospho	1	1000	31.3	24.79	2	881.408	441.712	2	6.19e-05	0.0702	1920	1927	index=8414
gi|571553897	VEsPLGMK	S3 Phospho	1	1000	36.69	29.46	2	939.414	470.714	2	-0.0014	-1.49	967	974	index=5008
gi|571553897	VGsPLGMK	S3 Phospho	1	1000	28.63	20.83	2	867.392	434.704	2	-0.000298	-0.343	1601	1608	index=5292
gi|571519748	GIsPSATLHR	S3 Phospho	1	65.93	115.63	49.28	2	1117.53	559.772	2	-0.000598	-0.535	458	467	index=4735
gi|110755535	FAsCSLVDSK	S3 Phospho	1	20.98	70.12	34.98	2	1192.48	597.249	2	-0.00118	-0.987	268	277	index=10278
gi|571574504	SSsELSVSEPTFIEK	S3 Phospho	1	23.98	47.95	25.11	2	1718.77	860.39	2	-0.00146	-0.848	35	49	index=22680
gi|328787343	VLsPTENNNTPNR	S3 Phospho	1	65.93	157.92	46.4	2	1534.68	768.345	2	-0.00262	-1.7	840	852	index=2995
gi|328787343	VLsPTENDNTPNR	S3 Phospho	1	65.93	139.87	22.21	2	1535.66	768.84	2	0.0033	2.15	840	852	index=3438
gi|571570165	IIsPILGNNK	S3 Phospho	1	1000	42.86	24.49	2	1147.6	574.807	2	-0.0023	-2	396	405	index=15339
gi|571570165	IIsPILGNNKK	S3 Phospho	1	1000	19.25	16.63	2	1275.7	638.855	2	-0.00134	-1.05	396	406	index=11032
gi|571516182	PAsIAGTGVSVTER	S3 Phospho	1	93.68	143.83	48.68	2	1423.67	712.842	2	-0.0016	-1.12	515	528	index=10027
gi|571521517	RGsPYDYATELAR	S3 Phospho	1	20.98	28.59	17.91	2	1577.69	789.851	2	-0.0019	-1.2	211	223	index=20047
gi|328793489	VMsPPSYAAR	S3 Phospho	1	67.98	46.22	19.6	2	1157.49	579.753	2	-0.00396	-3.42	286	295	index=8138
gi|571554183	LVsPAPVLVNR	S3 Phospho	1	1000	19.25	22.61	2	1243.67	622.842	2	-0.00148	-1.19	461	471	index=13217
gi|571507193	VQsLEELDYGR	S3 Phospho	1	57.6	32.94	18.49	2	1387.6	694.807	2	-0.00284	-2.04	532	542	index=17139
gi|571527622	AVsLPSER	S3 Phospho	1	68.31	79.83	36.42	2	937.427	469.721	2	-1.81e-05	-0.0192	178	185	index=5525
gi|571531676	FQsPVAASGVAK	S3 Phospho	1	95.96	82.51	38.46	2	1240.59	621.299	2	-0.00204	-1.64	630	641	index=5642
gi|571510008	QVsIDSPNVTGR	S3 Phospho	1	42.24	86.62	33.33	2	1351.61	676.814	2	1.94e-06	0.00143	7	18	index=18014
gi|571510158	DNsPCNDLQEILR	S3 Phospho	1	1000	26.95	16.41	2	1652.69	827.348	2	-0.0065	-3.93	205	217	index=30790
gi|571578370	QIsPELGVESR	S3 Phospho	1	127.22	123.69	45.84	2	1293.6	647.806	2	-0.000378	-0.292	274	284	index=21996
gi|571537477	GNsGDNDVGPILLPPR	S3 Phospho	1	1000	16.2	18.02	2	1699.79	850.905	2	0.0011	0.648	198	213	index=22529
gi|571564543	PGsPLSPTR	S3 Phospho	1	84.18	95.22	18.33	2	990.454	496.234	2	-0.0011	-1.11	31	39	index=2348
gi|571537996	NNsPVNLPTR	S3 Phospho	1	69.08	47.17	21.01	2	1190.54	596.283	2	0.0052	4.37	88	97	index=5365
gi|571521614	DKDsDsNDDIDFGSISPPPAPR	S4 Phospho, S6 Phospho, S16 Phospho	96%, 96%, 54%	10.38, 11.14, 0.00	32.16	40.09	2	2583.94	862.32	3	-0.00645	-2.49	1280	1301	index=27787
gi|571521614	DKDsDSNDDIDFGSISPPPAPR	S4 Phospho, S6 Phospho, S14 Phospho	97%, 68%, 68%	10.38, 0.00, 0.00	31.09	25.35	2	2583.94	862.321	3	-0.00465	-1.8	1280	1301	index=28188
gi|571578037	RGRsPsLsPPPPPR	S4 Phospho, S6 Phospho, S8 Phospho	100%, 100%, 100%	1,000.00, 1,000.00, 1,000.00	23.45	18.49	2	1739.73	580.918	3	-0.00165	-0.946	921	934	index=7134
gi|571547162	GARsPSPPTR	S4 Phospho, S6 Phospho	100%, 3%	36.69, 0.00	56.39	34.62	2	1184.47	593.244	2	-0.00102	-0.859	62	71	index=936
gi|571573590	RRGsPTYSPLR	S4 Phospho, S8 Phospho	100%, 33%	25.85, 0.00	42.07	17.59	2	1448.63	483.884	3	-0.00301	-2.08	222	232	index=10081
gi|328786800	RAPsPPQTSPTQEVAIEDK	S4 Phospho, T8 Phospho	100%, 33%	41.59, 0.00	108.34	21.91	2	2209.97	737.663	3	-0.000867	-0.392	39	57	index=10444
gi|328786800	RAPsPPQTSPTEQVAIEDK	S4 Phospho, T8 Phospho	100%, 33%	25.38, 0.00	110.12	16.63	2	2209.97	737.664	3	0.00363	1.64	39	57	index=9714
gi|328786800	RAPsPPQTSPTQQVAIEDK	S4 Phospho, S9 Phospho	100%, 45%	21.96, 0.00	103.95	58.98	2	2208.98	737.334	3	-0.00375	-1.7	39	57	index=8374
gi|571547162	GARsPsPPTR	S4 Phospho, S6 Phospho	100%, 98%	48.06, 17.26	61.41	39.29	2	1184.47	593.244	2	-0.0011	-0.926	62	71	index=919
gi|94471622	SVEsVEDFDNEIPK	S4 Phospho	0.97	15.28	97.29	44.58	2	1686.7	844.358	2	-0.0029	-1.72	202	215	index=24216
gi|328786800	RAPsPPETSPTQQVAIEDK	S4 Phospho	0.98	15.01	100.64	20.7	2	2130	711.009	3	0.00336	1.58	39	57	index=10319
gi|571558256	EMNsDDDWSVTR	S4 Phospho	0.98	17.46	40.4	17.12	2	1533.54	767.778	2	-0.0046	-3	198	209	index=12691
gi|328786781	SLDsEEEEDVPLSAR	S4 Phospho	0.98	17.02	34.96	20.86	2	1754.72	878.372	2	0.0043	2.45	395	409	index=17512
gi|571577039	LTFsDDEPDPEPSK	S4 Phospho	0.98	17.98	68.7	32	2	1655.66	828.837	2	-0.0011	-0.663	389	402	index=13594
gi|571553062	MNLsLGQDELDR	S4 Phospho	1	1000	26	23.86	2	1469.62	735.819	2	-0.000118	-0.0803	520	531	index=24512
gi|571506421	GRNsPATISR	S4 Phospho	1	19.23	17.73	20.66	2	1137.53	569.772	2	-0.0014	-1.23	559	568	index=2171
gi|571524191	RPIsPLR	S4 Phospho	1	1000	11.71	20.69	2	917.485	459.75	2	-0.00128	-1.39	1090	1096	index=7982
gi|571524191	RPMsPLR	S4 Phospho	1	1000	31.26	20.26	2	935.441	468.728	2	1.94e-06	0.00207	1097	1103	index=9059
gi|571500917	AVEsPIMAR	S4 Phospho	1	1000	72.83	28.52	2	1052.47	527.243	2	-0.0021	-1.99	99	107	index=5477
gi|571523353	NRIsPETNR	S4 Phospho	1	19.23	9.04	17.73	2	1165.52	583.77	2	-0.000638	-0.547	554	562	index=1805
gi|328793593	INKsPR	S4 Phospho	1	1000	33.56	18.21	2	793.385	397.699	2	-0.00166	-2.09	253	258	index=1030
gi|571538025	AMGsPTMLR	S4 Phospho	1	34.2	43.81	23.13	2	1042.43	522.224	2	-0.0022	-2.11	550	558	index=8990
gi|328787499	TIVsDPTPPFR	S4 Phospho	1	19.23	32.27	21.48	2	1308.61	655.313	2	-0.0011	-0.838	977	987	index=18015
gi|571553062	GTPHsVSPPPHTR	S5 Phospho, S7 Phospho	98%, 5%	17.99, 0.19	84.1	33.89	2	1528.62	510.548	3	-0.00156	-1.02	613	625	index=3164
gi|571562247	TANAsPKPPsGGK	S5 Phospho, S10 Phospho	99%, 97%	22.85, 15.88	4.96	44.16	2	1370.56	686.288	2	-0.0023	-1.68	810	822	index=828
gi|328778314	LSRQssLSK	S5 Phospho, S6 Phospho	97%, 98%	16.24, 17.98	19.83	17.39	2	1164.49	583.254	2	-0.00276	-2.37	468	476	index=1080
gi|571553062	SGLVsPSEVGsPR	S5 Phospho, S11 Phospho	99%, 98%	20.98, 17.99	67.53	32.18	2	1430.58	716.299	2	-0.00118	-0.823	79	91	index=13731
gi|571553062	GTPHsVsPPPHTR	S5 Phospho, S7 Phospho	99%, 98%	21.33, 16.67	84.31	36.09	2	1528.62	510.548	3	-0.00195	-1.27	613	625	index=2026
gi|571520337	GVDLsPsPPPQNNVR	S5 Phospho, S7 Phospho	100%, 100%	1,000.00, 1,000.00	28.4	16.63	2	1735.73	868.872	2	-0.00378	-2.18	1231	1245	index=10012
gi|328786150	SPVKsPVR	S5 Phospho	0.95	12.62	19.7	17.58	2	948.479	475.248	2	6.19e-05	0.0652	258	265	index=1004
gi|571575176	LSGLsPQGSK	S5 Phospho	0.96	14.5	17.29	24.6	2	1052.49	527.253	2	0.000222	0.211	394	403	index=3348
gi|571519411	YYGGsPVR	S5 Phospho	0.97	17.99	56.66	27.6	2	977.401	489.707	2	-0.00138	-1.41	119	126	index=3397
gi|328786781	TEEEsDEDVPLSAR	S5 Phospho	0.97	15.01	26.45	25.49	2	1655.66	828.835	2	-0.0017	-1.02	372	385	index=7773
gi|571520426	LSPPsPGGPR	S5 Phospho	0.98	35.84	41.32	26.96	2	1043.48	522.748	2	-0.000298	-0.285	781	790	index=4775
gi|571556995	INTVsPNINDNIIK	S5 Phospho	0.98	17.98	27.59	23.51	2	1633.81	817.911	2	-0.0013	-0.794	531	544	index=18440
gi|571525142	TSQVsPINASSR	S5 Phospho	1	38.36	103.95	38.7	2	1325.6	663.807	2	0.00156	1.18	285	296	index=2710
gi|571574504	GELVsPAR	S5 Phospho	1	1000	21.64	18.05	2	907.416	454.715	2	-0.00194	-2.13	94	101	index=3304
gi|571516182	NAKAsPR	S5 Phospho	1	1000	20.93	16.87	2	822.375	412.195	2	-0.00146	-1.77	573	579	index=1423
gi|328783288	DEVDsSEIGEGSR	S5 Phospho	1	23.98	68.86	36.66	2	1458.55	730.282	2	-0.00366	-2.51	998	1010	index=4771
gi|571548391	GGPVsPVR	S5 Phospho	1	1000	26.89	16.67	2	847.395	424.705	2	-0.00184	-2.17	1795	1802	index=1031
gi|571547936	QIIDsLRAHK	S5 Phospho	1	1000	42.86	17.52	2	1259.64	630.826	2	-0.00282	-2.24	288	297	index=7595
gi|328783980	GTQIsPQLNK	S5 Phospho	1	24.34	45.77	20.36	2	1164.55	583.286	2	0.00182	1.56	968	977	index=3578
gi|328790042	LPLNsPSPR	S5 Phospho	1	20.98	21.13	24.2	2	1059.51	530.763	2	-0.000498	-0.47	165	173	index=5386
gi|571534133	SIDLIsVNNsPK	S6 Phospho, S10 Phospho	100%, 100%	38.46, 32.73	18.84	22.59	2	1445.62	723.817	2	-0.00238	-1.64	218	229	index=22155
gi|571548391	SILGGsLQNLLPTMDR	S6 Phospho	0.95	12.78	49.34	22.69	2	1793.87	897.945	2	-0.000298	-0.166	520	535	index=35618
gi|571554214	KRSFDsAPVQNK	S6 Phospho	0.96	13.28	35.3	18.78	2	1455.69	486.236	3	-0.00258	-1.77	739	750	index=10284
gi|571516182	VTPLQsPGAENAPLIR	S6 Phospho	0.97	15.01	38.81	29.19	2	1741.88	871.946	2	0.000242	0.139	584	599	index=18108
gi|571554183	NTSAFsPSLEYSR	S6 Phospho	0.97	16.24	40.76	42.02	2	1537.65	769.83	2	-0.0011	-0.714	579	591	index=16660
gi|571570530	RSLDGsR	S6 Phospho	1	33.56	43.46	18.06	2	869.376	435.695	2	-0.000738	-0.848	586	592	index=1446
gi|66521630	LGGDDsEEEDLPPPPANDIYR	S6 Phospho	1	45.98	23.52	20.5	2	2378	1190	2	-0.0041	-1.72	685	705	index=23222
gi|571513342	LVPGGsPR	S6 Phospho	1	1000	75.94	29.24	2	861.411	431.713	2	-0.000918	-1.06	165	172	index=2014
gi|571536472	EVPHIKsPSPPATKPTNILLIK	S7 Phospho, S9 Phospho	98%, 45%	15.99, 0.00	50.56	36.16	2	2539.32	847.447	3	-0.0033	-1.3	190	211	index=26041
gi|571514694	VLTVIDsDsE	S7 Phospho, S9 Phospho	99%, 99%	15.01, 13.28	19.33	33.83	2	1236.46	619.235	2	-0.002	-1.61	492	501	index=21045
gi|571521693	NIDEDIssEDETEFNEFLDWR	S7 Phospho, S8 Phospho	100%, 100%	37.49, 39.54	209.07	61	2	2762.03	1382.02	2	-0.0081	-2.93	272	292	index=38398
gi|110759433	DKEDDEsGEEDENEKDISLPK	S7 Phospho	0.95	10.74	49.92	17.43	2	2500	834.34	3	-0.00474	-1.89	251	271	index=14698
gi|328779153	ELHVTLsPR	S7 Phospho	0.95	13.27	56.61	43.3	2	1130.55	566.282	2	-0.000298	-0.263	172	180	index=11945
gi|571575531	WKDEDDsDDEGGMEGSSHDLEEMMR	S7 Phospho	0.96	17.03	43.49	21.67	2	2979.05	994.024	3	-0.00225	-0.754	145	169	index=31827
gi|571567009	MQSNVDsDEDDDNELEEK	S7 Phospho	1	17.99	14.93	17.74	2	2190.78	1096.4	2	-0.0039	-1.78	574	591	index=7348
gi|66565249	DVDLFEsDEEEDPEAVR	S7 Phospho	1	1000	15.41	19.46	2	2072.81	1037.41	2	-0.0013	-0.626	93	109	index=26603
gi|571575589	SSTPVPsPPKK	S7 Phospho	1	39.54	43.12	20.07	1	1203.59	602.802	2	-0.00148	-1.23	84	94	index=2823
gi|571530751	VPVIPLsPPK	S7 Phospho	1	1000	78.49	47.1	2	1125.62	563.817	2	-0.0015	-1.33	1510	1519	index=21775
gi|571545352	LLPGFFsPK	S7 Phospho	1	1000	19.83	18.16	2	1084.54	543.275	2	-0.0022	-2.02	444	452	index=30488
gi|571553000	GEEPIGsRIK	S7 Phospho	1	1000	14.12	19.33	2	1164.55	583.283	2	-0.00318	-2.73	1532	1541	index=2398
gi|571545130	IGNVPVsPPSNR	S7 Phospho	1	19.23	31.03	19.9	2	1315.63	658.822	2	-0.000358	-0.272	308	319	index=7413
gi|571575406	IPIPVKsPR	S7 Phospho	1	1000	33.78	24.44	2	1085.6	543.807	2	-0.0013	-1.19	874	882	index=6190
gi|328787343	IKNEEALsPISNVNTETILNEIK	S8 Phospho	0.95	13.28	30.18	26.29	2	2648.33	883.785	3	0.00165	0.624	64	86	index=34896
gi|571577442	TISLNINsPR	S8 Phospho	0.96	14.06	43.8	20.51	2	1193.58	597.797	2	-0.00172	-1.44	209	218	index=13732
gi|328780985	STTESVGsPVLHEMK	S8 Phospho	0.98	16.25	41.4	16.77	2	1680.74	841.379	2	-0.000758	-0.451	203	217	index=10991
gi|571553836	VPSNNDDsADEDDNVIKPAVSSR	S8 Phospho	0.99	14.06	81.29	41.47	2	2523.08	842.033	3	-0.0021	-0.831	102	124	index=9205
gi|571499271	TANVLSDsER	S8 Phospho	1	17.98	27.05	32.98	2	1170.49	586.253	2	-0.0025	-2.13	921	930	index=4939
gi|110749350	IQLEIPIsPQK	S8 Phospho	1	1000	79.23	30.68	2	1344.71	673.36	2	-0.0011	-0.816	255	265	index=23686
gi|571573460	MPTNAKPsPNPR	S8 Phospho	1	51.24	98.09	42.33	2	1388.63	695.32	2	-0.00232	-1.67	593	604	index=1372
gi|328786029	AALGLQDsDDEDIENDIDQQIESMLAPK	S8 Phospho	1	161.52	211.26	75.6	2	3152.37	1051.8	3	-0.00692	-2.2	793	820	index=38429
gi|571572612	VQDNIDWsPNR	S8 Phospho	1	1000	30.31	20.42	2	1422.59	712.303	2	-0.0019	-1.33	857	867	index=12530
gi|571510356	LASFANLsR	S8 Phospho	1	17.03	16.26	16.85	2	1057.5	529.756	2	-0.000198	-0.187	598	606	index=14370
gi|571508603	KDVIDLIEsDssIDEDDIEDDIFVDNVR	S9 Phospho, S11 Phospho, S12 Phospho	100%, 100%, 100%	1,000.00, 1,000.00, 1,000.00	131.69	79.82	2	3462.39	1155.14	3	-0.00345	-0.995	282	309	index=38574
gi|571521614	KPVSYAVQsDDDEDsN	S9 Phospho, S15 Phospho	95%, 95%	10.74, 10.74	14.83	19.02	2	1927.68	964.844	2	-0.00398	-2.06	1467	1482	index=6645
gi|571521614	TKPVTIVNsDsDDTYK	S9 Phospho, S11 Phospho	99%, 99%	17.99, 19.23	38.23	19.64	2	1941.8	971.906	2	-0.00436	-2.24	1336	1351	index=9497
gi|328787592	IYPLPDCDsDEDEDYKEQVR	S9 Phospho	0.95	13.43	39.62	29.88	2	2565.03	856.016	3	-0.00114	-0.443	263	282	index=20111
gi|571567710	GELNESGLsPPPEK	S9 Phospho	0.98	16.24	86.04	34.34	2	1532.68	767.345	2	-0.000898	-0.586	159	172	index=9441
gi|571533533	AGDNSEMEsVEDEDDNKAPELFAK	S9 Phospho	1	23.89	169.92	66.51	2	2719.08	907.368	3	-0.0027	-0.992	8	31	index=22104
gi|571509756	IPVFPPPAsPNYDR	S9 Phospho	1	19.23	81.2	41.16	2	1648.77	825.389	2	-0.0035	-2.12	1493	1506	index=20889
gi|571573795	SIEDILADsEDEFEEMENKEPK	S9 Phospho	1	27.76	22.42	20.15	2	2676.1	893.042	3	-0.00195	-0.727	1057	1078	index=33005
gi|365733610	SIAAFAEKsPSR	S9 Phospho	1	20.98	18.84	16.36	2	1342.63	672.322	2	0.000122	0.0908	410	421	index=7526
gi|335892835	IELADSPMsPPPIK	S9 Phospho	1	19.23	48.71	26.17	2	1573.75	787.88	2	-0.0013	-0.824	984	997	index=21555
gi|571560226	tRsRsPPNNPR	T1 Phospho, S3 Phospho, S5 Phospho	100%, 100%, 100%	1,000.00, 1,000.00, 1,000.00	31.02	17.13	2	1520.57	507.863	3	-0.0024	-1.58	301	311	index=1062
gi|571578037	tPsPSFSSR	T1 Phospho, S3 Phospho	99%, 99%	15.01, 17.98	19.83	19.67	2	1124.39	563.204	2	-0.0019	-1.69	897	905	index=4282
gi|571521282	tPsPSSLILPQPLR	T1 Phospho, S3 Phospho	100%, 100%	17.99, 20.98	81.69	39.44	2	1664.79	833.405	2	0.00122	0.734	305	318	index=33630
gi|571508501	tGSPGLILR	T1 Phospho	0.98	16.24	110.31	34.07	2	992.506	497.261	2	6.19e-05	0.0623	331	339	index=13986
gi|328779153	tPAGDPPETEELIK	T1 Phospho	0.99	15.29	7.44	16.62	2	1575.71	788.86	2	-0.0029	-1.84	181	194	index=13949
gi|365733620	tPPEPQIK	T1 Phospho	1	1000	29.16	28.32	2	988.463	495.238	2	-0.00172	-1.74	1995	2002	index=3114
gi|571543074	tPPPASAATPSR	T1 Phospho	1	37.49	28	28.66	2	1231.56	616.786	2	-0.0031	-2.51	78	89	index=1276
gi|571553062	GtPHSVSPPPHTR	T2 Phospho, S7 Phospho	100%, 0%	17.73, 0.00	75.71	27.42	2	1528.62	510.548	3	-0.00303	-1.98	613	625	index=3536
gi|571564543	TtPSRHTPLR	T2 Phospho, S4 Phospho	99%, 1%	15.01, 0.00	20.07	26.67	2	1324.57	442.531	3	-0.000897	-0.677	417	426	index=1399
gi|571553062	YtPISPK	T2 Phospho, S5 Phospho	99%, 94%	17.98, 12.06	5.97	25.61	2	964.371	483.192	2	-0.00172	-1.78	69	75	index=5118
gi|571562658	QtGLLIYTAKGVENR	T2 Phospho	0.98	14.06	22.15	20.04	2	1741.88	871.945	2	-0.00116	-0.664	217	231	index=19379
gi|571512847	GtSPYSSMR	T2 Phospho	1	23.98	86.16	18.6	2	1064.4	533.209	2	0.00294	2.76	881	889	index=4258
gi|328779735	ALVEVLQEMIGEDRNDINNSLEDtI	T24 Phospho	0.97	15.26	45.35	30.29	2	2909.34	970.786	3	-0.00303	-1.04	150	174	index=38415
gi|66565249	TPtSSNPHVLR	T3 Phospho	0.97	15	119.1	59.48	2	1287.6	644.806	2	-0.000298	-0.231	44	54	index=6029
gi|571521282	VLtTPQVR	T3 Phospho	0.99	20.98	10.16	16.72	2	992.506	497.26	2	-0.000838	-0.844	297	304	index=5925
gi|571553599	IVtPQLSR	T3 Phospho	1	39.54	31.3	19.68	2	992.506	497.26	2	-0.00158	-1.59	1606	1613	index=6208
gi|571550203	PFLtWLQEWEEEDsEPEEEDDDLEIEYDDR	T4 Phospho, S14 Phospho	100%, 100%	141.96, 168.24	142.98	17.05	1	3959.5	1320.84	3	-0.00675	-1.7	391	420	index=38271
gi|328787343	LIHtPTNK	T4 Phospho	0.98	16.24	7.11	27.86	2	1002.49	502.251	2	-0.00296	-2.95	1041	1048	index=1429
gi|328783931	LKPItPLPsPK	T5 Phospho, S9 Phospho	100%, 100%	1,000.00, 1,000.00	33.94	16.63	2	1349.68	675.846	2	-0.000498	-0.369	424	434	index=10028
gi|571524991	ANGGtPPPPLPAR	T5 Phospho	1	1000	18.09	18.05	2	1323.63	662.824	2	-0.00148	-1.12	989	1001	index=5475
gi|571534943	LLVSPtPNHSAIAASMER	T6 Phospho	0.95	13.28	90.78	36.71	2	1972.94	658.656	3	6.29e-05	0.0319	1156	1173	index=17699
gi|571518736	VYELVRtPsPAPDTTSAPEK	T7 Phospho, S9 Phospho	100%, 99%	25.38, 22.48	69.11	41.29	2	2317.03	773.35	3	-0.00225	-0.969	60	79	index=14345
gi|571553062	IPPPRLtPER	T7 Phospho	1	1000	17.29	26.5	2	1254.65	628.331	2	-0.00138	-1.1	558	567	index=6048
gi|571560226	WGGGGRNtPPR	T8 Phospho	1	1000	29.16	18.26	2	1233.54	617.777	2	-0.00184	-1.49	268	278	index=9571
gi|66504263	LLKPGEAPtNYSDEEDEGSQLENETK	T9 Phospho, Y11 Phospho	98%, 34%	16.25, 0.00	28.75	21.23	2	3052.25	1018.42	3	0.00375	1.23	169	194	index=19103
gi|571554214	VAASIAPVtPK	T9 Phospho	1	51.24	135.31	37.54	2	1132.59	567.302	2	-0.0015	-1.32	430	440	index=5962
gi|571515104	SGTPPPMGHRPGSAsPPSSTPSR	T3 Phospho, S13 Phospho, S15 Phospho	22%, 93%, 96%	0.00, 14.06, 16.25	73.8	37.48	2	2483.97	828.996	3	-0.00357	-1.44	365	387	index=5382
gi|74841764	TAMNSNQIVSDNSLSSsEEKLK	S13 Phospho, S16 Phospho, S17 Phospho	34%, 34%, 97%	0.00, 0.00, 16.24	86.57	48.55	2	2621.04	874.686	3	-0.00165	-0.628	340	361	index=17367
gi|328778314	SLQSESNTPEsMKGDNDIDEDEILKK	S4 Phospho, T8 Phospho, S11 Phospho	51%, 51%, 97%	0.00, 0.00, 13.28	24.9	26.14	2	3161.24	1054.75	3	-0.00405	-1.28	428	453	index=19316
gi|571521614	DKDSDSNDDIDFGSIsPPPAPR	S4 Phospho, S14 Phospho, S16 Phospho	67%, 67%, 99%	0.00, 0.00, 15.01	31.09	20.7	2	2583.94	862.323	3	0.00243	0.941	1280	1301	index=27499
gi|571521614	TKPVTIVNSDsDDTYK	S9 Phospho, S11 Phospho	35%, 95%	0.00, 13.28	58.07	33.46	2	1941.8	971.907	2	-0.00216	-1.11	1336	1351	index=9102
gi|571536472	EVPHIKSPsPPATKPTNILLIK	S7 Phospho, S9 Phospho	90%, 95%	9.53, 12.07	32.08	23.13	2	2539.32	847.448	3	-0.0018	-0.707	190	211	index=31835
gi|571517961	RGSDNsVVLTEDTDSFIIGDR	S3 Phospho, S6 Phospho	91%, 95%	9.74, 12.07	82.54	18.83	2	2455.03	819.36	3	0.0257	10.5	19	39	index=32198
gi|571553062	GTPHSVsPPPHTR	S5 Phospho, S7 Phospho	85%, 96%	7.42, 13.44	59.33	39.63	2	1528.62	510.548	3	-0.00195	-1.27	613	625	index=3074
gi|571520426	NDWLASGENPRLSPPsPGGPR	S13 Phospho, S16 Phospho	91%, 96%	9.74, 13.89	27.27	27.46	2	2363.01	788.676	3	-0.00423	-1.79	770	790	index=25499
gi|571543965	EINSSPLSSPsKVPSK	S4 Phospho, S11 Phospho	26%, 97%	0.00, 16.25	27.07	19.7	2	1815.81	908.908	2	-0.0057	-3.14	1651	1666	index=6595
gi|571567009	YVAQYNDIASPLsNAEK	S10 Phospho, S13 Phospho	34%, 97%	0.00, 14.50	12.17	25.16	2	2041.84	1021.93	2	-0.00558	-2.73	446	462	index=23502
gi|571553062	SGLVSPSEVGsPR	S5 Phospho, S11 Phospho	34%, 97%	0.00, 15.01	41.48	26.27	2	1430.58	716.3	2	-0.000858	-0.599	79	91	index=14121
gi|386649517	SRsYFR	S1 Phospho, S3 Phospho	5%, 98%	0.00, 17.47	37.91	18.18	2	974.341	488.178	2	-0.00102	-1.04	100	105	index=6485
gi|328780419	SNSNSPTVsPTNASAWR	S3 Phospho, S9 Phospho	32%, 98%	0.00, 17.99	52.45	35.13	2	1934.76	968.385	2	-0.0021	-1.08	43	59	index=15096
gi|571564543	TTPSRHtPLR	T2 Phospho, T7 Phospho	34%, 98%	0.00, 17.03	15.44	25.55	2	1324.57	663.291	2	-0.0022	-1.66	417	426	index=1519
gi|571526717	ISTPTPPAsPIVR	T5 Phospho, S9 Phospho	34%, 98%	0.00, 16.25	26.95	22.39	2	1494.69	748.351	2	-0.00256	-1.71	940	952	index=15720
gi|571543965	RSSIQsIPEELEEILSVPSK	S2 Phospho, S6 Phospho	51%, 98%	0.00, 13.28	85.48	51.84	2	2400.12	801.048	3	-0.00242	-1.01	1884	1903	index=38355
gi|328786800	RAPSPPQTsPTQQVAIEDK	S4 Phospho, S9 Phospho	1%, 99%	0.00, 17.03	72.44	34.25	2	2208.98	1105.5	2	-0.00252	-1.14	39	57	index=9467
gi|66554913	SQSLGRPIGTTQSAVSPGSsPTK	T10 Phospho, S20 Phospho	24%, 99%	0.00, 20.98	50.13	24.5	2	2402.09	801.703	3	-0.00315	-1.31	333	355	index=8172
gi|571518736	SSSHsPPVSISHK	S3 Phospho, S5 Phospho	33%, 99%	0.00, 20.98	52.49	29.48	2	1508.61	755.309	2	-0.00282	-1.87	606	618	index=2573
gi|328778208	SRSNLtLNQK	S1 Phospho, T6 Phospho	50%, 99%	0.00, 17.48	38.35	16.68	2	1319.56	660.79	2	0.00118	0.895	107	116	index=2807
gi|328786150	NIDLSENNENEQNISDSQVPSIKSPVKsPVR	S24 Phospho, S28 Phospho	51%, 99%	0.00, 15.26	82.65	26.09	2	3596.64	1199.89	3	-0.00195	-0.541	235	265	index=20280
gi|571553062	YTPIsPK	T2 Phospho, S5 Phospho	51%, 99%	0.00, 16.24	26.25	34.82	2	964.371	483.192	2	-0.00162	-1.68	69	75	index=5234
gi|571536196	SLNFNLTPsPK	T7 Phospho, S9 Phospho	94%, 100%	11.93, 24.45	28.54	21.96	2	1376.58	689.296	2	-0.0021	-1.52	121	131	index=24215
gi|571558481	sHSRSPMSSR	S1 Phospho, S3 Phospho, S5 Phospho	100%, 94%, 31%	39.80, 27.67, 15.24	47.64	25.64	2	1370.42	686.221	2	0.00158	1.15	119	128	index=1458
gi|66525165	TAsEESEDGEEEEEEGSEEEEEEEEKKPAK	S3 Phospho, S6 Phospho, S17 Phospho	96%, 89%, 71%	11.56, 7.09, 2.78	14.35	33.17	2	3666.26	1223.09	3	-0.00375	-1.02	70	99	index=8363
gi|66525165	TAsEEsEDGEEEEEEGSEEEEEEEEKKPAK	S3 Phospho, S6 Phospho, S17 Phospho	98%, 95%, 83%	16.24, 11.57, 6.58	33.38	31.33	2	3666.26	1223.09	3	-0.000747	-0.204	70	99	index=8170
gi|74841764	TAMNsNQIVsDNSLSSSEEKLKQDILNLR	T1 Phospho, S5 Phospho, S10 Phospho, S13 Phospho	0%, 98%, 83%, 55%	0.00, 14.77, 4.94, 0.00	132.36	19.52	2	3553.49	1185.5	3	0.00105	0.296	340	368	index=40368
gi|571558481	SHsRSPMSSR	S1 Phospho, S3 Phospho, S5 Phospho	8%, 97%, 93%	0.00, 17.47, 13.85	33.02	20.38	2	1370.42	686.219	2	-0.00158	-1.15	119	128	index=1165
gi|571558481	sHsRSPMSSR	S1 Phospho, S3 Phospho, S5 Phospho	100%, 100%, 94%	26.04, 26.33, 14.57	49.31	26.33	2	1370.42	686.219	2	-0.0023	-1.68	119	128	index=1337
gi|328789575	VGSISPALNHStPVRK	S3 Phospho, S5 Phospho, T12 Phospho	55%, 55%, 95%	0.00, 0.00, 9.73	12.19	18.57	2	1901.82	951.919	2	0.0015	0.789	164	179	index=7926
gi|328782334	SFPSTTGATSPQAPKLsMsPPPLTNLR	T5 Phospho, S17 Phospho, S19 Phospho	18%, 95%, 95%	0.00, 16.70, 16.70	42.34	23.31	2	3022.33	1008.45	3	-0.00435	-1.44	344	370	index=36553
gi|66525165	TAsEESEDGEEEEEEGsEEEEEEEEKKPAK	S3 Phospho, S6 Phospho, S17 Phospho	98%, 94%, 98%	16.24, 11.57, 15.88	29.8	30.31	2	3666.26	1223.09	3	-0.00435	-1.19	70	99	index=8193
gi|571556410	EYDEYVKyDssR	Y8 Phospho, S10 Phospho, S11 Phospho	98%, 98%, 98%	14.51, 14.51, 14.51	7.78	21.56	2	1792.57	897.29	2	-0.00256	-1.43	381	392	index=8661
gi|328789575	VGSISPALNHsTPVRK	S3 Phospho, S5 Phospho, S11 Phospho	51%, 51%, 99%	0.00, 0.00, 16.25	16.2	32.35	2	1901.82	951.918	2	0.000302	0.159	164	179	index=8126
gi|328782605	sRsPsPPSR	S1 Phospho, S3 Phospho, S5 Phospho	97%, 98%, 99%	15.58, 17.03, 19.23	23.97	40.15	2	1209.4	605.706	2	-0.00142	-1.17	739	747	index=1210
gi|328778314	KLsRQssLSK	S3 Phospho, S6 Phospho, S7 Phospho	98%, 99%, 99%	16.25, 19.23, 20.98	35.34	29.94	2	1372.56	687.284	2	-0.00238	-1.73	467	476	index=1828
gi|571560160	sRsPMNGDKsPESNK	S1 Phospho, S3 Phospho, S10 Phospho	100%, 100%, 100%	19.25, 20.73, 43.41	24.26	36.41	2	1872.65	625.224	3	-0.00262	-1.4	333	347	index=1266
gi|571567698	HVGLLEEGEssGGEEDDFsENEEPEIVK	S10 Phospho, S11 Phospho, S19 Phospho	100%, 100%, 100%	1,000.00, 1,000.00, 1,000.00	57.78	61.92	2	3299.24	1100.75	3	0.00375	1.14	593	620	index=36755
gi|571560229	tRsRsPPNNPR	T1 Phospho, S3 Phospho, S5 Phospho	100%, 100%, 100%	1,000.00, 1,000.00, 1,000.00	73.87	33.47	2	1520.57	761.291	2	-0.00251	-1.65	301	311	index=1043
gi|328792283	sNHssPVQAR	S1 Phospho, S4 Phospho, S5 Phospho	100%, 100%, 100%	1,000.00, 1,000.00, 1,000.00	33.66	26.42	2	1321.43	661.72	2	-0.0015	-1.13	42	51	index=1248
gi|66525165	KKGsDsDsDEDWGK	S4 Phospho, S6 Phospho, S8 Phospho	100%, 100%, 100%	1,000.00, 1,000.00, 1,000.00	27.59	34.53	2	1792.56	897.288	2	-0.0037	-2.06	151	164	index=4241
gi|571567009	GPRtDsDsETER	T4 Phospho, S6 Phospho, S8 Phospho	100%, 100%, 100%	26.42, 17.99, 20.98	42.54	35.67	2	1588.48	795.249	2	-0.0027	-1.7	706	717	index=1148
gi|328782605	SGLVsPSEVGSPR	S5 Phospho, S7 Phospho	97%, 1%	15.58, 0.00	56.26	28.89	2	1430.58	716.298	2	-0.00392	-2.74	79	91	index=16130
gi|571559643	RAPsPPQTSPTQQVAIEDK	S4 Phospho, T8 Phospho	100%, 2%	27.33, 0.00	100.56	47.87	2	2208.98	737.332	3	-0.0096	-4.34	83	101	index=9600
gi|328775847	GARsPSPPTR	S4 Phospho, S6 Phospho	100%, 3%	36.69, 0.00	60.43	37.18	2	1184.47	593.244	2	-0.00122	-1.03	62	71	index=1236
gi|328786150	NIDLSENNENEQNISDSQVPsIKSPVKSPVR	S21 Phospho, S28 Phospho	98%, 5%	19.07, 0.00	28.63	20.85	2	3596.64	900.169	4	0.00643	1.79	235	265	index=22158
gi|571574426	sTVSSSSLYGTDVVAEEYR	S1 Phospho, S4 Phospho	97%, 19%	19.23, 0.00	49.16	36.23	2	2208.89	1105.45	2	-0.0077	-3.48	447	465	index=32068
gi|571507699	DtMKVIEEVTTEIKSTDR	T2 Phospho, T11 Phospho	95%, 26%	14.51, 0.00	6.13	18.41	2	2253.98	1128	2	0.0019	0.843	830	847	index=18051
gi|328786150	NIDLSENNENEQNISDSQVPSIKsPVKSPVR	S24 Phospho, S28 Phospho	96%, 32%	15.01, 0.00	49.43	27.1	2	3596.64	1199.89	3	-0.00375	-1.04	235	265	index=21579
gi|571519411	NVtPPPLPPRPTESPHTPLLPPR	T3 Phospho, T17 Phospho	100%, 33%	45.15, 0.00	28.29	19.73	2	2669.31	890.78	3	0.00237	0.889	274	296	index=25298
gi|571558481	RsPSPYYNR	S2 Phospho, S4 Phospho	98%, 34%	16.98, 0.00	72.41	41.39	2	1298.48	650.25	2	-0.0011	-0.845	258	266	index=2821
gi|328782334	LSMsPPPLTNLR	M3 Oxidation (M), S4 Phospho	100%, 100%	1,000.00, 47.91	108.87	75.33	2	1420.68	711.346	2	-0.00122	-0.857	359	370	index=18584
gi|571523889	DLAQtPVSALSPTEPDHPLRPPR	T5 Phospho, S8 Phospho	100%, 43%	34.00, 0.00	47.25	19.07	2	2653.23	885.419	3	0.00405	1.53	1325	1347	index=23379
gi|571514092	KYCHAsMLSSLK	S6 Phospho, S9 Phospho	99%, 47%	17.99, 0.00	29.69	20.62	2	1583.63	792.821	2	-0.000838	-0.529	15	26	index=8818
gi|571523353	FsPLRLSPQSR	S2 Phospho, S7 Phospho	99%, 50%	18.26, 0.00	32.27	26.93	2	1446.64	724.328	2	-0.0017	-1.17	426	436	index=20837
gi|571515660	KRsPSPPYR	S3 Phospho, S5 Phospho	98%, 51%	14.06, 0.00	18.76	21.78	2	1246.53	624.271	2	-1.81e-05	-0.0145	566	574	index=4609
gi|571574853	KRsPSPSPKPGK	S3 Phospho, S7 Phospho	98%, 51%	15.01, 0.00	48.52	28.32	2	1424.66	713.336	2	-0.000818	-0.574	180	191	index=4351
gi|571522687	SVVsDASVHVAK	S4 Phospho, S7 Phospho	95%, 89%	12.32, 9.05	6.7	25.94	2	1357.57	679.791	2	-0.0011	-0.808	181	192	index=8081
gi|328782605	YtPISPK	T2 Phospho, S5 Phospho	99%, 94%	17.98, 12.06	5.97	37.36	2	964.371	483.192	2	-0.00162	-1.68	69	75	index=5917
gi|66513194	GPPsPPAPVMHSPTRK	S4 Phospho, S12 Phospho	100%, 94%	60.99, 12.06	51.61	28.12	2	1814.79	605.939	3	-0.000147	-0.081	223	238	index=6034
gi|328789935	TKLELDSDEDEEEEQYsDGDDDYEPPAYIVK	S7 Phospho, S17 Phospho	7%, 95%	0.00, 11.14	102.28	70.95	2	3795.46	1266.16	3	-0.00855	-2.25	500	530	index=34351
gi|328782605	GTPHSVsPPPHTR	T2 Phospho, S7 Phospho	9%, 95%	0.00, 12.34	55.84	62.53	2	1528.62	765.319	2	-0.000898	-0.587	613	625	index=1980
gi|571530871	TGDLGIPLNPEERSPsPEPIYSSDGK	S14 Phospho, S16 Phospho	91%, 95%	14.97, 17.73	37.2	26.47	2	2914.27	972.428	3	-0.00615	-2.11	32	57	index=31218
gi|571517957	RGSDNsVVLTEDTDSFIIGDR	S3 Phospho, S6 Phospho	91%, 95%	9.74, 12.07	55.96	32.99	2	2455.03	819.348	3	-0.00954	-3.88	19	39	index=36475
gi|571518736	VYELVRTPsPAPDTTSAPEK	T7 Phospho, S9 Phospho	93%, 95%	11.13, 12.35	41.99	23.24	2	2317.03	773.348	3	-0.00765	-3.3	60	79	index=16890
gi|328786150	NIDLSENNENEQNISDSQVPSIKsPVKsPVR	S24 Phospho, S28 Phospho	95%, 95%	16.25, 15.72	57.17	57.54	2	3596.64	1199.89	3	-0.00195	-0.541	235	265	index=22732
gi|571559643	RAPsPPQTsPTQQVAIEDK	S4 Phospho, S9 Phospho	100%, 95%	23.89, 13.27	128.7	73.35	2	2208.98	737.334	3	-0.00272	-1.23	83	101	index=10214
gi|571571420	SQPGMPLSGSPLAsR	S10 Phospho, S14 Phospho	35%, 96%	0.00, 13.28	45.8	41.48	2	1643.68	822.846	2	-0.0022	-1.34	99	113	index=21694
gi|571515660	KRSPsPPYR	S3 Phospho, S5 Phospho	93%, 96%	11.12, 13.27	28.4	22.78	2	1246.53	624.27	2	-0.00142	-1.14	566	574	index=5244
gi|328782605	KGstPPVTR	S3 Phospho, T4 Phospho	95%, 96%	12.34, 13.28	70.26	50.72	2	1101.46	551.738	2	-0.0013	-1.18	880	888	index=1247
gi|328782605	GTPHsVsPPPHTR	S5 Phospho, S7 Phospho	97%, 96%	16.24, 14.06	38.48	42.93	2	1528.62	765.318	2	-0.00138	-0.901	613	625	index=2274
gi|66513194	GPPsPPAPVMHsPTR	S4 Phospho, S12 Phospho	100%, 96%	59.09, 13.28	62.54	30.82	2	1686.7	563.241	3	0.000277	0.164	223	237	index=8999
gi|571574853	KRSPSPsPKPGK	S3 Phospho, S7 Phospho	5%, 97%	0.00, 15.01	51.56	33.72	2	1424.66	713.336	2	-0.00142	-0.995	180	191	index=5078
gi|328786568	ISPGItSPR	S2 Phospho, T6 Phospho	7%, 97%	0.00, 15.01	30.62	21.67	2	1086.45	544.233	2	-0.000198	-0.182	502	510	index=8139
gi|66513194	GPPSPPAPVMHsPTR	S4 Phospho, S12 Phospho	87%, 97%	8.29, 15.01	10.3	20.39	2	1686.7	563.24	3	-0.00122	-0.725	223	237	index=10004
gi|571558481	SRsYFR	S1 Phospho, S3 Phospho	92%, 97%	10.35, 14.98	27.13	25.29	2	974.341	488.178	2	-0.00102	-1.04	100	105	index=6625
gi|571536472	sPsPPATKPTNILLIK	S1 Phospho, S3 Phospho	95%, 97%	13.28, 15.01	49.19	46.73	2	1835.92	918.967	2	-0.0023	-1.25	196	211	index=25808
gi|571517957	RGsDNsVVLTEDTDSFIIGDR	S3 Phospho, S6 Phospho	95%, 97%	12.63, 15.01	35.8	19.33	2	2455.03	1228.51	2	-0.0177	-7.22	19	39	index=35948
gi|328782605	SGLVsPSEVGsPR	S5 Phospho, S11 Phospho	97%, 97%	17.98, 17.99	56.26	39.06	2	1430.58	716.299	2	-0.000978	-0.683	79	91	index=15527
gi|66513194	GPPsPPAPVMHsPTRK	S4 Phospho, S12 Phospho	100%, 97%	50.93, 15.01	42.38	22.64	2	1814.79	605.939	3	-0.00165	-0.907	223	238	index=5775
gi|571548611	STTESVGsPVLHEMK	S1 Phospho, S8 Phospho	1%, 98%	0.00, 16.25	54.08	29.9	2	1760.71	881.361	2	-0.00268	-1.52	154	168	index=17706
gi|571515104	SSPVSsPAR	S2 Phospho, S6 Phospho	34%, 98%	0.00, 17.98	78.24	48.81	2	1046.38	524.199	2	-0.000778	-0.743	455	463	index=1227
gi|571526699	ISTPTPPAsPIVR	T5 Phospho, S9 Phospho	34%, 98%	0.00, 16.25	28.59	22.4	2	1494.69	748.35	2	-0.0041	-2.74	1169	1181	index=18186
gi|328791962	TSSAIWKtPPR	S2 Phospho, T8 Phospho	34%, 98%	0.00, 16.25	19.25	26.05	2	1402.6	702.311	2	0.00144	1.03	862	872	index=12410
gi|571567698	SYsPPLGNHVEPK	S1 Phospho, S3 Phospho	51%, 98%	0.00, 14.49	109.67	63.9	2	1583.64	792.828	2	-0.00232	-1.46	176	188	index=12347
gi|571558481	sRsYFR	S1 Phospho, S3 Phospho	95%, 98%	12.33, 17.01	33.04	21.4	2	974.341	488.178	2	-0.000738	-0.757	100	105	index=5443
gi|571558481	RsPsPYYNR	S2 Phospho, S4 Phospho	97%, 98%	17.99, 20.98	53.9	35.12	2	1298.48	650.249	2	-0.0019	-1.46	258	266	index=3359
gi|571574853	KRsPsPSPKPGK	S3 Phospho, S5 Phospho	97%, 98%	15.01, 17.98	37	35.61	2	1424.66	713.336	2	-0.0013	-0.91	180	191	index=4745
gi|328791962	VPSsPsPSSMALQYR	S4 Phospho, S6 Phospho	99%, 98%	19.22, 17.98	77.36	29.27	2	1765.71	883.863	2	-0.0047	-2.66	340	354	index=22813
gi|571536703	TSPLPsPHFDK	S2 Phospho, S6 Phospho	50%, 99%	0.00, 17.99	24.34	19.31	2	1384.55	693.281	2	-0.000898	-0.648	426	436	index=14160
gi|571518736	SSsHsPPVSISHK	S3 Phospho, S5 Phospho	95%, 99%	15.56, 25.48	57.61	35.05	2	1508.61	755.31	2	-0.00142	-0.939	606	618	index=3034
gi|571545068	AGsEAsEPDTSK	S3 Phospho, S6 Phospho	97%, 99%	17.97, 22.85	20.36	23.56	2	1337.44	669.728	2	-0.00278	-2.08	190	201	index=1284
gi|571517677	IRsPsPEILNEVNISNNILDSNGEVR	S3 Phospho, S5 Phospho	98%, 99%	13.34, 14.14	46.18	30.44	2	3038.41	1013.81	3	-0.003	-0.986	147	172	index=37759
gi|571522687	SVVsDAsVHVAK	S4 Phospho, S7 Phospho	98%, 99%	17.02, 20.04	49.76	31.39	2	1357.57	679.791	2	-0.00196	-1.44	181	192	index=7318
gi|571560160	sPMNGDKsPESNK	S1 Phospho, S8 Phospho	99%, 99%	14.06, 16.24	16.57	21.21	2	1549.55	775.783	2	-0.000898	-0.579	335	347	index=1055
gi|328775847	GARsPsPPTR	S4 Phospho, S6 Phospho	100%, 99%	62.80, 19.23	69.98	43.54	2	1184.47	593.244	2	-0.0011	-0.926	62	71	index=1151
gi|571578017	sPPLPRPCtPPPTPQPPPR	S1 Phospho, T9 Phospho	100%, 99%	39.16, 15.01	51.13	24.62	2	2248.03	750.35	3	-5.71e-05	-0.0254	198	216	index=15504
gi|328783026	PLQTHSELtPPLSPQEEK	S6 Phospho, T9 Phospho	0%, 100%	0.00, 53.70	165.16	23.41	2	2189.96	1095.99	2	-9.81e-05	-0.0448	1260	1277	index=15337
gi|328791962	YNGPTTYILDSEPDDDDsDDETKPK	T5 Phospho, S18 Phospho	17%, 100%	0.00, 27.33	41.54	24.28	2	2989.13	997.384	3	-0.00327	-1.09	783	807	index=23568
gi|110763879	GLTSSTPVPsPPKK	S4 Phospho, S10 Phospho	25%, 100%	0.00, 35.84	37.85	19.39	2	1554.71	778.359	2	-0.0077	-4.95	76	89	index=6186
gi|328782605	YTPIsPK	T2 Phospho, S5 Phospho	50%, 100%	0.00, 47.09	53.88	35.19	2	964.371	483.193	2	-0.00122	-1.26	69	75	index=6071
gi|571567009	YVAQYNDIAsPLsNAEK	S10 Phospho, S13 Phospho	96%, 100%	14.06, 23.89	33.2	50.68	2	2041.84	1021.93	2	-0.0041	-2.01	446	462	index=26343
gi|571562244	TANAsPKPPsGGK	S5 Phospho, S10 Phospho	99%, 100%	22.85, 33.49	18.1	42.87	2	1370.56	686.288	2	-0.0021	-1.53	810	822	index=1091
gi|571519411	LRHsPsPSTR	S4 Phospho, S6 Phospho	99%, 100%	13.28, 16.24	29.19	25.2	2	1296.54	649.276	2	-0.000798	-0.615	372	381	index=2399
gi|571522687	APFPtPAKAsPDGR	T5 Phospho, S10 Phospho	100%, 100%	1,000.00, 1,000.00	66.36	55.87	2	1570.66	786.335	2	-0.00328	-2.09	58	71	index=8683
gi|571518736	tPsPAPDTTSAPEK	T1 Phospho, S3 Phospho	100%, 100%	33.27, 33.27	25.99	29.17	2	1557.6	779.807	2	-0.0015	-0.961	66	79	index=2776
gi|110762396	tPsPLSPNAESR	T1 Phospho, S3 Phospho	100%, 100%	26.96, 29.06	26.8	29.1	2	1414.55	708.283	2	-0.0021	-1.48	371	382	index=6762
gi|328782334	LsMsPPPLTNLR	S2 Phospho, S4 Phospho	100%, 100%	78.02, 84.78	92.72	68.25	2	1484.65	743.332	2	-0.000698	-0.47	359	370	index=33721
gi|571531157	IIssDEDDEKPKPSFK	S3 Phospho, S4 Phospho	100%, 100%	30.46, 31.30	27.07	24.58	2	1993.83	997.921	2	-0.00578	-2.9	28	43	index=8088
gi|571557555	sLREsFRR	S1 Phospho, S5 Phospho	100%, 100%	1,000.00, 1,000.00	20.93	19.6	2	1209.51	605.76	2	-0.000798	-0.659	607	614	index=6496
gi|571520426	LsPPsPGGPR	S2 Phospho, S5 Phospho	100%, 100%	1,000.00, 1,000.00	66.62	29.7	2	1123.45	562.731	2	-0.000738	-0.656	781	790	index=8592
gi|328786150	EKsLsPK	S3 Phospho, S5 Phospho	100%, 100%	1,000.00, 1,000.00	31.77	20.27	2	947.377	474.695	2	-0.00166	-1.75	197	203	index=693
gi|571515660	KRsPsPPYR	S3 Phospho, S5 Phospho	100%, 100%	14.06, 16.24	26.36	19.91	2	1246.53	624.269	2	-0.00382	-3.06	566	574	index=4428
gi|571554467	sGGEENsEEEVVENDDIHFSPTIPLPDK	S1 Phospho, S7 Phospho	100%, 100%	24.58, 29.13	52.86	21.01	2	3242.32	1081.78	3	-0.00645	-1.99	1852	1879	index=36272
gi|328786568	ISPGItsPR	T6 Phospho, S7 Phospho	100%, 100%	27.61, 25.59	38.02	32.19	2	1086.45	544.233	2	-0.000498	-0.458	502	510	index=8235
gi|571561355	sVtPEPVDVESR	S1 Phospho, T3 Phospho	100%, 100%	31.30, 33.27	22.49	23.77	2	1473.58	737.795	2	-0.0046	-3.12	432	443	index=11935
gi|328787605	sPtPPSFLGSTYSK	S1 Phospho, T3 Phospho	100%, 100%	60.82, 49.98	83.95	47.95	2	1627.66	814.835	2	-0.00262	-1.61	691	704	index=28410
gi|328775847	sItPPDYDR	S1 Phospho, T3 Phospho	100%, 100%	57.15, 65.54	51.52	38.7	2	1222.43	612.223	2	-0.000498	-0.407	191	199	index=12311
gi|571563867	NRsPtPLR	S3 Phospho, T5 Phospho	100%, 100%	1,000.00, 1,000.00	29.21	22.51	2	1099.46	550.737	2	0.0015	1.36	242	249	index=1401
gi|571536521	TTKPPsPTANMK	S6 Phospho, M11 Oxidation (M)	95%, 100%	17.98, 1,000.00	35.76	38.37	2	1367.62	684.815	2	-0.00134	-0.978	303	314	index=1049
gi|571562340	sPEDSKPMYNFVHYDPEMHWCK	S1 Phospho	0.95	13.85	35.82	30.27	2	2876.14	720.043	4	-0.002	-0.694	161	182	index=36838
gi|571548858	ITINPTVEMsPR	S10 Phospho	0.95	13.28	61.6	36.72	2	1436.67	719.344	2	-0.000698	-0.486	611	622	index=19789
gi|328787343	DSYHADLLSVsDNEPDVFIVDDK	S11 Phospho	0.95	13.28	91.55	53.89	2	2672.15	891.724	3	-0.00324	-1.21	563	585	index=37826
gi|571566722	RPSSELGPDLsSPTPPKK	S11 Phospho	0.95	16.24	95.16	34.82	2	1971.97	658.33	3	-0.00156	-0.789	7	24	index=11540
gi|66525576	DILITAYSPLGsPDRPWAKPDDPK	S12 Phospho	0.95	12.63	19.74	19.66	2	2731.33	911.45	3	0.00177	0.649	206	229	index=36171
gi|66504263	LLKPGEAPTNYsDEEDEGSQLENETK	S12 Phospho	0.95	16.24	179.71	77.15	2	2972.28	991.767	3	-0.00315	-1.06	169	194	index=21869
gi|571537935	STLGEAVGLDIsTDEALKPTDAGIYDNYNVK	S12 Phospho	0.95	17.98	99.36	54.37	2	3348.56	1117.2	3	-0.00255	-0.76	469	499	index=41968
gi|571501719	TANFMASGLIGAsPPK	S13 Phospho	0.95	13.28	25.83	22.18	2	1640.76	821.391	2	0.00382	2.33	44	59	index=28811
gi|571565773	IPQGGQENPIHAsTEYVNGR	S13 Phospho	0.95	16.24	74.96	35.28	2	2246.01	749.678	3	-0.00213	-0.949	435	454	index=12367
gi|571578374	LVFQSLVDEQEQSNIPVsSPPK	S18 Phospho	0.95	13.27	99.77	56.71	2	2520.21	841.079	3	-0.000747	-0.296	133	154	index=34542
gi|571554183	VGVGTGYHHQTSEVGTVLsPR	S19 Phospho	0.95	13.28	33.05	32.48	2	2260.06	754.363	3	0.00285	1.26	80	100	index=19089
gi|571519751	LsHSDLEELAQLSSVEVNKR	S2 Phospho	0.95	13.28	68.12	34.09	2	2333.13	778.715	3	-0.00393	-1.68	1142	1161	index=36234
gi|571575247	AsNPSVSMDMDEDDPVPEITR	S2 Phospho	0.95	16.24	22.67	21.6	2	2383.95	1192.99	2	0.000302	0.127	711	731	index=29790
gi|328788017	MLPHAPGVQVQSIPEDGAVIEDsEAEEK	S23 Phospho	0.95	10.74	40.66	36.77	2	3054.39	1019.14	3	-0.000627	-0.205	372	399	index=27487
gi|571564543	TTATSSSNVQSPQFTSTPIGQRPGsPLSPTR	S25 Phospho	0.95	16.25	24.37	19.69	2	3266.56	1089.86	3	-0.00315	-0.963	9	39	index=21471
gi|571507498	FKEPPVIPATEAGGSTTVVAPIQEEsEEEVDETGVEEK	S26 Phospho	0.95	13.92	113.94	66.67	2	4106.9	1027.73	4	-0.00437	-1.06	141	178	index=31512
gi|328782605	RKsPSTVR	S3 Phospho	0.95	16.24	32.27	20.94	2	1009.51	505.761	2	-0.00152	-1.5	690	697	index=8840
gi|571560229	ERsPIPRPTK	S3 Phospho	0.95	12.36	50.64	33.3	2	1259.64	420.887	3	-0.00202	-1.6	158	167	index=6007
gi|328790061	SIsFSKK	S3 Phospho	0.95	16.24	37.86	20.75	2	875.415	438.715	2	-0.00124	-1.41	135	141	index=4247
gi|571517957	RGsDNSVVLTEDTDSFIIGDR	S3 Phospho	0.95	13.28	66.73	36.83	2	2375.06	792.696	3	3.29e-05	0.0138	19	39	index=35938
gi|48097746	SSsGPLPTHTK	S3 Phospho	0.95	16.22	101.08	58.04	2	1190.53	596.274	2	-0.000718	-0.603	90	100	index=2399
gi|328778208	SRsNLTLNQK	S3 Phospho	0.95	16.23	88.69	32.3	2	1239.6	620.806	2	-0.0011	-0.885	107	116	index=4231
gi|328778208	TNsLPNLRDPTSVHNR	S3 Phospho	0.95	12.62	94.13	43.53	2	1899.9	634.305	3	-0.00405	-2.13	162	177	index=12674
gi|571574502	SSsELSVSEPTFIEK	S3 Phospho	0.95	15.56	108.68	50.17	2	1718.77	860.392	2	0.00318	1.85	35	49	index=25415
gi|571550144	TTsFADCTNAPSNPPLGGMR	S3 Phospho	0.95	16.24	164.75	80.57	2	2172.9	1087.45	2	-0.0033	-1.52	7	26	index=20690
gi|571508507	TGsPGLILR	S3 Phospho	0.95	13.27	93.51	58	2	992.506	497.261	2	-5.81e-05	-0.0584	355	363	index=15926
gi|328776032	KLsSSEAVSTLK	S3 Phospho	0.95	19.22	93.66	26.3	2	1328.66	665.336	2	-0.00262	-1.97	510	521	index=8611
gi|571520635	TTsLSSLSSSSNR	S3 Phospho	0.95	16.24	120.57	62.86	2	1405.61	703.811	2	-0.00162	-1.15	1591	1603	index=7384
gi|571546870	SVsCNDIVSVNK	S3 Phospho	0.95	13.26	98.25	22.81	2	1400.6	701.317	2	0.0176	12.6	170	181	index=9170
gi|571502742	YQsLSPGPR	S3 Phospho	0.95	13.27	66.61	26.63	2	1083.47	542.745	2	0.000122	0.112	191	199	index=4430
gi|66515288	SGsPENDTNTTDIVVEAPEK	S3 Phospho	0.95	12.75	259.75	97.89	2	2181.93	1091.97	2	0.000502	0.23	188	207	index=15402
gi|571505823	SIsASNPKPSR	S3 Phospho	0.95	12.75	66.29	65.5	2	1222.57	612.292	2	-0.0021	-1.71	729	739	index=1464
gi|571512843	SHsFNYGDAK	S3 Phospho	0.95	16.23	73.67	30.95	2	1204.45	603.234	2	-0.00198	-1.64	563	572	index=4073
gi|571538383	SNsPAPRPPSSTSYPVHK	S3 Phospho	0.95	13.27	52.64	37.48	2	1987.92	663.645	3	-0.00255	-1.28	892	909	index=5459
gi|328785007	SFsFGGYTR	S3 Phospho	0.95	12.75	44.74	29.42	2	1100.43	551.221	2	-0.00586	-5.32	584	592	index=23365
gi|571510316	IPsPTRPSISR	S3 Phospho	0.95	17.98	53.55	46.44	2	1289.65	645.831	2	-0.00218	-1.69	1111	1121	index=5572
gi|571518736	SPKsPVR	S4 Phospho	0.95	13.1	30.5	31.58	2	849.411	425.713	2	6.19e-05	0.0728	727	733	index=983
gi|328782605	GSIsPTTGTLHR	S4 Phospho	0.95	16.19	125.49	69.56	2	1305.61	653.811	2	-0.00172	-1.31	792	803	index=4239
gi|571548611	SRDsPSKK	S4 Phospho	0.95	13.27	61.6	21.34	2	983.444	492.729	2	-0.000698	-0.709	461	468	index=4606
gi|571548611	FPDsPSKENCSETSEEITQPK	S4 Phospho	0.95	13.28	122.62	71.18	2	2489.03	830.684	3	-0.00165	-0.661	419	439	index=11682
gi|571574502	RSPsILSK	S4 Phospho	0.95	13.27	75.36	33.57	2	966.49	484.252	2	-0.00104	-1.07	337	344	index=4923
gi|571553897	RTEsPLGMK	S4 Phospho	0.95	13.27	52.17	34.6	2	1097.49	549.754	2	-0.00176	-1.6	1640	1648	index=5177
gi|571506402	GRNsPATISR	S4 Phospho	0.95	16.03	47.15	24.01	2	1137.53	569.772	2	-0.000738	-0.648	662	671	index=1678
gi|571526365	SGGsPSHPSMMGGPMPVR	S4 Phospho	0.95	17.99	141.84	66.91	2	1847.75	616.925	3	0.000367	0.198	435	452	index=14354
gi|571569064	SLFsPEKVPTPR	S4 Phospho	0.95	13.1	105.54	27.16	2	1436.71	719.354	2	-0.0142	-9.89	698	709	index=20817
gi|328789935	IKQsPSGNQSQSNTKPLQSK	S4 Phospho	0.95	17.99	47.07	29.69	2	2236.08	746.368	3	-0.00375	-1.67	589	608	index=3436
gi|571529224	SSQsPLPSEGTQTR	S4 Phospho	0.95	16.24	65.86	23.11	2	1553.67	777.841	2	-0.0055	-3.54	242	255	index=3788
gi|571573297	SANsPPIESVPK	S4 Phospho	0.95	13.1	33.14	19.16	2	1304.6	653.308	2	-0.0015	-1.15	3364	3375	index=7781
gi|571567009	TLTSsLNPLDTFK	S5 Phospho	0.95	17.98	121.94	55.48	2	1515.72	758.868	2	-0.0012	-0.79	188	200	index=35106
gi|48097746	LTWHsPAHDEESSVK	S5 Phospho	0.95	13.27	32.82	39.25	2	1801.77	901.889	2	-0.00422	-2.34	167	181	index=10298
gi|571506462	TPSPsPLPASPTR	S5 Phospho	0.95	16.24	59.96	41.1	2	1386.65	694.335	2	0.000502	0.362	1340	1352	index=7711
gi|571553599	SSVIsPPPPPPPTR	S5 Phospho	0.95	16.24	84.56	63.91	2	1507.74	754.878	2	-0.00264	-1.75	285	298	index=11204
gi|571548611	FPDSPsKENCSETSEEITQPK	S6 Phospho	0.95	13.28	112.89	70.69	2	2489.03	830.684	3	-0.003	-1.2	419	439	index=11017
gi|328788547	WTEQMsPVSTEPQAPR	S6 Phospho	0.95	13.28	78.11	42.04	2	1922.82	962.418	2	-0.0033	-1.71	294	309	index=16585
gi|571559731	SVSPAsSTSTNVSPLNSK	S6 Phospho	0.95	16.24	36.62	20.43	2	1841.84	921.928	2	-0.000898	-0.487	515	532	index=9017
gi|571569596	ELHVTLsPR	S7 Phospho	0.95	12.61	71.06	51.44	2	1130.55	566.282	2	-0.000378	-0.334	115	123	index=11030
gi|328777658	ISTPLIsPTK	S7 Phospho	0.95	13.27	64.83	31.02	2	1135.59	568.803	2	0.0011	0.97	225	234	index=12878
gi|571576251	TINYDTsPKK	S7 Phospho	0.95	16.24	58.52	25.11	2	1245.56	623.789	2	-0.00144	-1.15	905	914	index=2176
gi|328790685	FPMTKPAsPSYK	S8 Phospho	0.95	13.28	48.03	37.33	2	1432.65	717.33	2	-0.00118	-0.822	238	249	index=8222
gi|328778314	SSNYGRLsQTEEIPEVSSLEVLEK	S8 Phospho	0.95	13.28	202	88.11	2	2773.31	925.443	3	-0.00165	-0.594	389	412	index=35712
gi|571571420	MTNGLNIsTEK	S8 Phospho	0.95	13.28	18.02	46.66	2	1286.56	644.286	2	-0.000958	-0.744	177	187	index=9034
gi|571567528	YWNALNAsPIKK	S8 Phospho	0.95	12.63	7.89	23.76	2	1483.72	742.869	2	-0.000118	-0.0795	440	451	index=19731
gi|328782605	AGLNPPAPsPLSSHQR	S9 Phospho	0.95	16.24	73.97	43.17	2	1707.81	854.912	2	-0.000942	-0.551	805	820	index=8645
gi|571567009	FLEQTKDDsDYEDK	S9 Phospho	0.95	13.28	61.02	38.34	2	1811.71	906.861	2	-0.0072	-3.97	329	342	index=7735
gi|571530959	VAGGWGTAsPGSR	S9 Phospho	0.95	12.61	59.7	42.94	2	1281.55	641.783	2	0.000502	0.391	7	19	index=7873
gi|571564967	MTIVPSNTIKSPtK	T13 Phospho	0.95	17.98	101.37	41.86	2	1595.8	798.907	2	-0.0015	-0.938	338	351	index=10377
gi|571574853	APSGVQTSSSSSLAtPK	T15 Phospho	0.95	13.27	182.54	57.5	2	1683.77	842.892	2	-0.00258	-1.53	197	213	index=4640
gi|328779806	VLKPPGGGSSDIFGAAPEEtSPRR	T20 Phospho	0.95	13.27	70.42	40.57	2	2504.21	835.743	3	-0.000747	-0.298	22	45	index=20825
gi|571558481	AHtPTPGIYLGKPTHLHDR	T3 Phospho	0.95	13.28	76.77	31.85	2	2190.07	548.526	4	-0.000476	-0.217	223	241	index=33742
gi|571528224	STtPLSVISSSSR	T3 Phospho	0.95	16.22	98.11	54.91	2	1400.65	701.335	2	0.000182	0.13	767	779	index=18444
gi|571518918	SLtPPPSSNPMK	T3 Phospho	0.95	12.75	56.01	30.67	2	1334.59	668.305	2	0.000162	0.121	2696	2707	index=9312
gi|571572643	KGPNtPTTK	T5 Phospho	0.95	16.24	57.67	32.19	2	1022.48	512.247	2	-0.000358	-0.35	82	90	index=622
gi|571569596	ELHVtLSPR	T5 Phospho	0.95	12.61	95.06	50.05	2	1130.55	566.281	2	-0.00222	-1.96	115	123	index=12191
gi|328790061	SVDITtTPKK	T6 Phospho	0.95	16.22	94.01	40.72	2	1168.57	585.294	2	-0.0015	-1.28	9	18	index=2270
gi|328775847	SSSRDtPPPR	T6 Phospho	0.95	13.27	60.01	22.31	2	1178.51	590.261	2	-0.00136	-1.15	23	32	index=991
gi|328790061	SVDITTtPKK	T7 Phospho	0.95	16.24	82.42	39.44	2	1168.57	585.294	2	-0.0018	-1.54	9	18	index=2025
gi|571563867	SDPDGGGtPPGINPPPPALNTEK	T8 Phospho	0.95	12.94	53.73	69.86	2	2307.04	1154.53	2	-0.000942	-0.408	84	106	index=16795
gi|571522687	APFPTPAKAsPDGR	S10 Phospho	0.96	14.06	18.81	20.71	2	1490.69	497.904	3	-0.00172	-1.16	58	71	index=6348
gi|571516901	VEPEAGLSAsQQNLAR	S10 Phospho	0.96	14.04	129.93	48.04	2	1748.81	875.411	2	-0.00356	-2.03	1028	1043	index=11946
gi|571523889	IVAVDGAPLsPMSHEEAVQLLR	S10 Phospho	0.96	13.28	27.88	29.9	2	2411.19	804.737	3	-0.0027	-1.12	1291	1312	index=34251
gi|571532039	IEAQSNNVLsDSDLAQLR	S10 Phospho	0.96	14.06	62.89	28.66	2	2051.95	1026.99	2	0.0021	1.02	621	638	index=28737
gi|66516850	CYACGQPTTIPFAsSSPPSTGHVVTSSNR	S14 Phospho	0.96	17.98	111.31	42.7	2	3145.36	1049.46	3	-0.01	-3.19	355	383	index=31389
gi|66515288	AAPFLTWLQEAEEEDsEPEEEDDDLEIEYDDR	S16 Phospho	0.96	13.89	59.11	61.55	2	3906.57	1303.2	3	-0.00195	-0.498	389	420	index=42193
gi|571569520	SSDITSSDIIQIINIPIsPK	S18 Phospho	0.96	13.29	23.3	20.08	2	2220.13	1111.08	2	0.0095	4.28	2315	2334	index=39388
gi|66516850	TVSSPVPYNPSPSSSRPLsPGSSTR	S19 Phospho	0.96	14.06	151.99	60.7	2	2623.23	875.416	3	-0.00237	-0.902	323	347	index=15487
gi|110758020	GMLSSQHLAMLPPTIEEDsD	S19 Phospho	0.96	14.06	82.41	35.73	2	2249.96	1125.99	2	0.0081	3.6	641	660	index=36336
gi|571505939	IsPVGSIASQRPLSQLSTHNVNK	S2 Phospho	0.96	15.72	9.18	22.1	2	2512.28	838.434	3	-0.00237	-0.942	281	303	index=23617
gi|571522687	RNsFHSFLNR	S3 Phospho	0.96	13.28	54.47	54.46	2	1356.61	453.21	3	-0.00255	-1.88	724	733	index=32744
gi|571548611	SRsPPSKENSSEYSASEVSSK	S3 Phospho	0.96	14.5	76.61	30.88	2	2322	775.006	3	-0.00585	-2.52	355	375	index=6714
gi|571567698	YGsPTPNNNTVITK	S3 Phospho	0.96	14.04	138.93	68.2	2	1584.72	793.366	2	-0.0023	-1.45	442	455	index=6161
gi|571577039	SPsGNQQDVLASVFSSTPQIPSPK	S3 Phospho	0.96	16.23	47.14	26.83	2	2550.2	1276.11	2	-0.0011	-0.43	2430	2453	index=37899
gi|571562438	SNsWENSVGWR	S3 Phospho	0.96	13.83	107.66	56.78	2	1400.55	701.283	2	-0.000298	-0.213	1023	1033	index=24239
gi|571574810	YVsLENFPDEFDGKR	S3 Phospho	0.96	14.04	44.14	29.84	2	1894.81	948.413	2	-0.00382	-2.01	386	400	index=30788
gi|571560160	AKsPSNSSSR	S3 Phospho	0.96	17.03	17.73	18.94	2	1099.47	550.74	2	-0.00244	-2.22	296	305	index=535
gi|571552083	TAsVPNFSQIMR	S3 Phospho	0.96	14.04	64.39	33.58	2	1429.64	715.827	2	-0.0039	-2.72	1379	1390	index=29871
gi|571562161	RLsGGYVLER	S3 Phospho	0.96	13.27	36.25	23.87	2	1228.6	615.306	2	0.000502	0.408	1984	1993	index=16150
gi|571507863	SQsPNNTIMIR	S3 Phospho	0.96	13.83	48.66	22.52	2	1339.6	670.806	2	0.000602	0.449	175	185	index=11091
gi|571562109	SSsNLQLSLLDNLK	S3 Phospho	0.96	17.01	94.24	52.14	2	1610.79	806.402	2	-0.00236	-1.46	652	665	index=36472
gi|594708613	SVEsVEDFDNEIPK	S4 Phospho	0.96	14.05	47.15	19.72	2	1686.7	844.354	2	-0.0096	-5.69	130	143	index=29963
gi|571524191	RPMsPMYR	S4 Phospho	0.96	13.27	42.37	25.62	2	1116.46	559.237	2	-0.00216	-1.93	1076	1083	index=6940
gi|571534961	LLVsPTPNHSAIAASMER	S4 Phospho	0.96	13.79	158.49	66.79	2	1972.94	658.656	3	-0.000423	-0.214	1103	1120	index=20973
gi|66521459	VFGsLETK	S4 Phospho	0.96	13.27	18.32	19.56	2	959.436	480.726	2	-0.000978	-1.02	53	60	index=10713
gi|571520000	TLLsQQRPPSPEPLWLQNK	S4 Phospho	0.96	16.62	40.9	25.51	2	2311.17	771.398	3	-0.00273	-1.18	165	183	index=29266
gi|571557555	NATsSEELHNR	S4 Phospho	0.96	14.48	107.68	55.68	2	1336.54	669.277	2	-0.00156	-1.16	1007	1017	index=1455
gi|571522631	VLEsPDVTPGDVGR	S4 Phospho	0.96	13.28	35.5	18.9	2	1519.69	760.855	2	0.00198	1.3	409	422	index=13573
gi|571504906	FTVLsPQPK	S5 Phospho	0.96	13.27	32	45.67	2	1095.54	548.775	2	-0.0015	-1.37	625	633	index=15008
gi|571578017	LGYDsPPPGHYPESLLAQGPR	S5 Phospho	0.96	13.28	88.04	30.17	2	2330.07	777.698	3	-0.00273	-1.17	344	364	index=28219
gi|571555701	FRIPsNPSVTSK	S5 Phospho	0.96	14.5	81.75	41.63	2	1411.69	706.851	2	0.000302	0.214	1096	1107	index=14626
gi|571557619	AGGRsVPLNTPFANER	S5 Phospho	0.96	14.06	26.25	20.34	2	1764.83	883.418	2	-0.00978	-5.54	457	472	index=21466
gi|571516628	TLGDMsMLEDSAATSAR	S6 Phospho	0.96	14.06	63.12	39.76	2	1834.75	918.381	2	-0.00202	-1.1	1303	1319	index=31997
gi|571514909	SPNMQsPPNVSVSK	S6 Phospho	0.96	14.51	26.92	18.56	2	1550.68	776.347	2	-0.0023	-1.48	170	183	index=9339
gi|571538383	TVAAVsPTPR	S6 Phospho	0.96	14.04	93.95	23.66	2	1077.52	539.766	2	-0.006	-5.56	819	828	index=2761
gi|571538811	DMVTIDsESDMLIDQR	S7 Phospho	0.96	14.5	126.49	59.66	2	1946.8	974.406	2	-0.00376	-1.93	14	29	index=34841
gi|328783288	QPSFLELDsEEDADFYR	S9 Phospho	0.96	13.28	83.09	20.27	2	2139.87	1070.93	2	-0.0177	-8.27	706	722	index=41522
gi|571531676	GSVMNLSLsPLPK	S9 Phospho	0.96	14.04	81.26	33.56	2	1421.7	711.856	2	-0.00208	-1.46	889	901	index=31701
gi|571530959	RYDAEMQNYtPPKGESK	T10 Phospho	0.96	14.04	147.08	52.51	2	2092.89	698.638	3	-0.00195	-0.93	291	307	index=10955
gi|571573130	SSGSSNPASPGtPPPR	T12 Phospho	0.96	14.5	46.39	19.38	2	1574.67	788.344	2	-0.0011	-0.697	883	898	index=1893
gi|571563867	STEEQVSQTLVPtSPK	T13 Phospho	0.96	17.01	109.74	60.61	2	1809.84	905.928	2	0.000702	0.388	618	633	index=15901
gi|571562244	QYtPVVVTR	T3 Phospho	0.96	14.02	95.32	51.02	2	1141.55	571.784	2	-0.0013	-1.14	655	663	index=10886
gi|571558481	AHTPtPGIYLGKPTHLHDR	T5 Phospho	0.96	15.01	23.85	19.36	2	2190.07	731.031	3	-0.00267	-1.22	223	241	index=32601
gi|571534961	LLVSPtPNHSAIAASMER	T6 Phospho	0.96	13.28	115.1	62.7	2	1972.94	658.655	3	-0.00153	-0.777	1103	1120	index=22277
gi|571574502	TGRPVtPVNPK	T6 Phospho	0.96	14.06	67.76	47.3	2	1244.63	623.32	2	-0.00404	-3.24	533	543	index=1499
gi|328778154	AMGsPTMLR	S4 Phospho, M7 Oxidation (M)	97%, 100%	15.00, 14.47	41.27	18.68	2	1058.43	530.221	2	-0.00208	-1.96	673	681	index=5009
gi|571560229	sPIPRPTK	S1 Phospho	0.97	34.91	61.97	28.3	2	974.495	488.255	2	-0.000818	-0.839	160	167	index=2302
gi|571538903	sTGGNQDSLNDRK	S1 Phospho	0.97	14.98	165.58	63.96	2	1470.61	736.312	2	-0.00162	-1.1	43	55	index=1208
gi|328782334	SFPSTTGATsPQAPK	S10 Phospho	0.97	15.56	175.47	70.06	2	1555.69	778.853	2	-0.0013	-0.834	344	358	index=7173
gi|571517957	TPLPDTTDAsPTQK	S10 Phospho	0.97	17.99	73.62	41.77	2	1550.69	776.351	2	-0.0011	-0.708	103	116	index=6106
gi|571571420	SQPGMPLSGsPLASR	S10 Phospho	0.97	15	131.93	47.87	2	1563.71	782.863	2	-0.00122	-0.778	99	113	index=18003
gi|571573656	TLGGIVLTAsHNPGGPDADFGIK	S10 Phospho	0.97	15.01	73.41	53.71	2	2316.11	773.046	3	0.000153	0.066	109	131	index=38306
gi|571522190	IVPPFEQVSsR	S10 Phospho	0.97	15.56	34.41	27.1	2	1337.64	669.828	2	0.00242	1.81	805	815	index=19718
gi|571511866	LIASESMNDLsPPR	S11 Phospho	0.97	15.71	121.72	52.07	2	1608.72	805.367	2	-0.00322	-2	285	298	index=19667
gi|571530268	GSGASGGGGSGsPRPVMK	S12 Phospho	0.97	15	144.09	49.44	2	1624.7	813.359	2	-0.0013	-0.798	596	613	index=1939
gi|328789099	NDWLASGENPSLGLSPPsPGGPR	S18 Phospho	0.97	13.29	21.26	34.84	2	2384.08	1193.04	2	-0.0123	-5.16	770	792	index=34866
gi|571500512	RsFRDSFR	S2 Phospho	0.97	15.01	29.7	21.82	2	1149.51	575.761	2	-0.00104	-0.906	40	47	index=8713
gi|571566000	FsDDDVPLQDSQLSK	S2 Phospho	0.97	11.57	15.36	27.19	2	1772.75	887.382	2	-0.0021	-1.18	1344	1358	index=21497
gi|571564543	KTTATSSSNVQSPQFTSTPIGQRPGsPLSPTR	S26 Phospho	0.97	19.48	46.2	24.75	2	3394.65	1132.55	3	-0.0112	-3.31	8	39	index=19177
gi|571517957	SMsPSLNASMTSLSSTVSQR	S3 Phospho	0.97	17.98	186.97	83.95	2	2149.94	1075.98	2	-0.0039	-1.81	132	151	index=30265
gi|571548611	SRsPPSK	S3 Phospho	0.97	17.94	52.49	27.92	2	837.375	419.694	2	-0.00134	-1.6	355	361	index=827
gi|571563066	SSsSWLK	S3 Phospho	0.97	19.22	36.32	18.6	2	873.363	437.689	2	-0.00128	-1.46	526	532	index=10152
gi|328784563	DQsPPTQNHINVTDSALANMK	S3 Phospho	0.97	19.23	58.61	43.99	2	2360.05	1181.03	2	0.00408	1.73	160	180	index=19874
gi|571508507	TPsLNGSLCSPYSSLSR	S3 Phospho	0.97	16.24	50.11	26.53	2	1904.83	953.42	2	-0.0085	-4.46	332	348	index=25419
gi|110762396	TNsLSLCNSGNVYNPPPLLR	S3 Phospho	0.97	15	149.36	87.78	2	2295.07	1148.54	2	-0.000498	-0.217	225	244	index=34343
gi|328778154	SVsVTDGNLAEK	S3 Phospho	0.97	16.23	96.76	34.91	2	1298.58	650.294	2	-0.0023	-1.77	661	672	index=7061
gi|571573754	NVsETQLLALK	S3 Phospho	0.97	15	68.22	23.4	2	1294.65	648.334	2	-0.000558	-0.431	789	799	index=25064
gi|571512159	HAsFSTALVR	S3 Phospho	0.97	17.98	47.17	38.81	2	1167.54	584.78	2	0.000102	0.0872	1795	1804	index=12173
gi|571523319	SFsLPSLVR	S3 Phospho	0.97	16.23	27.48	20.98	2	1084.53	543.274	2	0.00144	1.33	139	147	index=34489
gi|66499810	RAsNSSFEGK	S3 Phospho	0.97	17.44	155.36	52.4	2	1161.48	581.748	2	-0.000858	-0.738	16	25	index=2172
gi|328782230	SVsESAGDGDISSTNR	S3 Phospho	0.97	16.23	75.32	44.49	2	1660.66	831.333	2	-0.0081	-4.87	1230	1245	index=3883
gi|571538811	GTsDLECIESK	S3 Phospho	0.97	14.98	67.92	22.51	1	1317.52	659.766	2	-0.000418	-0.317	2	12	index=12576
gi|328790514	SSsFSFTK	S3 Phospho	0.97	17.98	45.54	25.39	2	969.384	485.7	2	0.000222	0.229	917	924	index=11465
gi|571563692	SHsLSR	S3 Phospho	0.97	15.67	57.32	26.96	2	765.317	383.666	2	-0.00122	-1.59	462	467	index=1223
gi|328783026	YDHsPFAENYSGEFESEK	S4 Phospho	0.97	16.24	46.01	32.65	2	2214.84	1108.43	2	-0.0057	-2.57	1078	1095	index=23595
gi|571517957	VSRsPTSK	S4 Phospho	0.97	15	61.63	25.1	2	940.438	471.226	2	-0.0015	-1.59	222	229	index=886
gi|571517957	TPTsPPDSSK	S4 Phospho	0.97	17.98	121.88	57.78	2	1095.45	548.731	2	-0.0017	-1.55	117	126	index=1363
gi|571562244	EYGsPLR	S4 Phospho	0.97	15	48.87	34.55	2	900.374	451.194	2	-0.0011	-1.22	648	654	index=4429
gi|571504796	TVEsPNKK	S4 Phospho	0.97	14.5	25	19.76	2	981.453	491.733	2	-0.00226	-2.3	248	255	index=681
gi|571562696	DRYsPGR	S4 Phospho	0.97	14.48	49.22	25.08	2	929.376	465.695	2	-0.0014	-1.5	69	75	index=2101
gi|571574502	ERPIsFTK	S5 Phospho	0.97	15	41.26	30.84	2	1056.5	529.258	2	-0.0011	-1.04	398	405	index=9242
gi|571577728	YSGHsMSDPGTSYR	S5 Phospho	0.97	15.55	127.47	81.15	2	1623.6	812.808	2	-0.0019	-1.17	294	307	index=6411
gi|66525165	AITLsPELAAVVGAEQMAR	S5 Phospho	0.97	15.01	43.05	40.36	2	2005.99	669.671	3	-0.000867	-0.432	188	206	index=39677
gi|571512793	LQASsPQKK	S5 Phospho	0.97	15.56	90.11	43.65	2	1065.52	533.768	2	-0.0011	-1.03	1537	1545	index=736
gi|571566024	YPAPsPIPIQR	S5 Phospho	0.97	15.55	54.93	30.17	2	1317.65	659.828	2	-0.00802	-6.08	1091	1101	index=15562
gi|66513420	KDYDsDVEIVNAPPPPK	S5 Phospho	0.97	15	107	41.42	2	1962.9	982.457	2	0.0012	0.612	49	65	index=16164
gi|571513713	YLCQsPIFTK	S5 Phospho	0.97	15.01	67.45	33.88	2	1335.59	668.804	2	-0.000498	-0.373	378	387	index=17632
gi|571548387	SILGGsLQNLLPTMDR	S6 Phospho	0.97	14.51	45.16	31.42	2	1793.87	897.942	2	-0.0059	-3.29	520	535	index=39172
gi|571569520	SLLEFsSPK	S6 Phospho	0.97	15.56	91.59	35.67	2	1086.5	544.257	2	-0.000778	-0.715	1631	1639	index=21613
gi|571555016	VSTPPsNHQPLIGGGGSGGSGGQSASQR	S6 Phospho	0.97	13.28	59.13	27.63	2	2656.2	886.406	3	-0.00543	-2.04	432	459	index=5742
gi|571574810	EVLTTsTSEK	S6 Phospho	0.97	20.98	70.53	35.07	2	1173.52	587.766	2	-0.000718	-0.611	343	352	index=2790
gi|571560773	FMTNTsNYQSR	S6 Phospho	0.97	17.98	125.37	53.57	2	1427.55	714.784	2	-0.00182	-1.27	612	622	index=8526
gi|571547547	DTRPVsPDR	S6 Phospho	0.97	15.01	33.78	29.76	2	1121.49	561.751	2	-0.000198	-0.176	248	256	index=1331
gi|571512757	KFTPSsPK	S6 Phospho	0.97	14.98	83.72	24.12	2	970.452	486.234	2	-0.000758	-0.78	1440	1447	index=3122
gi|335892823	WKDIEIsDDEDDTHPNIDTPSLFR	S7 Phospho	0.97	13.29	21.86	36.5	2	2937.27	980.097	3	-0.00255	-0.867	7	30	index=34890
gi|571575649	SISIDHsAANLSLPTTVR	S7 Phospho	0.97	15.01	34.21	30.76	2	1960.96	654.661	3	-0.0036	-1.83	1395	1412	index=26200
gi|571515709	NTNANLsPSNVAR	S7 Phospho	0.97	15	72.05	34.85	2	1436.64	719.327	2	-0.0027	-1.88	1191	1203	index=5552
gi|571515014	SDSRPQsPQGKPR	S7 Phospho	0.97	15.01	56.12	30.57	2	1518.69	507.24	3	0.00135	0.89	940	952	index=2879
gi|571522631	YDMNMDRsPTK	S8 Phospho	0.97	16.24	22.45	22.16	2	1436.55	719.28	2	-0.0013	-0.903	85	95	index=5243
gi|571549893	LSSTCLFsSEK	S8 Phospho	0.97	15.56	50.62	44.89	2	1337.56	669.786	2	-0.000798	-0.596	194	204	index=16486
gi|571541305	SFLATPAsPSCPSR	S8 Phospho	0.97	16.24	50.22	32.18	2	1556.67	779.341	2	-0.00298	-1.91	517	530	index=14686
gi|571527614	SHGNITGGsPTLSR	S9 Phospho	0.97	17.99	114.08	43.47	2	1462.66	732.336	2	0.000702	0.48	1057	1070	index=5212
gi|328777120	TMKPDVVGsK	S9 Phospho	0.97	15.01	9.78	35.19	2	1140.53	571.271	2	0.000442	0.387	179	188	index=2852
gi|571567009	AAAAQPMSAPtPPPLPK	T11 Phospho	0.97	14.5	139.99	53.82	2	1723.84	862.928	2	0.00426	2.47	616	632	index=18236
gi|66500463	AtTPAIPVSAVADAQAR	T2 Phospho	0.97	15.56	171.94	60.66	2	1717.84	859.927	2	-0.0018	-1.05	919	935	index=19313
gi|328781578	SQtFSPSAAVSK	T3 Phospho	0.97	15.27	59.82	30.22	2	1288.57	645.292	2	-0.0021	-1.63	1000	1011	index=8252
gi|571529697	SLtNLVWELR	T3 Phospho	0.97	14.49	91.61	40.29	2	1309.64	655.828	2	-0.00232	-1.77	590	599	index=38925
gi|571536196	NTTVtPPNCLK	T5 Phospho	0.97	17.98	56.48	27.65	2	1323.59	662.802	2	-0.00198	-1.49	898	908	index=8482
gi|571527614	SHGNItGGSPTLSR	T6 Phospho	0.97	16.24	82.46	30.34	2	1462.66	732.337	2	0.0017	1.16	1057	1070	index=5675
gi|571557888	QELPPDSGtAAQLK	T9 Phospho	0.97	15	29.51	19.2	2	1533.71	767.861	2	-0.000298	-0.194	1039	1052	index=4443
gi|328786150	sPVKSPVR	S1 Phospho	0.98	39.54	68.31	35.17	2	948.479	475.246	2	-0.0022	-2.32	258	265	index=1677
gi|571516196	sMGTLPGAVPMPR	S1 Phospho	0.98	16.24	94.63	38.48	2	1392.63	697.322	2	-0.000298	-0.214	397	409	index=25539
gi|571516196	sMSHLAASGGK	S1 Phospho	0.98	17.98	105.95	61.41	2	1124.47	563.241	2	-0.0023	-2.04	377	387	index=2076
gi|571555016	sDSSPGSRPSSVLPDLLTSSPGQR	S1 Phospho	0.98	18.56	98.42	55.25	2	2506.17	836.4	3	0.00765	3.05	947	970	index=28408
gi|48096836	sESGDFGNPLRK	S1 Phospho	0.98	17.98	102.15	21.96	1	1385.6	693.806	2	-0.000618	-0.446	2	13	index=14505
gi|571511290	sWTDLEDTR	S1 Phospho	0.98	17.98	60.2	27.22	2	1201.47	601.74	2	-0.000638	-0.531	149	157	index=18976
gi|571520000	TLLSQQRPPsPEPLWLQNK	S10 Phospho	0.98	13.29	88.14	36.22	2	2311.17	771.398	3	-0.00219	-0.946	165	183	index=28425
gi|571555701	DSGGYGSVGsPVGGPECR	S10 Phospho	0.98	15.01	46.01	38.5	2	1816.71	909.36	2	-0.00456	-2.51	23	40	index=10610
gi|66516298	CNSPGPSETSsNLPMPVTYR	S11 Phospho	0.98	15.01	24.8	26.48	2	2272.95	1137.48	2	-0.0031	-1.36	12	31	index=32375
gi|328786150	ELVSSIENENAsPMEIIK	S12 Phospho	0.98	15.01	50.41	31.07	2	2081.96	1041.99	2	-0.0017	-0.815	212	229	index=33075
gi|571576567	SITPNTNELCQsPTFR	S12 Phospho	0.98	14.51	26.25	24.13	2	1943.84	972.929	2	-0.0019	-0.976	759	774	index=19940
gi|571523203	ICDFGISGYLVDsVAK	S13 Phospho	0.98	13.28	36.99	24.82	2	1822.82	912.421	2	0.0045	2.47	190	205	index=36604
gi|571563867	STEEQVSQTLVPTsPK	S14 Phospho	0.98	19.22	92.9	57.68	2	1809.84	905.928	2	-0.000298	-0.165	618	633	index=15993
gi|571557555	ITENGVVGSTGGEEsPK	S15 Phospho	0.98	20.57	78.11	39.78	2	1739.76	870.886	2	-0.00598	-3.43	946	962	index=5980
gi|571504906	ASGSSSDLATSLGLQsPEGAK	S16 Phospho	0.98	17.03	46.1	34.76	2	2041.92	1021.97	2	-0.00284	-1.39	412	432	index=25433
gi|571534961	AsGGPFSWGSAPPPDFIR	S2 Phospho	0.98	17.03	98.26	59.05	2	1924.85	963.432	2	-0.0023	-1.19	531	548	index=37996
gi|571571431	VsPVKEVDVLTDLLVQGMEDNAEDNDIYGICAQCGR	S2 Phospho	0.98	12.98	79.53	57.27	2	4101.84	1368.29	3	0.0143	3.47	319	354	index=42315
gi|365733620	DNENDQTVVPELPETIPLIsPLKR	S20 Phospho	0.98	14.06	43.33	25.11	2	2796.39	933.139	3	-0.00219	-0.782	1865	1888	index=37963
gi|328786150	NIDLSENNENEQNISDSQVPSIKsPVK	S24 Phospho	0.98	16.25	28.12	32.22	2	3077.42	1026.81	3	-0.01	-3.26	235	261	index=21616
gi|571522687	SVsLVNEMTSNVSQHLAR	S3 Phospho	0.98	17.47	121.9	51.28	2	2050.95	1026.49	2	0.0039	1.9	491	508	index=34805
gi|571519411	DHsLTR	S3 Phospho	0.98	16.24	69.96	32.8	2	807.328	404.671	2	-0.0014	-1.73	354	359	index=1349
gi|110763879	RLsTLER	S3 Phospho	0.98	17.98	32	22.38	2	953.47	477.742	2	-0.002	-2.09	39	45	index=5718
gi|571574502	SPsILSK	S3 Phospho	0.98	19.23	43.4	34.72	2	810.389	406.201	2	-0.00242	-2.98	338	344	index=4601
gi|571572643	GPsPSRR	S3 Phospho	0.98	16.77	57.48	33.98	2	835.37	418.692	2	-0.00194	-2.32	330	336	index=1289
gi|571548387	SRsLEPLTGLAMWSSEPQIIELVK	S3 Phospho	0.98	16.24	163.4	47.17	2	2763.39	922.138	3	-0.00195	-0.704	564	587	index=42054
gi|571507187	IPsADSIPQQMDTPLR	S3 Phospho	0.98	16.24	25.83	20.51	2	1847.85	924.933	2	0.0017	0.921	1527	1542	index=26735
gi|571569064	NKsPQNTSIK	S3 Phospho	0.98	37.49	71.76	41.17	2	1195.56	598.787	2	-0.0019	-1.59	1132	1141	index=1165
gi|571574853	SPsPSPKPGK	S3 Phospho	0.98	17.47	44.79	42.79	2	1060.5	531.255	2	-0.000838	-0.79	182	191	index=729
gi|571512843	SQsFSEQR	S3 Phospho	0.98	17.47	61.71	22.16	2	1047.4	524.71	2	0.0019	1.81	261	268	index=1765
gi|328789216	WSsLDNICLGGPR	S3 Phospho	0.98	17.98	141.52	67.65	2	1553.67	777.842	2	-0.00162	-1.04	323	335	index=28559
gi|571569856	SQsPPRK	S3 Phospho	0.98	17.47	21.13	27.85	2	878.401	440.209	2	0.000322	0.366	1705	1711	index=461
gi|571518918	ISsPIPPGK	S3 Phospho	0.98	17.01	63.28	26.03	2	974.484	488.252	2	0.00468	4.8	607	615	index=2486
gi|328783506	SSsPLGSMSNNSIGR	S3 Phospho	0.98	19.22	80.39	19.59	2	1572.66	787.339	2	0.0016	1.02	331	345	index=13580
gi|328789339	TAsGTMNIFSSTR	S3 Phospho	0.98	16.24	88.88	41.28	2	1451.61	726.817	2	0.0066	4.54	373	385	index=22368
gi|328790046	TLsDYNIQK	S3 Phospho	0.98	20.98	22.67	24.06	2	1160.51	581.263	2	-0.000898	-0.773	55	63	index=12574
gi|328791181	SYsQDTNMLLPVEDK	S3 Phospho	0.98	20.98	94.43	52.33	2	1818.77	910.395	2	-0.00124	-0.68	565	579	index=29491
gi|48097746	KSSsGPLPTHTK	S4 Phospho	0.98	20.74	64.1	45.25	2	1318.63	440.551	3	0.00258	1.95	89	100	index=4311
gi|571548611	TRNsPSKECSTDTR	S4 Phospho	0.98	17.99	102.03	49.93	2	1717.71	573.577	3	-0.00246	-1.43	524	537	index=3793
gi|571577039	LTFsDDEPDPEPSKK	S4 Phospho	0.98	17.98	27.59	27.52	2	1783.76	892.885	2	-0.0011	-0.615	389	403	index=12587
gi|328780419	LGTsPHINR	S4 Phospho	0.98	17.98	5.19	28.03	2	1073.5	537.758	2	-0.000858	-0.799	328	336	index=3429
gi|571563867	IDGsPGGGTPTQDSNHGDVDMR	S4 Phospho	0.98	14.06	28.79	21.27	2	2291.91	764.977	3	-0.00507	-2.21	276	297	index=5515
gi|328791962	VPSsPSPSSMALQYR	S4 Phospho	0.98	17.98	104.76	54.99	2	1685.75	843.881	2	-0.0029	-1.72	340	354	index=19687
gi|571533116	GGKsPSATSNFK	S4 Phospho	0.98	20.98	35.17	20.11	2	1259.55	630.785	2	2.19e-05	0.0174	1077	1088	index=2326
gi|571528227	ESIsVDDMTSR	S4 Phospho	0.98	16.24	79	27.76	2	1318.51	660.265	2	0.0024	1.82	63	73	index=12002
gi|328782334	VMEAsPSPQNVGR	S5 Phospho	0.98	16.24	35.85	19.5	1	1450.63	726.319	2	-0.00512	-3.53	2	14	index=5291
gi|571554214	TSKAsPVK	S5 Phospho	0.98	19.86	17.16	33.18	2	896.437	449.225	2	-0.0025	-2.78	129	136	index=726
gi|571546465	TTNTsPSPWK	S5 Phospho	0.98	17.01	118.41	54.82	2	1197.51	599.76	2	-0.0013	-1.08	61	70	index=5809
gi|571539655	HTPAsPSLLR	S5 Phospho	0.98	17.98	45.76	25.79	2	1157.56	579.787	2	-0.0021	-1.81	657	666	index=8250
gi|66499810	RASNsSFEGK	S5 Phospho	0.98	20.98	64.3	37.76	2	1161.48	581.748	2	-0.0014	-1.2	16	25	index=1756
gi|571516196	VTPLQsPGAENAPLIR	S6 Phospho	0.98	17.99	107.05	69.03	2	1741.88	871.946	2	-0.000838	-0.481	544	559	index=20286
gi|571560493	NSGPNsPNNANSTLNRPMASQGSTR	S6 Phospho	0.98	15.01	46.38	28.71	2	2651.15	884.723	3	-0.00585	-2.2	826	850	index=4757
gi|571542843	LAQPPsPPSK	S6 Phospho	0.98	17	48.79	27.03	2	1100.53	551.272	2	0.000902	0.819	117	126	index=3718
gi|571574502	GEPIAAsDDETDSKPKPEK	S7 Phospho	0.98	15.01	39.95	51.85	2	2092.92	698.647	3	-0.00255	-1.22	487	505	index=4104
gi|571577039	AWADAVsPTFEK	S7 Phospho	0.98	17.98	18.02	21.2	2	1400.6	701.307	2	-0.0025	-1.78	1052	1063	index=21569
gi|571564967	VPHILPsSPQK	S7 Phospho	0.98	17.01	64.15	20.73	2	1281.65	641.831	2	-0.00268	-2.09	303	313	index=10224
gi|571575995	AIGLSLsDADVDNK	S7 Phospho	0.98	17.98	119.39	50.81	2	1496.68	749.345	2	-0.00242	-1.61	409	422	index=24319
gi|328779765	YLLYDEsDEEEMQAR	S7 Phospho	0.98	16.24	38.15	27.85	2	1969.77	985.889	2	-0.0029	-1.47	109	123	index=28243
gi|328777287	IIKPVNPsPSQEK	S8 Phospho	0.98	17.98	27.42	26.89	2	1515.77	758.891	2	-0.0028	-1.84	754	766	index=3787
gi|571529224	TSPLPPQsPTYQNR	S8 Phospho	0.98	20.98	42.67	24.34	2	1664.76	833.385	2	-0.0015	-0.899	48	61	index=7693
gi|571567698	GELNESGLsPPPEK	S9 Phospho	0.98	16.24	114.34	56.06	2	1532.68	767.345	2	-0.00216	-1.41	159	172	index=11077
gi|571554183	MVEYVLGSsPTTPK	S9 Phospho	0.98	17.98	186.91	69	2	1587.73	794.87	2	-0.00202	-1.27	111	124	index=19864
gi|571506402	ATVENLSLsPAPTGR	S9 Phospho	0.98	17.98	69.69	57.2	2	1591.76	796.889	2	0.000702	0.441	516	530	index=16856
gi|571516901	RVEPEAGLsASQQNLAR	S9 Phospho	0.98	16.24	74.69	22.34	2	1904.91	953.463	2	0.000102	0.0535	1027	1043	index=12468
gi|571568205	FSAPAGQTsPK	S9 Phospho	0.98	17.01	100.56	55.21	2	1169.51	585.763	2	-0.00142	-1.21	1291	1301	index=3102
gi|571569596	tPAGDPPETEELIK	T1 Phospho	0.98	12.07	15.94	21.3	2	1575.71	788.862	2	0.0011	0.699	124	137	index=16853
gi|328779806	LFGPPDAPPTtPNAK	T11 Phospho	0.98	17.98	110.25	54.08	2	1601.75	801.882	2	-0.000418	-0.261	85	99	index=16052
gi|571573099	CtPSPITPDLSTDR	T2 Phospho	0.98	17.98	96.81	33.44	2	1638.7	820.352	2	-0.0085	-5.18	302	315	index=27522
gi|571529785	LStPTGDNPHELIER	T3 Phospho	0.98	17.98	160.66	68.15	2	1757.8	879.907	2	-0.000378	-0.215	223	237	index=12800
gi|66506397	TDtPGPFNLMTNFPK	T3 Phospho	0.98	17.98	126.79	42.01	2	1758.77	880.39	2	-0.0039	-2.22	277	291	index=38058
gi|328780419	SNSNSPtVSPTNASAWR	T7 Phospho	0.98	17.98	48.49	36.92	2	1854.79	928.403	2	0.000382	0.206	43	59	index=14411
gi|328783026	yDHSPFAENYSGEFESEK	Y1 Phospho	0.98	16.25	28.22	23.18	2	2214.84	739.289	3	0.00303	1.37	1078	1095	index=24820
gi|328792585	sVENNDTDKK	S1 Phospho	0.99	16.25	20.14	21.72	2	1228.5	615.255	2	-0.0024	-1.95	12	21	index=449
gi|571508507	sPASQVDNDEPIELAHYPDAMKPPPGTKPPIER	S1 Phospho	0.99	24.45	36.92	28.14	2	3675.73	919.936	4	-0.0136	-3.69	442	474	index=33292
gi|571529697	sLTNLVWELR	S1 Phospho	0.99	20.98	114.87	38.17	2	1309.64	655.831	2	0.00328	2.5	590	599	index=38205
gi|328780754	sSAMLNVPR	S1 Phospho	0.99	20.98	126.74	51.26	2	1053.47	527.741	2	-0.0014	-1.33	160	168	index=11314
gi|571563979	sPTSAMPNYQHTGYQGYNNDIYNAQR	S1 Phospho	0.99	18.56	31.36	34.25	2	3069.27	1024.1	3	-0.00405	-1.32	243	268	index=22598
gi|328784604	KTNSLEEIVsPK	S10 Phospho	0.99	41.52	71.69	44.86	2	1423.7	712.856	2	0.000162	0.114	598	609	index=14500
gi|571499570	GLIETVSLHsPLR	S10 Phospho	0.99	14.06	51.8	23.59	2	1500.77	751.39	2	-0.0061	-4.06	19	31	index=25562
gi|571553897	TFEFDDASILSsPEK	S12 Phospho	0.99	19.22	129.88	54.37	2	1764.75	883.381	2	-0.0033	-1.87	977	991	index=33861
gi|226446415	GVVDSEDLPLNIsR	S13 Phospho	0.99	15.01	7.28	19.18	2	1592.74	797.379	2	-0.0025	-1.57	379	392	index=27264
gi|571545807	AsTSSLDNSALNIPTRPLR	S2 Phospho	0.99	27.22	21.58	21.91	2	2092.03	698.35	3	-0.00345	-1.65	410	428	index=23636
gi|48096836	EsSGDFGNPLRK	S2 Phospho	0.99	20.98	95.22	20.79	1	1385.6	693.807	2	0.000302	0.218	2	13	index=14284
gi|48096836	EsSGDFGNPLR	S2 Phospho	0.99	19.22	104.48	21.65	1	1257.5	629.759	2	0.000102	0.081	2	12	index=23577
gi|48097746	KSsSGPLPTHTK	S3 Phospho	0.99	19.22	62.94	31.71	2	1318.63	660.322	2	-8.21e-05	-0.0622	89	100	index=5292
gi|571516196	AAsGEESDGTPGTPSSVYLR	S3 Phospho	0.99	17.99	24.47	43.6	2	2059.87	1030.94	2	-0.0011	-0.533	282	301	index=15972
gi|571575002	TPsFLKK	S3 Phospho	0.99	18.23	70.98	43.81	2	899.452	450.733	2	-0.00128	-1.42	709	715	index=8001
gi|571516901	WTsLQTLTAER	S3 Phospho	0.99	19.22	70.86	31.69	2	1384.64	693.324	2	-0.00562	-4.05	1166	1176	index=24659
gi|365733620	EWsPMLDNVSVPPK	S3 Phospho	0.99	12.63	46.05	22.88	2	1677.75	839.881	2	-0.000698	-0.416	1790	1803	index=33408
gi|328781706	NAsQPAFTTHVQGLPK	S3 Phospho	0.99	17.03	25.83	19.74	2	1774.84	888.43	2	0.00482	2.72	396	411	index=17160
gi|571516628	REsVISQR	S3 Phospho	0.99	18.24	46.27	31.81	2	1053.5	527.755	2	-0.0015	-1.42	1463	1470	index=3053
gi|571575995	FTsVPPESISLR	S3 Phospho	0.99	20.98	37	26.89	2	1411.67	706.842	2	-0.00624	-4.42	461	472	index=23697
gi|571536703	RFsLGTPAVPHR	S3 Phospho	0.99	20.57	60.12	46.03	2	1416.7	473.241	3	-0.00255	-1.8	718	729	index=20426
gi|571525756	AKsPAPTR	S3 Phospho	0.99	13.28	33.19	26.38	2	906.432	454.223	2	-0.0016	-1.76	7715	7722	index=788
gi|571575329	KMsTAGDSLYQILEIPK	S3 Phospho	0.99	19.22	197.51	53.71	2	1972.96	987.486	2	-0.0011	-0.556	5	21	index=37156
gi|571534116	ASsYHR	S3 Phospho	0.99	23.98	58.05	39.83	2	799.301	400.658	2	-0.000738	-0.922	159	164	index=1051
gi|66522653	HVsPSSTNNIGSPLR	S3 Phospho	0.99	20.98	16.48	22.35	2	1644.76	823.387	2	-0.0033	-2	539	553	index=7658
gi|571567698	ARAsPTGPR	S4 Phospho	0.99	20.98	34.86	27.79	2	991.46	496.738	2	0.000962	0.969	396	404	index=1329
gi|571567286	RPLsPTSISLK	S4 Phospho	0.99	16.24	68.99	26.34	2	1277.67	639.845	2	-3.81e-05	-0.0298	280	290	index=16256
gi|571557696	TIKsPTVK	S4 Phospho	0.99	19.23	49.33	21.43	2	952.499	477.257	2	-0.00156	-1.63	434	441	index=1651
gi|328782605	AVVTsPPSNPPTIAATAPQR	S5 Phospho	0.99	19.22	208.36	70.47	2	2054.02	1028.02	2	-0.0021	-1.02	756	775	index=16494
gi|571509997	SNSSsGVVNTYQPPNSPR	S5 Phospho	0.99	20.98	25.88	22.87	2	1969.85	985.936	2	0.0024	1.22	816	833	index=10328
gi|571570732	ADVTsPSAPNISSPMPQK	S5 Phospho	0.99	19.22	182.8	74.99	2	1905.85	953.934	2	-0.0011	-0.576	339	356	index=15284
gi|328790042	LTMEsPHQR	S5 Phospho	0.99	13.27	38.61	32	2	1177.5	589.755	2	0.000102	0.0865	205	213	index=2636
gi|48097450	IWGKsPTR	S5 Phospho	0.99	20.98	58.16	21.89	2	1023.49	512.753	2	0.000562	0.548	19	26	index=6466
gi|328776405	LPEYsPLK	S5 Phospho	0.99	19.22	93.26	36.06	2	1025.48	513.749	2	-0.000118	-0.115	522	529	index=14414
gi|335892835	MDTPKsPPQVR	S6 Phospho	0.99	20	91.07	38.85	2	1334.61	668.312	2	0.00202	1.51	998	1008	index=4467
gi|571519324	VPTASsPANTNSSSSSATGSR	S6 Phospho	0.99	19.22	219.82	90.12	2	2044.87	1023.44	2	-0.0023	-1.12	181	201	index=2337
gi|571522687	EEDEQEsLPDSTK	S7 Phospho	0.99	17.99	7.44	25.9	2	1585.6	793.808	2	-0.0025	-1.57	588	600	index=4578
gi|571545807	KTTDIKsPLGK	S7 Phospho	0.99	25.38	83.3	43.16	2	1266.66	423.228	3	0.000697	0.55	467	477	index=4862
gi|571558256	GQDAQPsPSKR	S7 Phospho	0.99	20.98	115.93	44.07	2	1249.55	625.779	2	-0.0018	-1.44	214	224	index=671
gi|328786029	WSLEDDsDEETPVVQNSNK	S7 Phospho	0.99	17.03	75.75	53.69	2	2270.92	1136.47	2	-0.0057	-2.51	176	194	index=23984
gi|571516943	AGVSLSsPSQAPR	S7 Phospho	0.99	20.98	144.48	54.87	2	1335.62	668.817	2	-3.81e-05	-0.0285	370	382	index=6608
gi|571559894	SDYEEPLsDEEVDLKPLR	S8 Phospho	0.99	17.03	25.88	27.14	2	2212.98	1107.49	2	-0.0033	-1.49	56	73	index=28013
gi|571562786	GTPHTNSsPR	S8 Phospho	0.99	16.25	32.99	24.53	2	1132.47	567.24	2	-0.00242	-2.13	1734	1743	index=839
gi|571538077	TSNDLTLsPQLGLCK	S8 Phospho	0.99	15.58	27.94	32.6	2	1725.8	863.906	2	-0.00354	-2.05	194	208	index=26926
gi|328777669	VQLITLSsPK	S8 Phospho	0.99	19.22	111.06	37.12	2	1164.62	583.315	2	-0.0015	-1.29	521	530	index=19638
gi|110763879	DHSAEEKPsPTK	S9 Phospho	0.99	24.15	70.82	19.01	2	1404.59	469.21	3	0.0152	10.8	20	31	index=1802
gi|571509759	IPVFPPPAsPNYDR	S9 Phospho	0.99	19.23	75.31	33.35	2	1648.77	825.39	2	-0.0015	-0.908	1456	1469	index=23206
gi|328786591	NNFLGGFDsSEDSDSLLR	S9 Phospho	0.99	20.98	116.91	49.84	2	2051.85	1026.93	2	0.0031	1.51	749	766	index=37279
gi|328790061	VtSPAVPSEVITASPPSAPAITEDVASVAK	T2 Phospho	0.99	20.98	54.58	37.42	2	2970.48	991.169	3	-0.00123	-0.413	328	357	index=36728
gi|328779806	SNISLSGESMSSSVSSGAAtSPAK	T20 Phospho	0.99	17.03	109.51	63.64	2	2321.01	1161.51	2	-0.0043	-1.85	104	127	index=17294
gi|571555701	LStGSIER	T3 Phospho	0.99	19.22	32.27	20.89	2	941.422	471.72	2	0.00164	1.74	1113	1120	index=4828
gi|571570732	ADVtSPSAPNISSPMPQK	T4 Phospho	0.99	20.98	168.8	67.56	2	1905.85	953.934	2	-0.0011	-0.576	339	356	index=15481
gi|571553124	GSGVtPPR	T5 Phospho	0.99	22.45	40.59	31.52	2	849.375	425.694	2	-0.00208	-2.44	333	340	index=1950
gi|571548220	IQNLNtFDPFADAIKWSDDDVQDGLVHIR	T6 Phospho	0.99	13.14	155.2	20.83	1	3421.6	1141.53	3	-0.0172	-5.04	3	31	index=40349
gi|66525576	DKDILItAYSPLGSPDRPWAKPDDPK	T7 Phospho	0.99	17.99	46.18	24.77	2	2974.45	992.492	3	0.00555	1.87	204	229	index=40433
gi|328778170	VyTHEVVTLWYR	Y2 Phospho	0.99	19.22	69.06	24.7	2	1644.77	823.395	2	0.00476	2.89	159	170	index=42121
gi|571518736	sPPPRR	S1 Phospho	1	1000	40.11	25.56	2	788.369	395.193	2	0.000382	0.484	261	266	index=823
gi|328782605	sCPSTPLDSK	S1 Phospho	1	36.24	68.71	38.64	2	1170.46	586.239	2	-0.000998	-0.852	133	142	index=3789
gi|571560229	sPRPPR	S1 Phospho	1	1000	76.74	42.64	2	788.369	395.192	2	-0.00116	-1.47	291	296	index=1288
gi|328782334	sEPEEDEHQNR	S1 Phospho	1	1000	18.02	21.31	2	1448.52	725.267	2	-0.0027	-1.86	165	175	index=896
gi|571545807	sIPLIVAENEFSK	S1 Phospho	1	40.31	38.96	24.05	2	1525.74	763.879	2	-0.00118	-0.772	267	279	index=35600
gi|571554214	sFDSAPVQNKK	S1 Phospho	1	19.23	37.63	41.62	2	1299.59	650.8	2	-0.00156	-1.2	741	751	index=2151
gi|571548611	sPSKENYSIQGK	S1 Phospho	1	32.28	141.16	69.81	2	1416.63	709.322	2	-0.00116	-0.817	551	562	index=3256
gi|571508507	sLPDMGTAPSEPPK	S1 Phospho	1	57.6	86.29	35.31	2	1505.65	753.828	2	-0.0075	-4.98	673	686	index=15429
gi|571572643	sPPPSGNNGR	S1 Phospho	1	38.94	60.43	46.9	2	1061.43	531.722	2	-0.000698	-0.657	314	323	index=531
gi|365733620	sPQVSNERPQNNMPPNLPEDTPR	S1 Phospho	1	24.45	20.38	20.74	2	2696.2	899.739	3	-0.00645	-2.39	841	863	index=14632
gi|571548387	sLEPLTGLAMWSSEPQIIELVK	S1 Phospho	1	35.14	181.99	64.34	2	2520.26	1261.14	2	-0.0019	-0.753	566	587	index=42163
gi|571576836	sVPALHNVGTDGK	S1 Phospho	1	90.89	94.63	51.83	2	1373.63	687.823	2	-0.0031	-2.25	1158	1170	index=6653
gi|571563586	sPGAPGPTDSGK	S1 Phospho	1	94.79	88.11	50.93	2	1149.47	575.742	2	-0.000958	-0.833	444	455	index=1222
gi|571555016	sFLTFGFGAGPAR	S1 Phospho	1	77.15	146.08	59.08	2	1406.64	704.325	2	-0.00302	-2.14	997	1009	index=38370
gi|571555016	sPQLLAHQQK	S1 Phospho	1	1000	27.12	32.75	2	1228.6	615.305	2	-0.00298	-2.42	985	994	index=3137
gi|571523972	sNPDLTSLYCYDDLR	S1 Phospho	1	37.49	101.96	55.42	2	1910.78	956.395	2	-0.00218	-1.14	649	663	index=35581
gi|571576567	sLPATLSQLR	S1 Phospho	1	54.52	99.87	51.15	2	1164.59	583.302	2	-0.00178	-1.53	966	975	index=24331
gi|571557192	sVERR	S1 Phospho	1	1000	62.89	18.76	1	725.322	363.668	2	-0.00152	-2.09	1650	1654	index=1783
gi|571575649	sISIDHSAANLSLPTTVR	S1 Phospho	1	20.98	47.74	22.61	2	1960.96	981.485	2	-0.00785	-4	1395	1412	index=26266
gi|571566000	sRPPPR	S1 Phospho	1	1000	67.95	23.51	2	788.369	395.192	2	-0.00116	-1.47	1122	1127	index=1536
gi|571546465	sISEESIQK	S1 Phospho	1	17.98	55.04	33.91	2	1099.48	550.747	2	-0.000618	-0.562	76	84	index=4735
gi|571555701	sPPPSEPR	S1 Phospho	1	27.61	42.37	29.69	2	945.396	473.705	2	-0.000698	-0.738	1436	1443	index=1093
gi|571505939	sLVGTPYWMSPEVISR	S1 Phospho	1	17.99	53.18	41.3	2	1900.88	951.448	2	0.000482	0.253	556	571	index=38528
gi|328775847	sPGPTDR	S1 Phospho	1	42.68	42.4	41.14	2	808.312	405.163	2	-0.0013	-1.6	204	210	index=701
gi|66512887	sCEVDLVTEWDQNVEK	S1 Phospho	1	41.26	35.31	28.54	2	2029.83	1015.93	2	0.000982	0.484	36	51	index=36145
gi|571558136	sVDNLVGNSPTNSMR	S1 Phospho	1	33.27	39.41	21.54	2	1669.71	835.865	2	0.000442	0.265	183	197	index=15486
gi|571571257	sLSPNAVDPGSFSR	S1 Phospho	1	20.98	81.69	32.61	2	1512.66	757.337	2	-0.00242	-1.6	576	589	index=19868
gi|571567528	sLNFGDSIEAR	S1 Phospho	1	40.98	41.1	18.83	2	1287.55	644.78	2	-0.00488	-3.79	933	943	index=23049
gi|571537473	sFYENPTVGR	S1 Phospho	1	20.98	61.84	26.08	2	1248.52	625.266	2	-0.0012	-0.959	477	486	index=12357
gi|571565367	sGVAYSGVSGSGR	S1 Phospho	1	63.52	72.39	43.07	2	1262.53	632.271	2	-0.00208	-1.64	121	133	index=4564
gi|328783506	sAGDQDMVQQLNMFVR	S1 Phospho	1	1000	123.78	62.76	2	1917.81	959.912	2	-0.00328	-1.71	367	382	index=37944
gi|571535223	sPPFHR	S1 Phospho	1	1000	40.28	31.13	2	819.343	410.679	2	-0.000978	-1.19	1118	1123	index=3191
gi|311817497	sPIQDR	S1 Phospho	1	1000	78.13	21.42	2	794.332	398.173	2	-0.000958	-1.2	1025	1030	index=1044
gi|571532294	sDVENDDVPEAMAAGGAMDVNTALQEVLK	S1 Phospho	1	100.06	131.09	25.21	1	3068.34	1023.78	3	-0.00693	-2.26	2	30	index=42261
gi|328781905	sPCSTLPR	S1 Phospho	1	42.24	35.54	20.45	2	996.41	499.212	2	-0.0019	-1.9	463	470	index=3970
gi|571524774	sKNETPEER	S1 Phospho	1	63.52	57.79	20.86	2	1168.48	585.245	2	-0.00256	-2.19	416	424	index=1005
gi|110763879	GLTSSTPVPsPPK	S10 Phospho	1	35.84	66.11	56.98	2	1346.65	674.331	2	-0.00276	-2.05	76	88	index=12013
gi|328793639	TSPPQPVPAsPR	S10 Phospho	1	43.02	41.88	27.85	2	1312.62	657.32	2	0.00684	5.21	814	825	index=3690
gi|328782605	GAMLMNPPAPsPRPPK	S11 Phospho	1	1000	40.89	23.95	2	1739.83	580.95	3	3.29e-05	0.0189	776	791	index=13883
gi|571574502	KIEGVAGNDAsPNLTPR	S11 Phospho	1	17.99	26.26	24.66	2	1817.87	909.939	2	-0.00542	-2.98	147	163	index=10219
gi|571529116	EQMDMEGQDIsNDETNQR	S11 Phospho	1	17.99	14.93	21.73	2	2218.81	1110.41	2	-0.0065	-2.93	94	111	index=11466
gi|571507187	EKPPPPPVDVsDEENLPVEPLKR	S11 Phospho	1	1000	21.54	19.14	2	2660.31	887.775	3	-0.00951	-3.57	1113	1135	index=25894
gi|571520000	KANAQMAQQVsPPNR	S11 Phospho	1	1000	25.11	26.83	2	1718.79	860.403	2	-0.00218	-1.27	2455	2469	index=4345
gi|571537401	SIVSEPDPRPsPPAPSPR	S11 Phospho	1	29.98	138.92	28.62	1	1964.94	655.986	3	-0.00177	-0.899	454	471	index=10227
gi|571575995	NLNVNNHTNVFsPK	S12 Phospho	1	49.27	74.67	46.21	2	1676.77	839.39	2	-0.00324	-1.93	589	602	index=15571
gi|571528299	QLADPEVPLGVsPPK	S12 Phospho	1	1000	58.99	28.17	2	1625.81	813.91	2	-0.003	-1.84	990	1004	index=35799
gi|571568666	VNFDDQMALNKIsPK	S13 Phospho	1	1000	34.96	36.77	2	1798.83	900.425	2	0.00258	1.43	632	646	index=21302
gi|571536703	GLPVVDPFLEKVsLSDLEEDESQIFVK	S13 Phospho	1	17.99	119.05	48.39	2	3111.53	1038.18	3	-0.00105	-0.336	749	775	index=42161
gi|571531965	ILSETNTETNINLsPIK	S14 Phospho	1	37.49	92.64	46.43	2	1965.97	983.991	2	0.00136	0.692	494	510	index=25451
gi|328779321	DQSLEDGVLDLISGGsR	S16 Phospho	1	42.74	198.76	63.87	2	1839.83	920.919	2	-0.0023	-1.25	183	199	index=41507
gi|66505254	SITLSETTEDTATDGAsPEKK	S17 Phospho	1	29.7	46.1	24	2	2260	1131	2	-0.0055	-2.43	83	103	index=13388
gi|571540760	DPFGDDPFANLHAPPRPEsPSPALPPK	S19 Phospho	1	17.99	57.22	20.95	2	2945.37	982.791	3	-0.0246	-8.36	676	702	index=34513
gi|571560229	MsPLMGR	S2 Phospho	1	1000	73.13	28.1	2	870.349	436.182	2	-0.000858	-0.985	256	262	index=9708
gi|571517957	AsMTSLSSTVSQR	S2 Phospho	1	20.98	72.08	30.45	1	1433.62	717.819	2	-0.000218	-0.152	139	151	index=12381
gi|571548611	NsPSKECSTDTR	S2 Phospho	1	40.2	73.32	42.64	2	1460.56	731.287	2	-0.0019	-1.3	526	537	index=740
gi|571523353	LsPHSR	S2 Phospho	1	48.29	42.11	27.11	2	775.338	388.676	2	-0.0016	-2.06	395	400	index=1165
gi|571523353	LsPQSR	S2 Phospho	1	44.73	41.71	27.21	2	766.337	384.176	2	-0.000378	-0.493	431	436	index=963
gi|66554913	EsIEDWEIPADEILIGAR	S2 Phospho	1	1000	14.93	22.14	2	2134.98	1068.5	2	-0.0013	-0.608	390	407	index=40852
gi|571504906	GsPTTQGVLMVQNR	S2 Phospho	1	20.98	122.68	48.1	2	1566.72	784.366	2	-0.0065	-4.14	485	498	index=14626
gi|571499557	AsDDFILNNR	S2 Phospho	1	1000	95.36	65.85	2	1243.52	622.769	2	-0.000758	-0.609	175	184	index=19033
gi|571572643	RsPPPSGNNGR	S2 Phospho	1	59.58	113.02	56.05	2	1217.53	406.851	3	-0.00165	-1.35	313	323	index=988
gi|328780419	IsPETSSSGQR	S2 Phospho	1	32.75	39.04	22.7	2	1227.51	614.762	2	-0.00426	-3.47	62	72	index=1443
gi|571512793	GsPQAIFNPGK	S2 Phospho	1	1000	88.02	59.38	2	1194.54	598.279	2	-0.00124	-1.04	785	795	index=13215
gi|571502742	IsPIMSR	S2 Phospho	1	70.51	58.95	24.26	2	882.403	442.21	2	0.000142	0.161	212	218	index=6921
gi|571573460	HsPAVESSGPR	S2 Phospho	1	72.78	50.53	32.17	2	1202.51	602.26	2	-0.0032	-2.66	605	615	index=1586
gi|328791703	KsAPATGGVK	S2 Phospho	1	27.61	50.79	23.22	2	994.485	498.249	2	-0.00182	-1.83	28	37	index=850
gi|328778440	NsPTPLVAAAAAGTSK	S2 Phospho	1	20.98	47.81	22.61	2	1534.74	768.376	2	-0.0029	-1.89	175	190	index=14380
gi|328779806	RVLKPPGGGSSDIFGAAPEETsPR	S22 Phospho	1	36.69	50.59	18.43	2	2504.21	835.743	3	-0.00105	-0.418	21	44	index=26883
gi|571518736	DKsPVVHK	S3 Phospho	1	1000	55.95	36.96	2	988.474	495.244	2	-0.000938	-0.948	253	260	index=2337
gi|328782605	AAsPEPPVER	S3 Phospho	1	1000	83.05	53.48	2	1131.5	566.755	2	-0.0015	-1.32	539	548	index=2416
gi|571522687	MAsPVGGASLDKR	S3 Phospho	1	91.01	84.72	51.7	2	1367.63	684.82	2	-0.00212	-1.55	242	254	index=5010
gi|571522687	FQsPGR	S3 Phospho	1	1000	45.88	23.96	2	770.311	386.163	2	-0.000978	-1.27	107	112	index=1243
gi|571522687	SNsIFSPK	S3 Phospho	1	32.35	64.55	34.57	2	958.416	480.216	2	-0.000358	-0.373	171	178	index=8022
gi|571536472	KIsIVK	S3 Phospho	1	1000	32.63	19.47	2	766.435	384.225	2	-0.00154	-2	184	189	index=4232
gi|571560229	RRsPRPPR	S3 Phospho	1	1000	16.8	22.07	2	1100.57	367.865	3	-0.000627	-0.569	289	296	index=24888
gi|571560229	RMsPLMGR	S3 Phospho	1	1000	105.02	48.68	2	1026.45	514.233	2	-0.000898	-0.874	255	262	index=8752
gi|571560229	RRsPPINR	S3 Phospho	1	1000	109.46	40.85	2	1074.54	359.189	3	-0.00138	-1.28	281	288	index=14853
gi|571567009	DDsDYEDKVR	S3 Phospho	1	40.2	116.51	61.74	2	1320.49	661.251	2	-0.0016	-1.21	335	344	index=4743
gi|571519411	CLsDVELEITR	S3 Phospho	1	181.19	133.23	48.34	2	1413.62	707.817	2	-0.0027	-1.91	260	270	index=41833
gi|571559643	APsPPQTSPTQQVAIEDK	S3 Phospho	1	87.45	138.78	55.11	2	1972.91	987.462	2	-0.00522	-2.64	84	101	index=12055
gi|571524191	HFsPLR	S3 Phospho	1	1000	36.53	27.26	2	835.374	418.694	2	-0.0011	-1.31	1070	1075	index=9603
gi|328790061	KWsFR	S3 Phospho	1	1000	58.22	18.73	2	802.353	402.183	2	-0.00146	-1.81	130	134	index=20324
gi|328790061	SIsFSK	S3 Phospho	1	33.68	34.79	19.43	2	747.32	374.667	2	-0.00146	-1.95	135	140	index=5859
gi|571517957	RLsEAGLR	S3 Phospho	1	1000	73.45	36.37	2	980.48	491.247	2	-0.00124	-1.26	11	18	index=5069
gi|571517957	RLsEAGLRR	S3 Phospho	1	1000	21.86	26.73	2	1136.58	379.868	3	-0.0021	-1.84	11	19	index=15277
gi|328778208	GRsPFR	S3 Phospho	1	1000	67.66	26.83	2	798.354	400.184	2	-0.00134	-1.67	319	324	index=3709
gi|571523353	NLsPIIK	S3 Phospho	1	1000	43.8	28.91	2	863.452	432.733	2	-0.00114	-1.32	547	553	index=12868
gi|571523353	RIsPMR	S3 Phospho	1	1000	41.16	22.1	2	838.388	420.202	2	-0.000198	-0.236	450	455	index=3386
gi|571516196	PAsIAGTGVSVTER	S3 Phospho	1	96.87	163.41	55.7	2	1423.67	712.842	2	-0.00208	-1.46	475	488	index=12440
gi|571575002	TPsFLK	S3 Phospho	1	20.98	35.43	18.75	2	771.357	386.685	2	-0.00152	-1.97	709	714	index=11092
gi|571553897	TKsPVEIK	S3 Phospho	1	32.28	55.22	31.87	2	980.494	491.255	2	0.000302	0.308	1429	1436	index=1962
gi|571577039	AKsPNQQSQQTQQSCNK	S3 Phospho	1	51.24	107.06	50.09	2	2040.87	1021.44	2	-0.00264	-1.29	1349	1365	index=707
gi|571499557	SLsLQDLSISK	S3 Phospho	1	39.68	164.44	71.62	2	1269.62	635.818	2	-0.0021	-1.65	193	203	index=27396
gi|571499271	AGsEANSPPSATR	S3 Phospho	1	39.54	72.08	53.79	2	1323.55	662.78	2	-0.0013	-0.98	130	142	index=1371
gi|571506402	ADsVASLEFR	S3 Phospho	1	58.97	108.91	56.3	2	1173.51	587.761	2	-0.0011	-0.935	672	681	index=19540
gi|571575410	AWsVPALAPHVR	S3 Phospho	1	1000	39.97	24.35	2	1382.69	692.347	2	-0.0073	-5.27	545	556	index=28024
gi|571562340	SRsPKEDFPK	S3 Phospho	1	19.23	50.3	22.01	2	1269.58	424.199	3	-0.00135	-1.06	123	132	index=8271
gi|335892835	GAsPIRK	S3 Phospho	1	1000	57.8	20.05	2	807.4	404.707	2	-0.0011	-1.36	161	167	index=972
gi|571540698	MGsPPGITSPLNMSLEDK	S3 Phospho	1	65.78	88.03	41.77	1	1952.86	977.438	2	-0.002	-1.02	77	94	index=34055
gi|571574810	RGsGDNVVVITGK	S3 Phospho	1	83.65	79.78	32.07	2	1380.68	691.345	2	-0.000978	-0.708	448	460	index=8298
gi|571575649	ACsLSDLSVSPPNR	S3 Phospho	1	20.98	115.03	57.44	2	1581.69	791.851	2	-0.000118	-0.0746	1224	1237	index=18904
gi|571572913	FGsASEDTLLK	S3 Phospho	1	40.2	78.27	42.04	2	1246.55	624.283	2	0.00202	1.62	710	720	index=20401
gi|571507187	VQsLEELDYGR	S3 Phospho	1	106.01	94.64	49.7	2	1387.6	694.806	2	-0.0051	-3.67	519	529	index=19345
gi|571546407	HAsPNPLTSVK	S3 Phospho	1	72.78	91.35	51.6	2	1229.58	615.797	2	-0.00148	-1.2	84	94	index=7335
gi|571517677	IPsPIIR	S3 Phospho	1	1000	57.29	22.64	2	874.468	438.241	2	-0.000938	-1.07	192	198	index=11488
gi|571525422	LMsPEPVKK	S3 Phospho	1	1000	34.12	20.86	2	1107.54	554.777	2	-0.00142	-1.28	315	323	index=3910
gi|328781706	NGsVPFFDR	S3 Phospho	1	1000	33.78	22.24	2	1117.46	559.737	2	-0.000858	-0.767	412	420	index=23006
gi|571571071	KAsPIPIR	S3 Phospho	1	1000	67.81	49.51	2	960.516	481.265	2	-0.00142	-1.47	993	1000	index=4598
gi|571528224	TKsPATPANNR	S3 Phospho	1	20.98	59.41	34.7	2	1235.57	618.79	2	-0.0011	-0.888	780	790	index=813
gi|571544733	LGsPIGDEQSK	S3 Phospho	1	91.28	86.26	39.58	2	1209.53	605.771	2	-0.0013	-1.07	995	1005	index=4481
gi|328791962	RPsNFEGDIVLNK	S3 Phospho	1	1000	16.57	21.94	2	1567.74	784.877	2	-0.000218	-0.139	141	153	index=19888
gi|571515709	IPsPVHNR	S3 Phospho	1	1000	73.7	22.04	2	998.47	500.244	2	0.00302	3.02	468	475	index=2162
gi|571515709	RGsLSESLFR	S3 Phospho	1	20.98	25.48	20.97	2	1230.58	616.295	2	-0.00144	-1.17	543	552	index=22405
gi|571571257	VGsLEHMNLLAR	S3 Phospho	1	1000	84.49	44.24	2	1418.67	710.343	2	-0.0039	-2.75	715	726	index=22714
gi|571567528	RLsMHALSTR	S3 Phospho	1	36.42	30.78	22.97	2	1250.6	417.873	3	-0.00138	-1.1	132	141	index=19622
gi|571537473	GNsGDNDVGPILLPPR	S3 Phospho	1	1000	65.74	22.77	2	1699.79	850.904	2	0.000402	0.236	198	213	index=26038
gi|328781711	GHsVQR	S3 Phospho	1	1000	49.15	23.84	2	762.317	382.166	2	-0.000798	-1.05	174	179	index=976
gi|571539655	RGsMQQANKPLPPTR	S3 Phospho	1	24.46	23.4	20.32	2	1759.86	587.625	3	-0.00285	-1.62	574	588	index=6478
gi|571576967	EVsPEFQLLNEAIEEAR	S3 Phospho	1	1000	79.5	28.46	2	2052.94	1027.48	2	-0.0059	-2.87	175	191	index=40885
gi|328790042	LQsPHQR	S3 Phospho	1	1000	35.38	26.91	2	944.423	473.219	2	-0.00114	-1.2	214	220	index=1135
gi|571515014	VAsPPRR	S3 Phospho	1	1000	36.73	25.64	2	861.422	431.718	2	-0.00128	-1.48	293	299	index=1327
gi|110760901	RQsMDNLDLIK	S3 Phospho	1	1000	119.86	27.74	2	1411.65	706.832	2	-0.0049	-3.47	412	422	index=16866
gi|571526461	LLsPSSNTTPFIK	S3 Phospho	1	20.98	17.74	20.89	2	1483.73	742.873	2	-0.00278	-1.87	962	974	index=25870
gi|571516279	AGsLASLGPMPPTLVLSIDK	S3 Phospho	1	44.73	59.78	36.63	2	2046.05	1024.03	2	0.0035	1.71	423	442	index=39118
gi|571552763	RPsPLR	S3 Phospho	1	1000	42.25	23.38	2	804.401	403.207	2	-0.00156	-1.93	616	621	index=3748
gi|571537999	NNsPVNLPTR	S3 Phospho	1	76.06	78.94	37.18	2	1190.54	596.278	2	-0.0037	-3.1	88	97	index=6382
gi|571571479	GPsPEPR	S3 Phospho	1	1000	36.73	20.62	2	818.332	410.173	2	-0.00122	-1.49	1061	1067	index=824
gi|571532893	RPsIPR	S3 Phospho	1	1000	66.4	22.03	2	804.401	403.207	2	-0.002	-2.48	573	578	index=3560
gi|328782230	AGsFGSGR	S3 Phospho	1	47.09	42.3	25.71	2	817.312	409.663	2	-0.000858	-1.05	1286	1293	index=1730
gi|571562938	RPsPEPTDVGAK	S3 Phospho	1	53.61	119.8	54.42	2	1332.61	667.31	2	-0.0023	-1.72	218	229	index=2222
gi|328785007	GDsVTSTHSAGAR	S3 Phospho	1	20.98	42.81	35.63	2	1324.54	663.278	2	-0.000218	-0.165	598	610	index=1040
gi|571576013	NDsDEDIEK	S3 Phospho	1	1000	45.06	25.35	2	1143.4	572.706	2	-0.0015	-1.31	17	25	index=1829
gi|571509008	KPsVNAK	S3 Phospho	1	1000	37.61	23.39	2	822.4	412.208	2	-1.81e-05	-0.0219	714	720	index=964
gi|48141939	SVsEANLLHGGSR	S3 Phospho	1	22.23	57.69	31.76	2	1405.64	703.824	2	-0.0025	-1.78	171	183	index=9031
gi|571518736	KVIsPTK	S4 Phospho	1	34.2	106.53	31.85	2	851.452	426.733	2	-0.000898	-1.05	475	481	index=1527
gi|328782605	GLEsPPLIDSK	S4 Phospho	1	132.33	124.33	70.59	2	1234.58	618.3	2	-0.0011	-0.889	934	944	index=18271
gi|328782605	MNLsLGQDELDR	S4 Phospho	1	1000	76.45	44.21	2	1469.62	735.818	2	-0.000818	-0.556	520	531	index=26079
gi|571522687	RFQsPGR	S4 Phospho	1	1000	27.22	20.49	2	926.412	464.213	2	-0.00172	-1.85	106	112	index=3506
gi|571524191	RPMsPLRR	S4 Phospho	1	1000	38.02	31.45	2	1091.54	364.855	3	-0.00102	-0.931	1154	1161	index=15484
gi|571524191	HQIsPR	S4 Phospho	1	1000	25.23	21.2	2	816.364	409.189	2	-0.00114	-1.39	1129	1134	index=1604
gi|571548611	SRDsPSKENCSETSEATTQPK	S4 Phospho	1	30.07	120.81	59.62	2	2418	807.007	3	-0.00243	-1	440	460	index=3117
gi|571523353	LIRsPK	S4 Phospho	1	1000	70.12	20.34	2	792.426	397.22	2	-0.00106	-1.33	404	409	index=2702
gi|571499557	FNGsPLMCSTNK	S4 Phospho	1	60.22	39.54	20.18	2	1434.57	718.293	2	0.0023	1.6	899	910	index=11256
gi|66513194	GPPsPPAPVMHSPTR	S4 Phospho	1	33.27	29.62	28.96	2	1606.73	804.376	2	0.0033	2.05	223	237	index=8461
gi|571548387	KAPsPPSNPGILR	S4 Phospho	1	42.24	38.96	39.96	2	1412.72	707.367	2	0.0013	0.921	1853	1865	index=9706
gi|66525427	MVMsPLAYNEVR	S4 Phospho	1	89.54	102.15	48.36	2	1488.65	745.331	2	-0.0035	-2.35	285	296	index=25030
gi|328791749	TVKsPAKK	S4 Phospho	1	58.97	93.79	30.42	2	937.5	469.757	2	-0.000578	-0.616	217	224	index=2469
gi|328791749	TVKsPAK	S4 Phospho	1	68.31	70.88	20.86	2	809.405	405.709	2	-0.00208	-2.56	217	223	index=602
gi|110762141	AAPsPPEPLTRPLEPLTK	S4 Phospho	1	67.83	64.12	38.86	1	1993.03	665.351	3	0.000387	0.194	412	429	index=23397
gi|328789468	LVPsPPR	S4 Phospho	1	1000	52.94	25.93	2	844.421	423.216	2	-0.00446	-5.27	104	110	index=5159
gi|328781475	AVEsPIMAR	S4 Phospho	1	1000	109.95	36.64	2	1052.47	527.243	2	-0.0014	-1.33	99	107	index=6221
gi|66513676	RGPsPVPSNNR	S4 Phospho	1	42.68	36.2	26.44	2	1259.58	630.796	2	2.19e-05	0.0174	57	67	index=1787
gi|571571863	RKPsPIFVLEDENKK	S4 Phospho	1	1000	23.36	22.29	2	1878.96	470.747	4	-0.0032	-1.7	86	100	index=37505
gi|571526149	MGQsVDR	S4 Phospho	1	1000	37.11	26.63	2	871.326	436.67	2	-0.00122	-1.4	1647	1653	index=1349
gi|571561510	TPAsPKPDSLAK	S4 Phospho	1	31.83	95.13	50.26	2	1290.62	646.318	2	-0.000898	-0.695	825	836	index=2201
gi|571509607	EQIsDEDININEDMLLSK	S4 Phospho	1	46.97	34.5	22.03	2	2184.95	1093.49	2	0.0053	2.43	473	490	index=34643
gi|571507829	KPNsPIK	S4 Phospho	1	1000	34.87	20.29	2	862.431	432.223	2	-0.00196	-2.27	452	458	index=1069
gi|66509947	TWEsEEYLRPVIEDDPWLMFDIEDMEEK	S4 Phospho	1	26.42	246.75	92.62	2	3623.54	1208.86	3	0.00465	1.28	103	130	index=42142
gi|328786150	ELVSsIENENASPMEIIKEDEIK	S5 Phospho	1	20.98	30.56	22.91	2	2696.25	899.757	3	-0.0023	-0.854	212	234	index=34931
gi|328786747	NLDKsPPKGNVIQVMTADR	S5 Phospho	1	74.87	63.38	32.54	2	2162.06	721.692	3	-0.00207	-0.956	282	300	index=24193
gi|328786747	NLDKsPPK	S5 Phospho	1	1000	69.11	32	2	977.458	489.736	2	-0.00106	-1.08	282	289	index=1225
gi|571508507	GVPAsDDEDEVDNK	S5 Phospho	1	1000	39.58	21.53	2	1568.59	785.299	2	-0.0049	-3.12	499	512	index=3789
gi|110755535	FASCsLVDSK	S5 Phospho	1	26.31	66.87	39.54	2	1192.48	597.248	2	-0.0027	-2.26	268	277	index=9920
gi|571578017	IAQPsR	S5 Phospho	1	1000	16.37	22.75	2	750.343	376.179	2	-0.000758	-1.01	159	164	index=940
gi|571553124	TPAKsPK	S5 Phospho	1	45.56	43	35.42	2	807.389	404.701	2	-0.00194	-2.4	366	372	index=476
gi|571523972	FGAAsPQAVR	S5 Phospho	1	1000	141.64	65.74	2	1082.49	542.252	2	-0.0022	-2.03	1108	1117	index=4693
gi|571517677	NRIPsPIIR	S5 Phospho	1	1000	64.6	41.08	2	1144.61	573.314	2	0.000422	0.368	190	198	index=13083
gi|571510037	FSSAsPPLSR	S5 Phospho	1	45.01	85.4	37.64	2	1127.5	564.757	2	-0.0035	-3.1	1664	1673	index=7383
gi|571543986	FLQLsPEWVK	S5 Phospho	1	1000	93.46	36.71	2	1325.64	663.829	2	-0.000498	-0.375	1136	1145	index=35199
gi|571544733	AEASsPNSSQSQNSSIPSR	S5 Phospho	1	23.98	48.41	23.4	2	2012.84	1007.43	2	0.0023	1.14	121	139	index=2441
gi|571541111	SVIDsPSK	S5 Phospho	1	36.69	70.64	24.45	2	911.4	456.706	2	-0.00334	-3.66	844	851	index=2127
gi|571558657	NNNLsPDNPTQDSQR	S5 Phospho	1	60.22	69.64	41.72	2	1778.72	890.366	2	-0.0061	-3.43	124	138	index=4523
gi|571548729	IKDGsNELVNGK	S5 Phospho	1	1000	47.52	25.05	2	1352.63	677.323	2	-0.0035	-2.58	1586	1597	index=3126
gi|571522687	SNSIFsPK	S6 Phospho	1	65.16	98.26	52.23	2	958.416	480.215	2	-0.00104	-1.08	171	178	index=12989
gi|571545807	TTDIKsPLGK	S6 Phospho	1	143.31	180.45	73.7	2	1138.56	570.289	2	-0.000898	-0.788	468	477	index=3879
gi|328790249	KPSTSsLTNLAISK	S6 Phospho	1	19.23	154.85	47.06	2	1525.78	763.895	2	-0.0016	-1.05	550	563	index=14320
gi|328786747	RNLDKsPPK	S6 Phospho	1	1000	42.28	20.16	2	1133.56	378.861	3	-0.000447	-0.394	281	289	index=5691
gi|571553124	HQVNLsPPK	S6 Phospho	1	1000	26.51	36.16	2	1098.52	550.269	2	0.000382	0.347	518	526	index=6005
gi|110762396	TPSPLsPNAESR	S6 Phospho	1	19.23	43.25	31.05	2	1334.59	668.298	2	-0.0057	-4.27	371	382	index=6242
gi|571574810	ENLVAsPVSAK	S6 Phospho	1	30.27	123.5	49.18	2	1193.57	597.792	2	-0.00136	-1.14	61	71	index=6694
gi|571577563	ALGDLsPVR	S6 Phospho	1	1000	74.33	39.58	2	1006.48	504.249	2	-0.00176	-1.74	363	371	index=13045
gi|571568205	NKAPVsPIPSSTSIK	S6 Phospho	1	30.07	63.38	28.25	2	1604.82	803.42	2	0.00648	4.04	1033	1047	index=9614
gi|571553690	QEQVLsPK	S6 Phospho	1	1000	42.68	31	2	1007.47	504.742	2	-0.000558	-0.553	1882	1889	index=3027
gi|571524852	EYPPPsPGK	S6 Phospho	1	54.52	74.25	39.65	2	1050.44	526.228	2	-0.00124	-1.18	27	35	index=2093
gi|571529075	VPAQPsPER	S6 Phospho	1	1000	64.34	39.58	2	1059.47	530.745	2	-0.000398	-0.375	430	438	index=1609
gi|66516828	RAALDsDDDL	S6 Phospho	1	1000	76.85	41.47	2	1169.46	585.738	2	-0.000498	-0.426	118	127	index=9682
gi|328781799	NINQDsNEEDNPFQFPDTQIK	S6 Phospho	1	38.88	24	21.42	2	2572.08	858.364	3	-0.0078	-3.03	691	711	index=34926
gi|472235287	TPSYKsPR	S6 Phospho	1	19.23	39.04	31.07	2	1014.45	508.233	2	-0.00268	-2.64	1714	1721	index=1950
gi|571552777	SITSEsPELNLPSEIR	S6 Phospho	1	19.23	52.5	21.97	2	1850.87	926.442	2	0.00156	0.843	103	118	index=28625
gi|66513183	EGIAHGsRSPLPHNR	S7 Phospho	1	17.99	32.67	29.84	2	1706.8	569.941	3	-0.00165	-0.964	490	504	index=18075
gi|110763879	SSTPVPsPPKK	S7 Phospho	1	87.62	114.48	25.09	1	1203.59	602.802	2	-0.0014	-1.16	79	89	index=2371
gi|571577039	AWADAVsPTFEKEEEK	S7 Phospho	1	46.21	42.91	27.22	2	1915.82	958.918	2	-0.0042	-2.19	1052	1067	index=20764
gi|571529116	QEIKPAsPK	S7 Phospho	1	1000	85.85	44.24	2	1076.53	539.27	2	-0.0013	-1.2	324	332	index=1118
gi|571575410	IPIPVKsPR	S7 Phospho	1	1000	62.44	25.66	2	1085.6	543.807	2	-0.0021	-1.93	730	738	index=6640
gi|571531676	GKPPANsPVR	S7 Phospho	1	1000	73.39	26.8	2	1101.53	551.774	2	-0.00102	-0.923	902	911	index=1106
gi|571572913	FSNGAEsPK	S7 Phospho	1	55.75	61.63	50.89	2	1015.4	508.708	2	-0.00134	-1.32	696	704	index=1197
gi|571545340	LLPGFFsPK	S7 Phospho	1	1000	33.78	22.23	2	1084.54	543.276	2	1.94e-06	0.00178	444	452	index=32661
gi|328781475	TLPSSNsPSR	S7 Phospho	1	28.23	89.12	35.11	2	1124.49	563.251	2	0.0011	0.979	89	98	index=1568
gi|571555943	GPDLNPsPLNKR	S7 Phospho	1	1000	54.43	23.64	2	1386.67	694.34	2	-0.0015	-1.08	1659	1670	index=6471
gi|571520349	GVDLSPsPPPQNNVR	S7 Phospho	1	40.2	38.76	23.73	2	1655.77	828.891	2	-0.000498	-0.301	1268	1282	index=10165
gi|571506988	LSSLPKsPTK	S7 Phospho	1	29.38	47.21	29.5	2	1136.58	569.299	2	-0.0011	-0.965	188	197	index=2487
gi|571526223	FNLLGEsPK	S7 Phospho	1	1000	78.93	20.97	2	1083.5	542.758	2	0.000102	0.094	532	540	index=23639
gi|571578026	IGPLGLsPK	S7 Phospho	1	1000	78.65	38.46	2	960.504	481.26	2	0.000462	0.48	32	40	index=19542
gi|328782334	EGEEGGRsEPEEDEHQNR	S8 Phospho	1	1000	50.72	36.29	2	2162.81	721.945	3	-0.00225	-1.04	158	175	index=3381
gi|571553124	STNSSIIsSPATSIK	S8 Phospho	1	38.42	184.19	60.24	2	1571.74	786.879	2	-0.0011	-0.698	207	221	index=12799
gi|571504674	LAQAACPsPDPPAPKPVPK	S8 Phospho	1	1000	33.58	36.11	2	2019.99	1011	2	-0.002	-0.989	466	484	index=5623
gi|571529075	NKVPAQPsPER	S8 Phospho	1	1000	79.74	19.92	2	1301.61	651.814	2	0.000302	0.232	428	438	index=1615
gi|328792587	TMTNPPPsPVTDDPDHSEHSLVQR	S8 Phospho	1	29.88	59.11	28.94	2	2736.18	913.069	3	-0.00126	-0.459	378	401	index=12763
gi|571558481	TADGGLRDsR	S9 Phospho	1	56.52	45.19	43.43	2	1126.48	564.245	2	-0.00184	-1.63	19	28	index=1703
gi|594708613	FPGAHDEDsKEER	S9 Phospho	1	1000	25.01	29.28	2	1595.63	798.818	2	-0.0043	-2.69	1	13	index=8396
gi|571558256	SFAEWDEDsR	S9 Phospho	1	24.45	16.68	32.3	2	1320.47	661.24	2	-0.00146	-1.1	738	747	index=17473
gi|571552879	MNQDACPLsPPSLK	S9 Phospho	1	42.24	55.76	43.79	2	1636.7	819.356	2	-0.0032	-1.95	685	698	index=18066
gi|328783931	LKPITPLPsPK	S9 Phospho	1	33.56	56.01	19.05	2	1269.71	635.862	2	-0.0019	-1.49	424	434	index=11182
gi|571517839	ENVIDLNQsK	S9 Phospho	1	1000	120.95	49.86	2	1238.55	620.285	2	-0.000558	-0.45	80	89	index=10562
[truncated: 598 more rows]

## Sheet:  S3
Table S3. The detailed information for the identified proteins, peptides and sites by the TiO2 enrichment in 24 h worker embryo. All proteins are identified as Apis mellifera origin. Accession number is the unique number given to mark the entry of a protein in the database of NCBInr (the sequence database generated from protein sequences of Apis mellifera and common contaminants, totaling 21,778 …
protein accession	Peptide Sequence	Variable Modifications	Localization Probability	Ascore	Peptide Score	PEAKS:PeptideScore	NTT	Peptide Mass	Observed Mass	Charge	Delta AMU	Delta PPM	Start	Stop	Spectrum Name
gi|571575644	MDsSNDLLEFMDR	M1 Oxidation (M), S3 Phospho	100%, 100%	140.13, 23.98	122.26	58.8	2	1667.62	834.817	2	-0.0021	-1.26	35	47	index=31918
gi|571538909	LSMsPPPLTNLR	M3 Oxidation (M), S4 Phospho	100%, 96%	1,000.00, 14.04	62.94	66.02	2	1420.68	711.346	2	-0.00162	-1.14	359	370	index=15360
gi|571522691	sVVsDAsVHVAK	S1 Phospho, S4 Phospho, S7 Phospho	100%, 100%, 100%	1,000.00, 1,000.00, 1,000.00	15.78	27.38	2	1437.53	719.774	2	-0.00218	-1.51	181	192	index=6120
gi|522838285	sLGQIsLQsEIENPK	S1 Phospho, S6 Phospho, S9 Phospho	100%, 100%, 100%	1,000.00, 1,000.00, 1,000.00	16.48	31.33	2	1881.76	941.885	2	-0.0027	-1.43	303	317	index=31601
gi|66513183	sPLPHNRTSPVAVPVPGR	S1 Phospho, T8 Phospho	99%, 50%	18.26, 0.00	43.34	52.22	2	2039.97	680.998	3	-0.000567	-0.278	498	515	index=13494
gi|571539415	sLsPAVSHGR	S1 Phospho, S3 Phospho	99%, 99%	16.25, 15.01	18.87	33.91	2	1169.46	585.738	2	-0.00184	-1.57	7798	7807	index=1637
gi|571574851	sPsPSPKPGK	S1 Phospho, S3 Phospho	100%, 100%	17.99, 17.98	18.87	33.15	2	1140.46	571.237	2	-0.0031	-2.71	303	312	index=616
gi|594708613	sVEsVEDFDNEIPK	S1 Phospho, S4 Phospho	100%, 100%	1,000.00, 1,000.00	95.78	67.56	2	1766.67	884.341	2	-0.002	-1.13	130	143	index=27518
gi|328781105	sLtPITLPR	S1 Phospho, T3 Phospho	100%, 100%	60.82, 72.17	73.18	57.63	2	1156.53	579.272	2	-0.00104	-0.897	112	120	index=22003
gi|571551784	sPTMDQSIQVGHQQQQQQQQSGNVGK	S1 Phospho	0.95	12.62	69.95	63.9	2	2945.31	982.776	3	-0.00375	-1.27	177	202	index=5399
gi|571548615	sPSKENYSIQGK	S1 Phospho	0.97	15	95.18	63.82	2	1416.63	709.321	2	-0.00216	-1.52	551	562	index=3320
gi|571547193	sPSAFGTPR	S1 Phospho	0.97	17	60.08	58.31	2	998.422	500.219	2	-0.000458	-0.458	26	34	index=3933
gi|571574484	sPSILSK	S1 Phospho	0.98	20.97	75.96	50.02	2	810.389	406.202	2	-0.00116	-1.43	515	521	index=3251
gi|110762141	sPLSTPAADDVSGPLAAPLGPDVTSQSVMDFFAK	S1 Phospho	0.98	16.62	57.25	40.72	2	3467.62	1156.88	3	0.00825	2.38	187	220	index=36184
gi|522838285	sAPANTAAIISPYK	S1 Phospho	0.99	17.03	17.08	29.78	2	1482.71	742.363	2	-0.00118	-0.794	361	374	index=14402
gi|571547440	sPSTYSIR	S1 Phospho	0.99	20.98	58.18	45.7	2	989.422	495.718	2	-0.00196	-1.98	34	41	index=4009
gi|328782140	sLDLDISPPQTAPLLSK	S1 Phospho	0.99	16.25	26.26	47.05	2	1873.94	937.979	2	-0.0023	-1.23	993	1009	index=30659
gi|571533533	sDMLAALQDR	S1 Phospho	1	1000	8.57	26.97	2	1198.51	600.259	2	-0.0024	-2	36	45	index=22493
gi|66513183	sPLPHNR	S1 Phospho	1	1000	10.55	30.19	2	899.401	450.707	2	-0.00226	-2.51	498	504	index=2237
gi|110760070	sPPTTATNAQQR	S1 Phospho	1	42.24	18.46	47.14	2	1350.59	676.303	2	-0.00156	-1.15	326	337	index=850
gi|571499271	sLPSELIEFLTETNLSR	S1 Phospho	1	32.75	205.36	27.87	2	2027.98	1015	2	-0.0022	-1.08	1289	1305	index=36306
gi|571499271	sLPSELIEFVTETNLSR	S1 Phospho	1	60.19	239.96	72.2	2	2013.97	1007.99	2	-0.00116	-0.575	1289	1305	index=36401
gi|571576571	sLPATLSQLR	S1 Phospho	1	54.52	32.25	36.54	2	1164.59	583.301	2	-0.00324	-2.78	952	961	index=19305
gi|66546392	sPPVTPILSPR	S1 Phospho	1	39.54	19.25	54.58	2	1242.64	622.327	2	0.00104	0.838	572	582	index=13288
gi|328786756	sFDSAPVQNK	S1 Phospho	1	42.24	81.18	70.3	2	1171.49	586.753	2	-0.0015	-1.28	770	779	index=3309
gi|571545811	sIPLIVAENEFSK	S1 Phospho	1	49.22	29.9	33.01	2	1525.74	763.879	2	-0.00142	-0.929	267	279	index=29693
gi|66519390	sPFGGGQVDSAR	S1 Phospho	1	101.37	74.85	47.67	2	1256.52	629.266	2	-0.0022	-1.75	339	350	index=5363
gi|571555032	sFLTFGFGAGPAR	S1 Phospho	1	19.23	43.48	45.84	2	1406.64	704.324	2	-0.00498	-3.54	986	998	index=32519
gi|571555032	sPQLLAHQQK	S1 Phospho	1	1000	8.57	30.58	2	1228.6	615.306	2	2.19e-05	0.0178	974	983	index=2653
gi|571532676	sLPVSVPSFPSFVR	S1 Phospho	1	39.54	68.18	54.89	2	1597.79	799.902	2	-0.0025	-1.56	344	357	index=32488
gi|571537942	sFNSGCFVNVNQPSNR	S1 Phospho	1	19.23	39.57	39.07	2	1905.78	953.899	2	-0.000898	-0.471	139	154	index=17268
gi|328784502	sQPDLSR	S1 Phospho	1	51.24	45.81	30.15	2	881.364	441.689	2	-0.0011	-1.24	314	320	index=1306
gi|571532290	sDVENDDVPEAMAAGGAMDVNTALQEVLK	S1 Phospho	1	148.62	122.66	44.41	1	3068.34	1535.17	2	-0.00372	-1.21	2	30	index=36501
gi|571573134	sTSAIDLQAAQR	S1 Phospho	1	23.98	60.23	32.12	2	1339.61	670.816	2	0.0021	1.57	436	447	index=7299
gi|571561076	sMPITPSR	S1 Phospho	1	54.52	53.86	39.92	2	967.42	484.717	2	-0.00146	-1.51	413	420	index=3766
gi|328776032	sPFKITEVEPIDGR	S1 Phospho	1	17.03	17.08	25.73	2	1666.8	834.406	2	0.000562	0.337	337	350	index=10120
gi|328782934	sLPAVSSGIVR	S1 Phospho	1	37.49	19.25	31.7	2	1164.59	583.301	2	-0.003	-2.57	16	26	index=19361
gi|328782228	sNPNLVSNSLK	S1 Phospho	1	35.84	19.25	31.57	2	1251.59	626.8	2	-0.00196	-1.56	613	623	index=8516
gi|571566986	sPPNDSTLNHYR	S1 Phospho	1	37.49	18.46	32.85	2	1479.61	740.814	2	-0.0018	-1.21	460	471	index=4926
gi|571507859	sPASVLSNANSR	S1 Phospho	1	19.23	29.69	33.89	2	1281.57	641.788	2	-0.0111	-8.67	52	63	index=5364
gi|571548615	KFSQILDDEssDGSDNETLR	S10 Phospho, S11 Phospho, S14 Phospho	96%, 95%, 94%	12.63, 12.07, 10.74	23.76	35.81	2	2494.92	832.646	3	-0.0042	-1.68	170	189	index=26211
gi|571574484	IEGVAGNDAsPNLtPR	S10 Phospho, T14 Phospho	100%, 100%	1,000.00, 1,000.00	38.23	46.79	2	1769.74	885.875	2	-0.0039	-2.2	148	163	index=12522
gi|571522691	APFPTPAKAsPDGR	S10 Phospho	0.95	8.29	24.01	44.08	2	1490.69	497.904	3	-0.0025	-1.68	58	71	index=5112
gi|571579717	TPLPDTTDAsPTQK	S10 Phospho	0.95	16.24	88.79	55.42	2	1550.69	776.351	2	-0.000898	-0.579	103	116	index=4509
gi|571532047	IEAQSNNVLsDSDLAQLR	S10 Phospho	0.95	16.24	133.15	64.61	2	2051.95	1026.98	2	-0.0023	-1.12	621	638	index=24451
gi|594708613	NVDTVLVLPsIER	S10 Phospho	0.96	13.28	16.57	58.37	2	1533.78	767.897	2	-0.00232	-1.51	15	27	index=29691
gi|571520782	MPPLVPSQLsPR	S10 Phospho	0.96	13.27	62.91	50.17	2	1400.69	701.352	2	-0.000498	-0.355	2928	2939	index=20937
gi|66516850	LDQPVSDPAsPR	S10 Phospho	0.97	15.01	55.91	31.64	2	1360.6	681.313	2	0.00836	6.14	208	219	index=5270
gi|571538909	SFPSTTGATsPQAPK	S10 Phospho	0.98	16.22	172.91	67.74	2	1555.69	778.853	2	-0.00182	-1.17	344	358	index=6571
gi|66547450	NVILEQSWGsPK	S10 Phospho	0.98	16.24	69.79	49.55	2	1436.67	719.342	2	-0.000758	-0.527	56	67	index=21066
gi|571567009	YVAQYNDIAsPLSNAEK	S10 Phospho	0.99	14.06	35.93	32.48	2	1961.88	981.944	2	-0.0039	-1.99	446	462	index=19247
gi|571554467	LQHQDILDLsR	S10 Phospho	1	1000	8.15	35.04	2	1416.68	709.345	2	-0.0013	-0.916	841	851	index=20034
gi|571562678	IALAADQEDsPLQSK	S10 Phospho	1	33.56	39.41	32.94	2	1664.77	833.39	2	-0.00138	-0.827	346	360	index=10589
gi|571532047	GQLLQEEQIsR	S10 Phospho	1	1000	19.68	35.08	2	1379.64	690.829	2	-0.00262	-1.9	759	769	index=9397
gi|571520000	ANAQMAQQVsPPNR	S10 Phospho	1	1000	38.28	55.1	2	1590.7	796.356	2	-1.81e-05	-0.0113	2456	2469	index=3280
gi|571532290	QDVENDDVPsAMAAGGAMDVNTALQEVLK	S10 Phospho	1	141.75	177.62	39.65	1	3067.35	1023.45	3	-0.0176	-5.73	2	30	index=36486
gi|328779790	VNTLYNYFTsPK	S10 Phospho	1	23.98	126.71	62.95	2	1525.69	763.85	2	-0.0021	-1.37	4	15	index=26898
gi|571574484	KIEGVAGNDAsPNLtPR	S11 Phospho, T15 Phospho	100%, 100%	1,000.00, 1,000.00	37.14	33.99	2	1897.83	949.923	2	-0.0031	-1.63	147	163	index=9529
gi|594708613	KNVDTVLVLPsIER	S11 Phospho	0.96	13.28	26.45	51.42	2	1661.88	831.944	2	-0.0037	-2.22	14	27	index=29386
gi|571524325	EGGAGGNVFSsPR	S11 Phospho	0.97	15.56	92.46	56.56	2	1313.54	657.777	2	-0.00138	-1.05	74	86	index=6156
gi|571510171	TITSTTSTNAsPAR	S11 Phospho	1	36.7	174.48	63.48	2	1486.67	744.34	2	-0.00242	-1.63	245	258	index=1417
gi|571549351	ADDDEDVDLFGsDsEGEDAEAAK	S12 Phospho, S14 Phospho	100%, 100%	1,000.00, 1,000.00	21.52	37.29	2	2558.87	1280.44	2	-0.0015	-0.585	138	160	index=26311
gi|328783026	ALIHEADNVAEsEDsEDEWNYYR	S12 Phospho, S15 Phospho	100%, 100%	64.58, 73.89	82.31	46.34	1	2914.1	972.373	3	-0.00495	-1.7	671	693	index=28274
gi|571576571	SITPNTNELCQsPTFR	S12 Phospho	0.95	13.28	65.74	49.82	2	1943.84	972.93	2	-0.00136	-0.698	745	760	index=17147
gi|571575644	FSYPRPISEPPsPSSSR	S12 Phospho	0.95	17.99	27.55	25.92	2	1969.89	657.639	3	0.000753	0.382	666	682	index=14598
gi|571551784	QPSVLDLISGGsR	S12 Phospho	0.96	14.5	70.93	35.99	2	1407.68	704.846	2	0.000702	0.498	152	164	index=35678
gi|328783026	MDLVEDFPVSGsPFK	S12 Phospho	0.97	15	200.2	64.82	2	1746.76	874.385	2	-0.0022	-1.26	813	827	index=32099
gi|571507494	DIDLVMCQANVsR	S12 Phospho	1	1000	29.9	28.5	2	1599.68	800.846	2	-0.00182	-1.14	179	191	index=21932
gi|571520399	NDWLASGENPRLsPPsPGGPR	S13 Phospho, S16 Phospho	97%, 96%	12.63, 11.14	32.05	34.25	2	2363.01	788.677	3	-0.00213	-0.9	766	786	index=23717
gi|571524325	EEVIIPEGAEDCsLMDLDPEQEVR	S13 Phospho, M15 Oxidation (M)	100%, 100%	1,000.00, 1,000.00	59.11	27.27	2	2868.21	957.089	3	0.0357	12.4	353	376	index=32000
gi|66565249	NEEDDDKDVDLFEsDEEEDPEAVR	S14 Phospho	1	1000	140.48	88.81	2	2918.11	973.71	3	-0.0072	-2.47	86	109	index=22838
gi|571531961	ILSETNTETNINLsPIK	S14 Phospho	1	17.03	51.74	39.34	2	1965.97	983.99	2	-0.00256	-1.3	494	510	index=21443
gi|571550203	AAPFLTWMQEAEEQDsEPEEEDDDLEIEYDDR	S16 Phospho	0.96	13.89	170.23	27.88	2	3923.54	1308.87	3	0.0494	12.6	389	420	index=36596
gi|571550203	AAPFLTWLQEAEEEDsEPEEEDDDLEIEYDDR	S16 Phospho	0.96	11.14	80.79	86.46	2	3906.57	1303.19	3	-0.00975	-2.49	389	420	index=36657
gi|328783026	YDHSPFAENYSGEFEsEK	S16 Phospho	0.99	16.25	25.51	28.52	2	2214.84	1108.43	2	0.0017	0.768	1078	1095	index=24347
gi|66516850	CYACGQPTTIPFASSsPPSTGHVVTSSNR	S16 Phospho	0.99	17.99	48.2	34.42	2	3145.36	1049.46	3	-0.00585	-1.86	355	383	index=26333
gi|571550203	AAPFLTWLQQAEEEDsEPEEEDDDLEIEYDDR	S16 Phospho	1	32.47	198.87	52.01	2	3905.58	1302.86	3	-0.028	-7.18	389	420	index=36378
gi|571550203	AAPFMNWLQEAEEEDsEPEEEDDDLEIEYDDR	S16 Phospho	1	168.24	115.37	27.24	2	3937.52	1313.52	3	0.0296	7.5	389	420	index=36201
gi|328783026	DMDFQLNPNAAEFIPVsPQFMGTR	S17 Phospho	1	23.8	33.68	28.91	2	2804.23	935.754	3	0.00327	1.17	789	812	index=34953
gi|571579236	SEIVSGVYEPTDEECVWEsDDDEEGLTNDLK	S19 Phospho	0.96	12.07	161.71	47.74	2	3638.47	1213.83	3	0.00735	2.02	26	56	index=31206
gi|571533533	SEIVSGVYEPTDEQCVWEsDDDEEGLTNDLK	S19 Phospho	0.98	18	169.53	106.7	2	3637.48	1213.5	3	-0.00645	-1.77	104	134	index=31196
gi|571546403	NsPISRTPPR	S2 Phospho, T7 Phospho	100%, 3%	25.59, 0.00	55.26	49.67	2	1283.54	642.778	2	-0.0013	-1.01	63	72	index=1867
gi|328786568	IsPGITSPR	S2 Phospho, S7 Phospho	100%, 50%	60.82, 0.00	59.81	41.29	2	1086.45	544.232	2	-0.0018	-1.65	502	510	index=6006
gi|386649517	RsPsPYYNR	S2 Phospho, S4 Phospho	100%, 100%	39.54, 20.98	31.93	31.8	2	1298.48	650.249	2	-0.0029	-2.23	258	266	index=1916
gi|571551784	KsPTMDQSIQVGHQQQQQQQQSGNVGK	S2 Phospho	0.95	13.43	43.01	40.04	2	3073.4	1025.47	3	-0.00615	-2	176	202	index=7132
gi|571574484	RsPSILSK	S2 Phospho	0.98	17.98	50.29	25.87	2	966.49	484.252	2	-0.000858	-0.887	514	521	index=4703
gi|110760070	NsITEFNSGTSR	S2 Phospho	0.99	20.98	8.15	26.61	2	1391.57	696.792	2	-0.0044	-3.16	110	121	index=7203
gi|328776871	NsTEIPSR	S2 Phospho	0.99	20.98	55.53	37.05	2	982.412	492.213	2	-0.0013	-1.32	738	745	index=1559
gi|571546403	NsPISR	S2 Phospho	1	47.09	46.78	30.27	2	752.322	377.168	2	-0.00128	-1.7	63	68	index=633
gi|328783026	MsLNKLPAIDK	S2 Phospho	1	1000	27.09	30.66	2	1308.65	655.333	2	-1.81e-05	-0.0138	1863	1873	index=15419
gi|571566995	VsPVSR	S2 Phospho	1	65.16	53.17	25.91	2	723.332	362.673	2	-0.0015	-2.07	214	219	index=719
gi|571542239	LsIPEETIR	S2 Phospho	1	37.49	31.93	26.14	2	1136.55	569.281	2	-0.0013	-1.14	257	265	index=18438
gi|66513481	AsAEIDEGLYSR	S2 Phospho	1	53.57	31.63	33.4	2	1389.58	695.798	2	-0.0017	-1.22	45	56	index=11679
gi|571563070	EsPSLKDLPK	S2 Phospho	1	36.69	145.26	25.84	1	1192.57	597.294	2	-0.0017	-1.42	2	11	index=12635
gi|328778314	LsQTEEIPEVSSLEVLEK	S2 Phospho	1	20.98	25.51	25.6	2	2109.01	1055.51	2	0.0011	0.522	395	412	index=31545
gi|571533533	RSEIVSGVYEPTDEQCVWEsDDDEEGLTNDLK	S20 Phospho	0.95	12.07	40.27	55.99	2	3793.58	1265.54	3	0.0101	2.65	103	134	index=32348
gi|571522894	VLKPPGGGSSDIFGAAPEETsPR	S21 Phospho	0.96	14.04	101.58	44.64	2	2348.1	783.708	3	-0.00345	-1.47	20	42	index=18793
gi|110760070	ANGAYVGPSIPLAPANVAANGGGsPLRPR	S24 Phospho	0.99	16.15	23.51	36.42	2	2823.42	942.143	3	-0.0115	-4.09	236	264	index=29369
gi|571507494	FKEPPVIPATEAGGSTTVVAPIQEEsEEEVDETGVEEK	S26 Phospho	0.97	15.63	52.91	45.29	2	4106.9	1369.97	3	-0.00837	-2.04	141	178	index=25966
gi|66565249	TPVILGNNIAAGKNEEDDDKDVDLFEsDEEEDPEAVR	S27 Phospho	1	24.43	15.86	58.79	2	4166.83	1042.71	4	-0.0162	-3.89	73	109	index=29435
gi|571562678	LNsPPTPTTSTPTFR	S3 Phospho, T6 Phospho	100%, 24%	33.84, 0.00	39.69	52.14	2	1775.75	888.883	2	-0.00366	-2.06	1355	1369	index=14817
gi|66546392	LQsPSSPMKDTLR	S3 Phospho, S5 Phospho	98%, 34%	16.24, 0.00	54	30.54	2	1618.68	810.348	2	-0.00146	-0.9	588	600	index=10666
gi|571559637	APsPPQTSPTQQVAIEDK	S3 Phospho, S8 Phospho	98%, 34%	17.03, 0.00	33.79	27.72	2	2052.88	1027.45	2	-9.81e-05	-0.0477	84	101	index=12182
gi|66546392	VHsPPSPMKDLTR	S3 Phospho, S6 Phospho	97%, 92%	14.73, 10.38	26.24	28.75	2	1623.69	542.236	3	-0.00354	-2.18	606	618	index=10170
gi|571574484	SSsELSVSEPTFIEK	S3 Phospho, S6 Phospho	98%, 92%	19.22, 13.28	79.49	58.65	2	1798.73	900.372	2	-0.00284	-1.58	35	49	index=25684
gi|328784604	TNsLEEIVsPK	S3 Phospho, S9 Phospho	99%, 98%	16.24, 10.37	27.93	29.8	2	1375.57	688.791	2	-0.0017	-1.23	599	609	index=18063
gi|571499570	NDssPELSLNDVNNIQIPR	S3 Phospho, S4 Phospho	100%, 100%	17.03, 17.99	24.8	31.2	2	2283.98	1143	2	0.0065	2.85	43	61	index=31584
gi|571568426	DKsPsPMPDEVLTEDLEVVGLLR	S3 Phospho, S5 Phospho	100%, 100%	40.01, 43.90	118.11	77.08	2	2698.22	900.414	3	-0.0018	-0.666	626	648	index=36302
gi|66546392	VHsPPsPMK	S3 Phospho, S6 Phospho	100%, 100%	1,000.00, 1,000.00	45.08	34.5	2	1138.43	570.221	2	-0.00148	-1.3	606	614	index=1759
gi|571506421	ADsVAsLEFR	S3 Phospho, S6 Phospho	100%, 100%	1,000.00, 1,000.00	8.8	30.55	2	1253.47	627.744	2	-0.000898	-0.716	569	578	index=20393
gi|571499271	AGsEANsPPSATR	S3 Phospho, S7 Phospho	100%, 100%	37.44, 42.24	38.81	57.95	2	1403.51	702.763	2	-0.00146	-1.04	130	142	index=1487
gi|328781105	KRsLtPITLPR	S3 Phospho, T5 Phospho	100%, 100%	50.51, 57.60	32.71	33.2	2	1440.73	481.248	3	-0.00546	-3.79	110	120	index=18211
gi|66554913	STsEPNLNR	S3 Phospho	0.95	15.56	24.77	44.23	2	1096.45	549.235	2	-0.000978	-0.891	672	680	index=1607
gi|571520628	TTsLSSLSSSSNR	S3 Phospho	0.95	16.24	86.84	57.43	2	1405.61	703.812	2	-9.81e-05	-0.0697	1591	1603	index=5454
gi|571553410	DQsPPTQNHINVTDSALANMK	S3 Phospho	0.95	16.25	38.03	36.97	2	2360.05	787.69	3	0.00105	0.446	156	176	index=17061
gi|571510343	IPsPTRPSISR	S3 Phospho	0.95	17.98	17.01	30.62	2	1289.65	645.832	2	-0.000898	-0.696	1052	1062	index=6527
gi|571522691	SNsIFSPK	S3 Phospho	0.96	13.83	44.68	40.55	2	958.416	480.215	2	-0.00226	-2.35	171	178	index=6161
gi|571548615	SRsPPSK	S3 Phospho	0.96	14.49	53.92	29.32	2	837.375	419.695	2	-0.0012	-1.43	355	361	index=1096
gi|571548615	SRsPPSKENSSEYSASEVSSK	S3 Phospho	0.96	16.25	33.39	36.38	2	2322	775.006	3	-0.0054	-2.32	355	375	index=5337
gi|571499271	TLsPDITIK	S3 Phospho	0.96	14.04	55.91	55.41	2	1066.53	534.272	2	-0.00264	-2.47	298	306	index=14333
gi|328783030	SNsLEEISK	S3 Phospho	0.96	13.83	24.6	32.03	2	1085.46	543.739	2	-0.00204	-1.88	581	589	index=4064
gi|328777287	SLsNLNITSPK	S3 Phospho	0.96	15.27	25.77	33.62	2	1252.61	627.31	2	-0.0017	-1.35	699	709	index=15503
gi|328780018	SNsVEIR	S3 Phospho	0.96	13.83	37.86	32.82	2	883.38	442.698	2	6.19e-05	0.07	5	11	index=1741
gi|571574484	SPsQIAVK	S3 Phospho	0.97	15.27	45.66	37.77	2	908.437	455.226	2	-0.000318	-0.35	506	513	index=2184
gi|328790249	SSsNSEIDINNLIPR	S3 Phospho	0.97	16.24	171.32	62.86	2	1737.79	869.905	2	0.00156	0.898	832	846	index=30587
gi|571546156	SPsDTQAFR	S3 Phospho	0.97	14.49	65.11	41.47	2	1087.43	544.723	2	-0.00282	-2.59	13	21	index=2589
gi|66554913	SMsPSLAPSR	S3 Phospho	0.97	15.27	89.76	64.05	2	1111.47	556.743	2	-0.00342	-3.07	284	293	index=4798
gi|571566248	TIsPLPISSATK	S3 Phospho	0.97	15	24.8	32.35	2	1293.66	647.837	2	-0.000238	-0.184	1935	1946	index=13433
gi|522838285	FTsPEQK	S3 Phospho	0.98	17.98	18.32	31.3	2	915.374	458.694	2	-0.00162	-1.77	485	491	index=904
gi|571527600	SHsFNFVGPNSGR	S3 Phospho	0.98	17.47	15.44	25.86	2	1484.62	743.317	2	-0.000858	-0.578	154	166	index=17125
gi|571520782	TMsPTLPTPR	S3 Phospho	0.98	17.98	32.25	44.98	2	1179.54	590.775	2	-0.000898	-0.761	2532	2541	index=10391
gi|571520782	VPsPNQPPTYIPETAK	S3 Phospho	0.98	16.25	16.2	27.14	2	1817.86	909.935	2	-0.00582	-3.2	3096	3111	index=13183
gi|328786756	KRsFDSAPVQNK	S3 Phospho	0.98	16.6	55.71	28.92	2	1455.69	486.236	3	-0.00324	-2.22	768	779	index=7017
gi|571499564	SLsLQDLSISK	S3 Phospho	0.98	17.47	89.35	61.91	2	1269.62	635.817	2	-0.0029	-2.28	207	217	index=22141
gi|571552567	SNsMQSFNEMLR	S3 Phospho	0.98	17.47	28.56	38.8	2	1522.59	762.303	2	-0.00404	-2.65	314	325	index=23237
gi|571564551	SSsLDLPDNSIVK	S3 Phospho	0.98	19.22	55.74	44.75	2	1453.67	727.842	2	-0.00208	-1.43	96	108	index=17855
gi|110772453	SSsFDKPDLPR	S3 Phospho	0.98	19.22	53.45	27.62	2	1327.58	664.795	2	-0.0067	-5.04	16	26	index=6596
gi|571503646	SKsQSNLVR	S3 Phospho	0.98	16.23	53.91	26.93	2	1097.52	549.768	2	-0.0021	-1.91	42	50	index=2058
gi|571502317	LSsPPPMPLHPPTSNR	S3 Phospho	0.98	17.98	64.72	38.07	2	1806.85	603.289	3	-0.00375	-2.07	1218	1233	index=13385
gi|571522691	RNsFHSFLNR	S3 Phospho	0.99	16.25	31.4	39.43	2	1356.61	453.21	3	-0.00285	-2.1	724	733	index=34862
gi|110760070	APsFETATSFK	S3 Phospho	0.99	16.24	24.52	34.72	2	1264.54	633.276	2	-0.00122	-0.962	225	235	index=16133
gi|571546403	HAsPNPLTSVK	S3 Phospho	0.99	17.03	32.27	30.24	2	1229.58	615.797	2	-0.0014	-1.14	84	94	index=8144
gi|571564551	SVsVSQTPPFK	S3 Phospho	0.99	19.23	31.55	31.45	2	1255.58	628.799	2	-0.00158	-1.26	837	847	index=10503
gi|328776350	DMsIDDDDTEWER	S3 Phospho	0.99	13.28	16.57	25.99	2	1705.58	853.798	2	-0.00176	-1.03	606	618	index=20281
gi|571522691	FQsPGR	S3 Phospho	1	1000	68.5	31.03	2	770.311	386.163	2	-0.0014	-1.81	107	112	index=957
gi|571522691	MAsPVGGASLDK	S3 Phospho	1	57.6	43.59	44.11	2	1211.53	606.77	2	-0.00158	-1.3	242	253	index=5255
gi|571559637	RLsLEAHK	S3 Phospho	1	1000	66.72	40.08	2	1032.51	517.263	2	-0.00178	-1.72	109	116	index=7498
gi|110760070	GDsLPAVSLAVSYVQDR	S3 Phospho	1	17.03	39	36.86	2	1855.87	928.941	2	-0.0045	-2.42	200	216	index=34197
gi|571569386	GNsPQLFLR	S3 Phospho	1	1000	120.2	65.32	2	1110.52	556.268	2	-0.0014	-1.26	385	393	index=16865
gi|328783026	NLsYEFYK	S3 Phospho	1	23.98	69.42	41.31	2	1142.47	572.241	2	-0.0017	-1.49	500	507	index=18605
gi|571579717	RLsEAGLR	S3 Phospho	1	1000	14.75	25.72	2	980.48	491.247	2	-0.00172	-1.75	11	18	index=5891
gi|328781105	GVsPLGIR	S3 Phospho	1	1000	35.16	35.4	2	877.442	439.728	2	-0.0011	-1.25	128	135	index=10493
gi|571549506	RNsFIQIDIER	S3 Phospho	1	1000	19.25	27.84	2	1469.7	735.858	2	-0.00278	-1.89	221	231	index=33661
gi|571549128	LPsPPKEIR	S3 Phospho	1	1000	49.31	48.81	2	1115.57	558.794	2	-0.0016	-1.43	165	173	index=6901
gi|328786684	QQsNPPQQQAWR	S3 Phospho	1	1000	74.85	26.17	2	1546.67	774.335	2	-0.0136	-8.8	201	212	index=17907
gi|571521289	TPsPSSLILPQPLR	S3 Phospho	1	20.98	56.39	54.44	2	1584.83	793.421	2	-0.0019	-1.2	305	318	index=28582
gi|571514446	AGsLTDLSHK	S3 Phospho	1	36.69	63.68	44.99	2	1107.5	554.755	2	-0.0023	-2.07	125	134	index=3216
gi|571575747	ALsLDSELCNEAR	S3 Phospho	1	42.24	30.45	46.98	2	1556.65	779.335	2	0.000802	0.515	647	659	index=20361
gi|571578374	QIsPELGVESR	S3 Phospho	1	102	95.24	37.27	2	1293.6	647.805	2	-0.00158	-1.22	236	246	index=21454
gi|328786150	HDsPPPILTENEPEIDDSALILSWYDSDLNLVIDK	S3 Phospho	1	49.03	104.66	55.25	2	4042.9	1348.64	3	-0.00767	-1.9	459	493	index=36254
gi|571563582	LRsPGAPGPTDSGK	S3 Phospho	1	78.27	70.06	41.58	2	1418.66	710.334	2	-0.00398	-2.8	536	549	index=1424
gi|343790874	ITsPQLSGSR	S3 Phospho	1	25.22	104.91	57.76	2	1124.52	563.268	2	-0.00144	-1.28	1460	1469	index=2748
gi|571513713	LCsPINR	S3 Phospho	1	1000	25.62	36.17	2	938.404	470.209	2	-0.0021	-2.23	263	269	index=1875
gi|571544754	LGsPIGDEQSK	S3 Phospho	1	55.43	32.27	30.77	2	1209.53	605.771	2	-0.0017	-1.4	995	1005	index=3164
gi|571515576	CPsDADISTLIIDDNELQR	S3 Phospho	1	37.49	47.81	33.46	2	2253.98	1128	2	-0.0017	-0.753	25	43	index=35002
gi|328779321	DQsLEDGVLDLISGGSR	S3 Phospho	1	39.92	51.74	49.66	2	1839.83	920.92	2	-0.000898	-0.488	183	199	index=35629
gi|74841764	VNsVEVPTDDEPYASFK	S3 Phospho	1	51.24	153.92	47.22	2	1975.85	988.934	2	0.00702	3.55	152	168	index=22542
gi|571527614	VPsAPGSLK	S3 Phospho	1	54.52	52.66	26.98	2	934.452	468.233	2	-0.00264	-2.82	1048	1056	index=3579
gi|328776191	NLsPQNR	S3 Phospho	1	1000	39.21	29.78	2	907.391	454.702	2	-0.0029	-3.19	891	897	index=982
gi|571559637	RAPsPPQTSPTQQVAIEDK	S4 Phospho, S9 Phospho	100%, 1%	37.18, 0.00	184.22	70.76	2	2208.98	1105.5	2	-0.0023	-1.04	83	101	index=8391
gi|571559637	RAPsPPQTSPTQEVAIEDK	S4 Phospho, T8 Phospho	99%, 6%	18.75, 0.00	129.41	45.6	2	2209.97	737.662	3	-0.00237	-1.07	83	101	index=10609
gi|571559637	RAPsPPQTSPTEQVAIEDK	S4 Phospho, T8 Phospho	100%, 7%	33.47, 0.00	151.25	44.36	2	2209.97	737.663	3	-0.000387	-0.175	83	101	index=10059
gi|571559637	RAPsPPETSPTQQVAIEDK	S4 Phospho, T8 Phospho	100%, 33%	27.67, 0.00	164.37	37.17	2	2209.97	1105.99	2	-0.00104	-0.471	83	101	index=9629
gi|571559637	RAPsPPETSPTQEVAIEDK	S4 Phospho, T8 Phospho	98%, 46%	15.02, 0.00	96.69	30.52	2	2210.95	737.992	3	0.0036	1.63	83	101	index=11288
gi|571559637	RQPsPPQTSPTQQVAIEDK	S4 Phospho, T8 Phospho	95%, 47%	11.13, 0.00	81.93	39.53	2	2266	756.34	3	-0.00546	-2.41	83	101	index=8842
gi|66546392	LKFsPAPsPEPQLSK	S4 Phospho, S8 Phospho	96%, 98%	14.06, 16.25	6.85	27.52	2	1784.82	893.413	2	-0.00562	-3.15	547	561	index=16269
gi|571499570	KNDssPELSLNDVNNIQIPR	S4 Phospho, S5 Phospho	99%, 99%	14.06, 15.01	52.55	39.29	2	2412.07	805.03	3	-0.00465	-1.93	42	61	index=29070
gi|571526329	SGGsPSHPSMMGGPMPVR	S4 Phospho	0.95	12.78	49.52	26.93	2	1847.75	616.923	3	-0.00531	-2.87	435	452	index=10759
gi|571548615	FPDsPSKENCSETSEEITQPK	S4 Phospho	0.96	15.01	94.38	65.44	2	2489.03	830.684	3	-0.00336	-1.35	419	439	index=10689
gi|328783030	TPLsPELR	S4 Phospho	0.96	13.27	44.3	49.17	2	991.474	496.744	2	-0.00152	-1.53	697	704	index=9963
gi|571532047	TIEsPAQMNNHTLISSR	S4 Phospho	0.97	16.62	26.45	38.75	2	1977.9	660.305	3	-0.00555	-2.8	72	88	index=11583
gi|328791886	IPIsPSR	S4 Phospho	0.97	15	41.95	33.14	2	848.416	425.215	2	-0.00178	-2.09	469	475	index=2296
gi|571563066	LPIsPTGDSAR	S4 Phospho	0.97	17.98	40.78	43.92	2	1192.55	597.282	2	-0.00102	-0.853	839	849	index=5906
gi|571525142	LDAsPPTR	S4 Phospho	0.98	16.24	9.83	27.52	2	935.411	468.712	2	-0.0022	-2.35	665	672	index=2049
gi|571551784	KDDsGNETGAGEGEPEEEPEIVHYDK	S4 Phospho	0.99	15.01	105.1	62.66	2	2910.17	971.063	3	-0.00531	-1.82	332	357	index=17247
gi|328783026	KDLsPVVTPNDNQLIMSSD	S4 Phospho	0.99	17.99	14.48	29.78	2	2151.98	1076.99	2	-0.0029	-1.35	1971	1989	index=22720
gi|571579717	TPTsPPDSSK	S4 Phospho	0.99	19.22	142.46	62.85	2	1095.45	548.731	2	-0.00158	-1.44	117	126	index=898
gi|571499271	LNEsAPILK	S4 Phospho	1	1000	13.44	32.48	2	1063.53	532.774	2	0.000102	0.0958	1336	1344	index=8941
gi|571549506	LNVsDTQEVEDNVK	S4 Phospho	1	46.21	153	63.1	2	1668.72	835.369	2	-0.003	-1.8	351	364	index=12913
gi|110757430	FFGsPNR	S4 Phospho	1	1000	31.77	25.95	2	903.364	452.689	2	-0.00158	-1.74	140	146	index=5939
gi|571523203	LQVsEETPAPVTPPR	S4 Phospho	1	19.23	40.77	37.18	2	1699.82	850.917	2	0.0011	0.648	12	26	index=13073
gi|66553034	VPNsPVRK	S4 Phospho	1	1000	53.19	41.21	2	975.49	488.752	2	-0.00126	-1.29	325	332	index=826
gi|66553034	VPNsPVR	S4 Phospho	1	1000	48.85	26.65	2	847.395	424.705	2	-0.00104	-1.22	325	331	index=850
gi|328784214	MLEsQSLPTTTQR	S4 Phospho	1	17.98	40.76	30.98	2	1570.71	786.36	2	-0.00208	-1.32	96	108	index=9901
gi|571537942	RPEsPIGK	S4 Phospho	1	1000	66.51	34.96	2	962.459	482.236	2	-0.00144	-1.49	155	162	index=1322
gi|571575747	INGsPPISPSSQEPK	S4 Phospho	1	33.56	39.41	30.07	2	1616.74	809.378	2	-0.0035	-2.16	794	808	index=5656
gi|571553062	GLEsPPLIDSK	S4 Phospho	1	29.88	24.52	34.4	2	1234.58	618.299	2	-0.00268	-2.17	934	944	index=14275
gi|571511696	IQAsFR	S4 Phospho	1	1000	30.79	25.9	2	800.358	401.186	2	-0.00138	-1.72	132	137	index=4106
gi|571534943	LLVsPTPNHSAIAASMER	S4 Phospho	1	17.99	35.31	29.36	2	1972.94	658.656	3	0.000687	0.348	1156	1173	index=16800
gi|571553062	SGLVsPSEVGSPR	S5 Phospho, S7 Phospho	97%, 34%	15.58, 0.00	29.13	30.02	2	1430.58	716.3	2	-0.000778	-0.543	79	91	index=12960
gi|571533533	AGDNsEMEsVEDEDDNKAPELFAK	S5 Phospho, S9 Phospho	100%, 100%	1,000.00, 1,000.00	56.51	40.62	2	2799.05	934.023	3	-0.00393	-1.4	8	31	index=22660
gi|571499271	SLNGsQIIFNK	S5 Phospho	0.95	12.62	54.12	40.53	2	1299.62	650.819	2	-0.00102	-0.783	1202	1212	index=17613
gi|328792078	VPFGsPSK	S5 Phospho	0.95	13.27	52.41	38.83	2	897.4	449.707	2	-0.00194	-2.16	180	187	index=3267
gi|571555701	LSTGsIER	S5 Phospho	0.95	16.24	19.82	28.77	2	941.422	471.718	2	-0.0017	-1.8	1113	1120	index=3237
gi|571510040	FSSAsPPLSR	S5 Phospho	0.95	16.24	42.01	52.19	2	1127.5	564.758	2	-0.00176	-1.56	1664	1673	index=6296
gi|328778669	HSLGsSIMGD	S5 Phospho	0.95	16.24	42.54	51.4	2	1082.41	542.212	2	-0.00194	-1.79	648	657	index=11401
gi|328783026	TDNDsNILDNR	S5 Phospho	0.96	13.28	43.38	42.95	2	1355.54	678.771	2	-0.00854	-6.29	518	528	index=7032
gi|571504917	FTVLsPQPK	S5 Phospho	0.96	13.27	26.77	52.46	2	1095.54	548.775	2	-0.00218	-1.99	568	576	index=10927
gi|571520782	DTLLsPIPK	S5 Phospho	0.98	16.24	19.83	41.16	2	1062.54	532.276	2	0.000502	0.472	2542	2550	index=17762
gi|571525142	RLDAsPPTR	S5 Phospho	0.98	16.24	32.48	29.86	2	1091.51	546.763	2	-0.0027	-2.47	664	672	index=3733
gi|328790123	SVIDsPSK	S5 Phospho	0.98	17.98	47.68	38.95	2	911.4	456.707	2	-0.00102	-1.12	844	851	index=1454
gi|571508626	TEPSsPNVR	S5 Phospho	0.98	16.22	76.21	47.66	2	1065.45	533.732	2	-0.000698	-0.655	275	283	index=1024
gi|571499271	QNEFsPESSLSDANNIQTSR	S5 Phospho	0.99	19.23	24.14	26.9	2	2302.97	1152.49	2	0.0017	0.739	42	61	index=25755
gi|229892248	DKELsEDEEEEEEPAKEEGEDTGKPK	S5 Phospho	0.99	15.14	36.61	34.99	2	3055.26	1019.43	3	-0.00287	-0.939	223	248	index=14356
gi|571563066	RLPIsPTGDSAR	S5 Phospho	0.99	20.98	41.74	40.97	2	1348.65	675.332	2	-0.0023	-1.7	838	849	index=6703
gi|571533533	ALNRsDMLAALQDR	S5 Phospho	1	1000	29.38	34.27	2	1652.77	827.391	2	-0.0033	-1.99	32	45	index=23532
gi|571574484	GELVsPAR	S5 Phospho	1	1000	45.54	52.44	2	907.416	454.715	2	-0.00164	-1.8	94	101	index=2815
gi|66513183	SFYPsPNK	S5 Phospho	1	36.69	48.15	26.76	1	1018.42	510.215	2	-0.0021	-2.06	482	489	index=6225
gi|571569386	GRGNsPQLFLR	S5 Phospho	1	1000	19.68	26.16	2	1323.64	662.83	2	-9.81e-05	-0.074	383	393	index=16695
gi|571576571	TINNsALGK	S5 Phospho	1	30.07	35.14	38.37	2	996.464	499.24	2	-0.000438	-0.439	962	970	index=1837
gi|571531961	IANIsNEAQFESK	S5 Phospho	1	66.05	85.9	45.16	2	1529.68	765.844	2	-0.0033	-2.15	511	523	index=11999
gi|328786684	QQLDsPQQQAWR	S5 Phospho	1	1000	76.45	43.14	2	1563.68	782.855	2	0.0121	7.73	114	125	index=15572
gi|571523984	FGAAsPQAVR	S5 Phospho	1	1000	20.14	34.99	2	1082.49	542.252	2	-0.00172	-1.59	1199	1208	index=3640
gi|328783288	EVGEsEEDDVPATEISLR	S5 Phospho	1	63.48	36.12	45.1	2	2053.87	1027.94	2	-0.0013	-0.632	1303	1320	index=21359
gi|328793299	TTIFsPEGR	S5 Phospho	1	17.99	35.23	42.38	2	1086.47	544.244	2	-0.00144	-1.32	374	382	index=11889
gi|66514180	FLQLsPEWVK	S5 Phospho	1	1000	96.25	38.12	2	1325.64	663.828	2	-0.0011	-0.828	1475	1484	index=29956
gi|571566995	HFSVTsPK	S6 Phospho	0.95	16.24	38.7	26.66	2	981.432	491.723	2	-0.00166	-1.69	75	82	index=4292
gi|571545811	TTDIKsPLGK	S6 Phospho	0.96	17.03	35.31	46.71	2	1138.56	570.289	2	-0.000978	-0.858	468	477	index=3244
gi|571575002	WVSDGsPTHSSTPVK	S6 Phospho	0.96	14.5	55.11	34.45	2	1663.72	832.869	2	-0.0025	-1.5	462	476	index=3566
gi|571526240	MDSMPsPVNR	S6 Phospho	0.97	14.5	29.19	32.98	2	1212.47	607.24	2	-0.00202	-1.66	1906	1915	index=6176
gi|522838285	TSIDLsPFQDNDATSVK	S6 Phospho	0.98	15.01	26.26	33.5	2	1916.84	959.426	2	-0.00478	-2.49	344	360	index=23582
gi|571520782	ILQPLsPNGQWSR	S6 Phospho	0.98	16.6	42.07	45.21	2	1574.76	788.386	2	-0.0039	-2.47	2940	2952	index=21241
gi|571499271	TANVLsDSER	S6 Phospho	0.98	17.98	50.23	53.33	2	1170.49	586.253	2	-0.0017	-1.45	921	930	index=4112
gi|110761627	AIVGAsLTDILAK	S6 Phospho	0.98	17.98	37.49	50.83	2	1350.72	676.365	2	-0.00136	-1	81	93	index=31094
gi|571547936	YATCIsPNR	S6 Phospho	0.98	16.24	63.15	49.86	2	1160.47	581.241	2	-0.0021	-1.81	628	636	index=3639
gi|571549351	DILDSsVFQELK	S6 Phospho	0.98	17.98	129.76	56.81	2	1472.68	737.347	2	-0.0019	-1.29	83	94	index=32804
gi|571547193	LSATDsPGR	S6 Phospho	1	32.28	81.53	50.66	2	982.412	492.213	2	-0.0018	-1.83	7	15	index=1028
gi|571573200	IAGAFsPNSAIDR	S6 Phospho	1	19.23	28.59	30.17	2	1397.63	699.823	2	-0.00382	-2.73	721	733	index=15436
gi|571544349	GMQWNsPK	S6 Phospho	1	1000	57.42	43.59	2	1026.4	514.207	2	-0.0021	-2.04	756	763	index=5064
gi|571519406	LHLPLsR	S6 Phospho	1	1000	23.62	45.38	2	914.474	458.243	2	-0.00336	-3.67	440	446	index=13547
gi|571535003	EVPPPsPR	S6 Phospho	1	1000	48.94	40.81	2	957.432	479.723	2	-0.00104	-1.08	263	270	index=1029
gi|48120807	ANPFVsPTPLFVVK	S6 Phospho	1	20.98	49.43	31.86	2	1594.82	798.413	2	-0.0046	-2.88	377	390	index=31967
gi|571510171	SNIENDsELDSDDDLIPYDMSHDTK	S7 Phospho, S11 Phospho	96%, 93%	13.66, 11.35	18.03	29.18	2	3027.13	1010.05	3	0.0152	5	1053	1077	index=29610
gi|328776866	SADIQLsPTKEK	S7 Phospho	0.98	17.98	44.41	45.29	2	1395.66	698.839	2	-0.0025	-1.79	211	222	index=3224
gi|328776866	SADIQLsPTK	S7 Phospho	0.98	16.24	29.88	30.2	2	1138.53	570.271	2	-0.0015	-1.31	211	220	index=5870
gi|571549351	GNQQTTsPILSAGGSLANEVAK	S7 Phospho	0.98	20.98	219.81	84.36	2	2222.06	1112.04	2	-0.0019	-0.854	32	53	index=22770
gi|328783026	AEFVNLsSQQDYSEDTFIEHADELK	S7 Phospho	0.99	20.98	47.62	32.85	2	2994.28	999.101	3	-0.000147	-0.0491	1029	1053	index=31177
gi|571554467	RIDPDLsR	S7 Phospho	1	1000	19.82	33.19	2	1050.49	526.25	2	-0.0015	-1.42	769	776	index=4876
gi|328790249	VPVIPLsPPK	S7 Phospho	1	1000	17.73	27.06	2	1125.62	563.817	2	-0.0021	-1.86	1552	1561	index=17476
gi|571520782	LLGLPNsPK	S7 Phospho	1	1000	43.4	32.01	2	1017.53	509.771	2	1.94e-06	0.0019	2433	2441	index=18107
gi|571520782	VVSPSLsPR	S7 Phospho	1	17.98	44.14	44.78	2	1020.5	511.258	2	-0.00102	-0.997	4019	4027	index=4903
gi|571549506	NLANEIsLTDDFQK	S7 Phospho	1	17.98	22.95	26.5	2	1686.75	844.382	2	-0.0021	-1.24	159	172	index=26411
gi|571545811	KTTDIKsPLGK	S7 Phospho	1	32.78	50.23	28.63	2	1266.66	423.226	3	-0.00302	-2.38	467	477	index=5512
gi|571566995	AQLPVVsPR	S7 Phospho	1	1000	42.59	46.46	2	1045.53	523.774	2	-0.000698	-0.667	190	198	index=7930
gi|571547101	ITQVPEsPKEK	S7 Phospho	1	76.17	60.61	39.12	2	1334.65	668.332	2	0.000182	0.136	130	140	index=1804
gi|571549351	GNEQTTsPILSAGGSLANEVAK	S7 Phospho	1	20.98	102.68	44.5	2	2223.04	1112.53	2	0.0057	2.56	32	53	index=24223
gi|328784214	EAILAQYsQMSEEENSEGDGEEDGASGGDCGIEK	S8 Phospho, S11 Phospho	98%, 1%	16.25, 0.00	48.59	44.33	2	3750.37	1251.13	3	-0.00645	-1.72	119	152	index=26579
gi|571575380	TPLAHALsPPK	S8 Phospho	0.95	12.63	29.67	36.4	2	1210.61	606.313	2	-9.81e-05	-0.0809	497	507	index=8529
gi|571565862	TIGGGDDsFNTFFSETGAGK	S8 Phospho	0.95	12.63	133.31	87.84	2	2086.85	1044.43	2	-0.0037	-1.77	41	60	index=30580
gi|571548615	STTESVGsPVLHEMK	S8 Phospho	0.96	19.23	94.89	56.29	2	1680.74	841.378	2	-0.0027	-1.6	154	168	index=11020
gi|328786684	LNQQQQQsSPQQPHSQR	S8 Phospho	0.96	14.04	51.39	45.18	2	2097.93	700.318	3	-0.00255	-1.21	97	113	index=1671
gi|571522691	SDTSAKLsK	S8 Phospho	0.97	15.9	13.26	29.09	2	1015.46	508.737	2	0.000182	0.179	509	517	index=888
gi|571553121	STNSSIIsSPATSIK	S8 Phospho	0.98	16.25	28.4	29.51	2	1571.74	786.88	2	0.000782	0.497	207	221	index=10978
gi|328791886	DINIEEEsDGENDPELLNELK	S8 Phospho	1	1000	59.99	41.29	2	2494.06	1248.04	2	-0.0019	-0.762	90	110	index=30578
gi|110764283	AAEAGDVsPPKR	S8 Phospho	1	1000	28.56	51.1	2	1276.58	639.297	2	-0.0024	-1.88	18	29	index=1860
gi|110764283	AAEAGDVsPPK	S8 Phospho	1	1000	90.02	56.04	2	1120.48	561.248	2	-0.000298	-0.266	18	28	index=2088
gi|328791237	NFVVPDQsPPPTK	S8 Phospho	1	17.99	43.48	27.01	2	1504.7	753.355	2	-0.0015	-0.995	171	183	index=11478
gi|571564551	AQSQIINsPK	S8 Phospho	1	51.24	90.22	39.05	2	1164.55	583.284	2	-0.00178	-1.53	999	1008	index=1889
gi|571504859	IQLEIPIsPQK	S8 Phospho	1	1000	42.01	28.47	2	1344.71	673.359	2	-0.0023	-1.71	190	200	index=22851
gi|571548615	FSQILDDEssDGSDNETLR	S9 Phospho, S10 Phospho, S13 Phospho	95%, 95%, 93%	12.63, 12.07, 10.74	19.46	35.45	2	2366.82	1184.42	2	-0.0013	-0.548	171	189	index=29516
gi|328783026	TGISAIDEsFsSCER	S9 Phospho, S11 Phospho, S12 Phospho	96%, 95%, 94%	14.06, 12.63, 12.07	15.36	33.3	2	1897.62	949.818	2	-0.0039	-2.05	922	936	index=25546
gi|48102174	KDVIDLIEsDssIDEDDIEDDIFVDNVR	S9 Phospho, S11 Phospho, S12 Phospho	100%, 100%, 100%	1,000.00, 1,000.00, 1,000.00	102.09	65.83	2	3462.39	1155.14	3	-0.000147	-0.0425	282	309	index=36462
gi|571502688	NASADSSLsPDQVR	S9 Phospho	0.95	17.98	53.54	43.64	2	1525.64	763.827	2	-0.00202	-1.32	173	186	index=4552
gi|571506421	ATVENLSLsPAPTGR	S9 Phospho	0.98	17.98	54.08	42.09	2	1591.76	796.887	2	-0.0015	-0.941	413	427	index=14128
gi|522838285	NTDINLNNsR	S9 Phospho	0.99	15.58	8.57	26.37	2	1239.52	620.769	2	-0.00136	-1.09	192	201	index=3973
gi|571506421	TAGVGVGSsR	S9 Phospho	0.99	19.22	29.75	27.04	2	969.428	485.721	2	-0.00182	-1.87	579	588	index=1332
gi|571510847	TLIINLPGsPK	S9 Phospho	1	122.98	79.23	42.98	2	1231.66	616.836	2	-0.0019	-1.54	26	36	index=22403
gi|328778804	ENVIDLNQsK	S9 Phospho	1	1000	94.17	60.79	2	1238.55	620.284	2	-0.0013	-1.05	104	113	index=8648
gi|328778804	ENVIDLNQsKEIQENGNTTSR	S9 Phospho	1	26.18	24	29.75	2	2468.12	823.711	3	-0.00945	-3.83	104	124	index=12589
gi|571537972	VDDENDFPsLG	S9 Phospho	1	1000	30.46	27.49	2	1286.47	644.242	2	-0.00156	-1.21	404	414	index=22501
gi|66513183	tSPVAVPVPGR	T1 Phospho	0.98	17.01	37.63	44.69	2	1158.58	580.296	2	-0.0031	-2.67	505	515	index=10974
gi|66565249	tPTSSNPHVLR	T1 Phospho	0.98	17.98	127.31	65.71	2	1287.6	644.806	2	-0.00158	-1.22	44	54	index=2792
gi|343790874	LDSQLSNTPLNtPR	T12 Phospho	0.98	14.51	27.59	38.08	2	1634.77	818.391	2	-0.000598	-0.366	1356	1369	index=11082
gi|571543962	NtPIEtPHsILK	T2 Phospho, T6 Phospho, S9 Phospho	100%, 100%, 100%	1,000.00, 1,000.00, 1,000.00	7.78	30.19	2	1588.63	795.328	2	0.0055	3.46	1146	1157	index=13316
gi|66531362	AtsNVFAMFDQAQIAEFK	T2 Phospho, S3 Phospho	100%, 100%	1,000.00, 1,000.00	181.3	100.9	2	2176.89	1089.45	2	-0.0039	-1.79	20	37	index=36302
gi|571572777	EtFPRHISEK	T2 Phospho	0.99	16.25	8.57	27.93	2	1322.6	662.309	2	0.000502	0.379	72	81	index=3294
gi|571515104	SGtPPPMGHRPGsASPPSSTPSR	T3 Phospho, S13 Phospho, S15 Phospho	96%, 95%, 93%	14.05, 12.97, 11.71	16.66	30.46	2	2483.97	828.996	3	-0.00585	-2.35	365	387	index=4385
gi|571551784	STtPTSSLLTR	T3 Phospho, S6 Phospho	99%, 25%	23.98, 0.00	31.55	41.17	2	1322.55	662.281	2	-0.00476	-3.59	165	175	index=12501
gi|328779129	SHtTVKYTMK	T3 Phospho, Y7 Phospho	98%, 33%	17.99, 0.00	20.62	32.86	2	1354.54	678.278	2	0.0015	1.11	413	422	index=11247
gi|386649517	AHtPTPGIYLGKPTHLHDR	T3 Phospho	0.95	13.28	37.49	25.95	2	2190.07	439.021	5	-0.00587	-2.68	223	241	index=28056
gi|522838285	SHtQPEICFR	T3 Phospho	0.99	19.23	7.74	38.82	2	1353.55	677.784	2	-0.000698	-0.515	223	232	index=13936
gi|571548615	IAtPEEK	T3 Phospho	1	1000	37.61	34.98	2	866.379	434.197	2	-0.000618	-0.713	147	153	index=1098
gi|571564551	IQtPPINK	T3 Phospho	1	1000	33.62	33	2	989.495	495.755	2	-0.000658	-0.664	1061	1068	index=2583
gi|328778939	KItTIMK	T3 Phospho	1	23.98	18.32	26.08	2	913.471	457.74	2	-0.00648	-7.08	475	481	index=7325
gi|571578037	VPVtPsPPR	T4 Phospho, S6 Phospho	100%, 100%	1,000.00, 1,000.00	18.69	31.73	2	1108.47	555.241	2	-0.00458	-4.13	885	893	index=4465
gi|66513183	MCDtPPPLPR	T4 Phospho	1	1000	47.17	30.14	1	1262.52	632.265	2	-0.00362	-2.86	78	87	index=10896
gi|571578037	RVPVtPsPPR	T5 Phospho, S7 Phospho	100%, 100%	1,000.00, 1,000.00	18.87	33.44	2	1264.57	633.294	2	-0.000618	-0.488	884	893	index=3577
gi|571522691	APFPtPAK	T5 Phospho	1	1000	18.57	30.08	2	907.42	454.719	2	0.00152	1.68	58	65	index=5028
gi|571554467	FVFGtPGK	T5 Phospho	1	1000	17.03	39.18	2	931.42	466.717	2	-0.0025	-2.68	1830	1837	index=14648
gi|328778939	SPIItPTTPNNDR	T5 Phospho	1	20.98	30.28	29.65	2	1504.69	753.353	2	-0.00196	-1.3	654	666	index=6320
gi|571576251	TINYDtSPK	T6 Phospho	1	23.98	111.88	47.69	2	1117.47	559.741	2	-0.0019	-1.7	905	913	index=3081
gi|571536196	SLNFNLtPsPK	T7 Phospho, S9 Phospho	99%, 99%	16.62, 15.29	8.35	27.8	2	1376.58	689.295	2	-0.0041	-2.97	121	131	index=22188
gi|66513183	NPNMCDtPPPLPR	T7 Phospho	1	1000	72.39	75.95	2	1587.66	794.835	2	-0.00342	-2.15	75	87	index=12057
gi|571553687	DQIEEHtPR	T7 Phospho	1	1000	33.78	26.86	2	1203.49	602.752	2	-0.0044	-3.65	2051	2059	index=3209
gi|328783026	PLQTHSELtPPLsPQEEK	T9 Phospho, S13 Phospho	100%, 100%	43.35, 76.05	116.75	47.68	2	2189.96	730.995	3	-0.00225	-1.03	1260	1277	index=13816
gi|66513183	SRNPNMCDtPPPLPR	T9 Phospho	0.99	15.29	16.78	31.85	2	1830.79	916.402	2	-0.0033	-1.8	73	87	index=9429
gi|328786756	VAASIAPVtPK	T9 Phospho	1	31.52	62.09	46.4	2	1132.59	567.301	2	-0.0027	-2.38	430	440	index=5979
gi|571578088	IYQyIQSR	Y4 Phospho	0.99	20.98	94.65	43.95	2	1149.52	575.768	2	-0.0018	-1.56	242	249	index=4449
gi|328778170	IGEGTyGVVYK	Y6 Phospho	0.99	20.98	89.79	53.72	2	1264.57	633.293	2	-0.0034	-2.68	10	20	index=9468
gi|571550113	GEPNVSyICSR	Y7 Phospho	0.98	16.24	95.39	52.7	2	1360.55	681.281	2	-0.0019	-1.39	265	275	index=7613
gi|66516850	TVSSPVPYNPsPSSSRPLSPGSSTR	S3 Phospho, S11 Phospho, S19 Phospho	25%, 97%, 88%	0.00, 17.34, 11.06	72.31	27.42	2	2783.16	928.732	3	0.0116	4.18	323	347	index=14812
gi|571548615	SDSSPPKENSSEVSTsPK	S3 Phospho, S16 Phospho	20%, 97%	0.00, 17.98	58.23	36.16	2	2021.79	1011.9	2	-0.00356	-1.76	337	354	index=1692
gi|328783026	EYDIAKDPMAMSFTPsDFEAAFDK	S12 Phospho, S16 Phospho	34%, 97%	0.00, 15.55	133.72	70.78	2	2885.13	962.716	3	-0.000747	-0.259	937	960	index=36333
gi|571537942	QTMSPTPLAFtPTSVLR	T2 Phospho, T11 Phospho	33%, 99%	0.00, 20.98	47.27	33.95	2	2005.9	1003.95	2	-0.00452	-2.25	931	947	index=36856
gi|328778804	ENVIDLNQsKEIQENGNTTSR	S9 Phospho	1	26.18	24	29.75	2	2468.12	823.711	3	-0.00945	-3.83	104	124	index=12589
gi|571537972	VDDENDFPsLG	S9 Phospho	1	1000	30.46	27.49	2	1286.47	644.242	2	-0.00156	-1.21	404	414	index=22501
gi|571521289	tPsPSSLILPQPLR	T1 Phospho, S3 Phospho	100%, 100%	17.99, 20.98	45.57	41.15	2	1664.79	833.404	2	-0.00118	-0.707	305	318	index=32135
gi|66513183	tSPVAVPVPGR	T1 Phospho	0.98	17.01	37.63	44.69	2	1158.58	580.296	2	-0.0031	-2.67	505	515	index=10974
gi|66565249	tPTSSNPHVLR	T1 Phospho	0.98	17.98	127.31	65.71	2	1287.6	644.806	2	-0.00158	-1.22	44	54	index=2792
gi|343790874	LDSQLSNTPLNtPR	T12 Phospho	0.98	14.51	27.59	38.08	2	1634.77	818.391	2	-0.000598	-0.366	1356	1369	index=11082
gi|571543962	NtPIEtPHsILK	T2 Phospho, T6 Phospho, S9 Phospho	100%, 100%, 100%	1,000.00, 1,000.00, 1,000.00	7.78	30.19	2	1588.63	795.328	2	0.0055	3.46	1146	1157	index=13316
gi|66531362	AtsNVFAMFDQAQIAEFK	T2 Phospho, S3 Phospho	100%, 100%	1,000.00, 1,000.00	181.3	100.9	2	2176.89	1089.45	2	-0.0039	-1.79	20	37	index=36302
gi|571572777	EtFPRHISEK	T2 Phospho	0.99	16.25	8.57	27.93	2	1322.6	662.309	2	0.000502	0.379	72	81	index=3294
gi|571515104	SGtPPPMGHRPGsASPPSSTPSR	T3 Phospho, S13 Phospho, S15 Phospho	96%, 95%, 93%	14.05, 12.97, 11.71	16.66	30.46	2	2483.97	828.996	3	-0.00585	-2.35	365	387	index=4385
gi|571551784	STtPTSSLLTR	T3 Phospho, S6 Phospho	99%, 25%	23.98, 0.00	31.55	41.17	2	1322.55	662.281	2	-0.00476	-3.59	165	175	index=12501
gi|328779129	SHtTVKYTMK	T3 Phospho, Y7 Phospho	98%, 33%	17.99, 0.00	20.62	32.86	2	1354.54	678.278	2	0.0015	1.11	413	422	index=11247
gi|386649517	AHtPTPGIYLGKPTHLHDR	T3 Phospho	0.95	13.28	37.49	25.95	2	2190.07	439.021	5	-0.00587	-2.68	223	241	index=28056
gi|522838285	SHtQPEICFR	T3 Phospho	0.99	19.23	7.74	38.82	2	1353.55	677.784	2	-0.000698	-0.515	223	232	index=13936
gi|571548615	IAtPEEK	T3 Phospho	1	1000	37.61	34.98	2	866.379	434.197	2	-0.000618	-0.713	147	153	index=1098
gi|571564551	IQtPPINK	T3 Phospho	1	1000	33.62	33	2	989.495	495.755	2	-0.000658	-0.664	1061	1068	index=2583
gi|328778939	KItTIMK	T3 Phospho	1	23.98	18.32	26.08	2	913.471	457.74	2	-0.00648	-7.08	475	481	index=7325
gi|571578037	VPVtPsPPR	T4 Phospho, S6 Phospho	100%, 100%	1,000.00, 1,000.00	18.69	31.73	2	1108.47	555.241	2	-0.00458	-4.13	885	893	index=4465
gi|66513183	MCDtPPPLPR	T4 Phospho	1	1000	47.17	30.14	1	1262.52	632.265	2	-0.00362	-2.86	78	87	index=10896
gi|571522691	APFPtPAKAsPDGR	T5 Phospho, S10 Phospho	100%, 100%	1,000.00, 1,000.00	7.28	26.17	2	1570.66	786.336	2	-0.00202	-1.28	58	71	index=5704
gi|571578037	RVPVtPsPPR	T5 Phospho, S7 Phospho	100%, 100%	1,000.00, 1,000.00	18.87	33.44	2	1264.57	633.294	2	-0.000618	-0.488	884	893	index=3577
gi|571522691	APFPtPAK	T5 Phospho	1	1000	18.57	30.08	2	907.42	454.719	2	0.00152	1.68	58	65	index=5028
gi|571554467	FVFGtPGK	T5 Phospho	1	1000	17.03	39.18	2	931.42	466.717	2	-0.0025	-2.68	1830	1837	index=14648
gi|328778939	SPIItPTTPNNDR	T5 Phospho	1	20.98	30.28	29.65	2	1504.69	753.353	2	-0.00196	-1.3	654	666	index=6320
gi|571576251	TINYDtSPK	T6 Phospho	1	23.98	111.88	47.69	2	1117.47	559.741	2	-0.0019	-1.7	905	913	index=3081
gi|571536196	SLNFNLtPsPK	T7 Phospho, S9 Phospho	99%, 99%	16.62, 15.29	8.35	27.8	2	1376.58	689.295	2	-0.0041	-2.97	121	131	index=22188
gi|66513183	NPNMCDtPPPLPR	T7 Phospho	1	1000	72.39	75.95	2	1587.66	794.835	2	-0.00342	-2.15	75	87	index=12057
gi|571553687	DQIEEHtPR	T7 Phospho	1	1000	33.78	26.86	2	1203.49	602.752	2	-0.0044	-3.65	2051	2059	index=3209
gi|571559637	RAPSPPEtSPTQQVAIEDK	T8 Phospho	0.96	15	87.44	38.63	2	2130	711.009	3	0.00435	2.04	83	101	index=9828
gi|571559637	RAPSPPQtSPTQQVAIEDK	T8 Phospho	0.99	20.98	153.45	74.2	2	2129.02	710.679	3	-0.00216	-1.01	83	101	index=7091
gi|328783026	PLQTHSELtPPLsPQEEK	T9 Phospho, S13 Phospho	100%, 100%	43.35, 76.05	116.75	47.68	2	2189.96	730.995	3	-0.00225	-1.03	1260	1277	index=13816
gi|66513183	SRNPNMCDtPPPLPR	T9 Phospho	0.99	15.29	16.78	31.85	2	1830.79	916.402	2	-0.0033	-1.8	73	87	index=9429
gi|328786756	VAASIAPVtPK	T9 Phospho	1	31.52	62.09	46.4	2	1132.59	567.301	2	-0.0027	-2.38	430	440	index=5979
gi|571578088	IYQyIQSR	Y4 Phospho	0.99	20.98	94.65	43.95	2	1149.52	575.768	2	-0.0018	-1.56	242	249	index=4449
gi|328778170	IGEGTyGVVYK	Y6 Phospho	0.99	20.98	89.79	53.72	2	1264.57	633.293	2	-0.0034	-2.68	10	20	index=9468
gi|328784214	EAILAQysQMSEEENSEGDGEEDGASGGDCGIEK	Y7 Phospho, S8 Phospho	98%, 98%	15.01, 16.25	115.24	76.57	2	3750.37	1251.13	3	-0.00285	-0.759	119	152	index=25907
gi|571548615	SPSKENySIQGK	Y7 Phospho	0.98	15.01	34.67	31.1	2	1416.63	473.216	3	-0.00276	-1.94	551	562	index=2692
gi|571550113	GEPNVSyICSR	Y7 Phospho	0.98	16.24	95.39	52.7	2	1360.55	681.281	2	-0.0019	-1.39	265	275	index=7613
gi|66516850	TVSSPVPYNPsPSSSRPLSPGSSTR	S3 Phospho, S11 Phospho, S19 Phospho	25%, 97%, 88%	0.00, 17.34, 11.06	72.31	27.42	2	2783.16	928.732	3	0.0116	4.18	323	347	index=14812
gi|571515104	SGTPPPMGHRPGsAsPPSSTPSR	T3 Phospho, S13 Phospho, S15 Phospho	45%, 100%, 100%	0.00, 31.30, 35.84	28.35	26.35	2	2483.97	828.996	3	-0.00465	-1.87	365	387	index=4860
gi|571499570	KNDSsPELSLNDVNNIQIPR	S4 Phospho, S5 Phospho	93%, 95%	11.13, 12.07	52.89	35.28	2	2412.07	805.031	3	-0.00135	-0.558	42	61	index=28577
gi|571548615	STTEsVGSPVLHEMK	T3 Phospho, S5 Phospho	93%, 96%	12.34, 14.50	88.41	54.77	2	1760.71	881.361	2	-0.00378	-2.14	154	168	index=14813
gi|571548615	SDSSPPKENSSEVSTsPK	S3 Phospho, S16 Phospho	20%, 97%	0.00, 17.98	58.23	36.16	2	2021.79	1011.9	2	-0.00356	-1.76	337	354	index=1692
gi|328783026	EYDIAKDPMAMSFTPsDFEAAFDK	S12 Phospho, S16 Phospho	34%, 97%	0.00, 15.55	133.72	70.78	2	2885.13	962.716	3	-0.000747	-0.259	937	960	index=36333
gi|571520399	NDWLASGENPRLSPPsPGGPR	S13 Phospho, S16 Phospho	52%, 97%	0.00, 11.57	20.83	27.34	2	2363.01	788.675	3	-0.00678	-2.87	766	786	index=23798
gi|571537942	QTMSPTPLAFtPTSVLR	T2 Phospho, T11 Phospho	33%, 99%	0.00, 20.98	47.27	33.95	2	2005.9	1003.95	2	-0.00452	-2.25	931	947	index=36856
gi|571574484	SSSELsVSEPTFIEK	S3 Phospho, S6 Phospho	94%, 99%	14.98, 21.72	115.87	66.71	2	1798.73	900.372	2	-0.00222	-1.23	35	49	index=25305
gi|328783026	PLQTHSELTPPLsPQEEK	T4 Phospho, S13 Phospho	0%, 100%	0.00, 67.31	130.26	38.55	2	2189.96	1095.99	2	-0.00342	-1.56	1260	1277	index=13071

## Sheet: S4
Table S4. The detailed information for the identified proteins, peptides and sites by the Ti4+-IMAC enrichment in 24 h worker embryo. All proteins are identified as Apis mellifera origin. Accession number is the unique number given to mark the entry of a protein in the database of NCBInr (the sequence database generated from protein sequences of Apis mellifera and common contaminants, totaling 21…
protein accession	Peptide Sequence	Variable Modifications	Localization Probability	Ascore	Peptide Score	PEAKS:PeptideScore	NTT	Peptide Mass	Observed Mass	Charge	Delta AMU	Delta PPM	Start	Stop	Spectrum Name	MS Sample
gi|328783026	MDLVEDFPVSGsPFK	M1 Oxidation (M), S12 Phospho	100%, 98%	1,000.00, 16.24	202.96	54.44	2	1762.75	882.384	2	-0.00102	-0.577	813	827	index=34691	1_SPECTRADATA_10
gi|328783288	SLYDLLMNANLSNESIDsR	M7 Oxidation (M), S18 Phospho	100%, 95%	1,000.00, 16.24	95.14	61.2	2	2249.99	1126	2	-0.0051	-2.26	635	653	index=37693	1_SPECTRADATA_10
gi|328783026	MsLNKLPAIDK	M1 Oxidation (M), S2 Phospho	100%, 100%	1,000.00, 1,000.00	74.54	35.96	2	1324.65	663.332	2	0.00138	1.04	1863	1873	index=9929	1_SPECTRADATA_11
gi|571561076	MLsFDSNSGVK	M1 Oxidation (M), S3 Phospho	100%, 97%	1,000.00, 35.23	52.84	17.08	2	1279.52	640.767	2	0.0021	1.64	458	468	index=11720	1_SPECTRADATA_11
gi|571522691	MAsPVGGASLDKR	M1 Oxidation (M), S3 Phospho	100%, 100%	1,000.00, 133.21	127.39	53.08	2	1383.62	692.818	2	-0.0015	-1.08	242	254	index=2757	1_SPECTRADATA_12
gi|571522691	MAsPVGGASLDK	M1 Oxidation (M), S3 Phospho	100%, 100%	1,000.00, 56.47	49.55	41.49	2	1227.52	614.767	2	-0.0019	-1.54	242	253	index=3220	1_SPECTRADATA_10
gi|571575644	MDsSNDLLEFMDR	M1 Oxidation (M), S3 Phospho	100%, 100%	187.29, 23.98	181.6	86.49	2	1667.62	834.817	2	-0.00162	-0.97	35	47	index=32274	1_SPECTRADATA_11
gi|571520782	TMsPTLPTPR	M2 Oxidation (M), S3 Phospho	100%, 100%	1,000.00, 20.98	33.66	34.69	2	1195.53	598.772	2	-0.00268	-2.24	2532	2541	index=6726	1_SPECTRADATA_10
gi|571538909	LSMsPPPLTNLR	M3 Oxidation (M), S4 Phospho	100%, 95%	1,000.00, 13.27	86.05	57.32	2	1420.68	711.347	2	-0.0011	-0.772	359	370	index=17570	1_SPECTRADATA_10
gi|571538909	LQMsPPPLTNLR	M3 Oxidation (M), S4 Phospho	100%, 100%	1,000.00, 87.19	98.53	17.08	2	1461.71	731.86	2	-0.0011	-0.751	359	370	index=12208	1_SPECTRADATA_12
gi|328784214	MLESQsLPTTTQR	M1 Oxidation (M), S6 Phospho	100%, 100%	1,000.00, 20.98	70.9	49.22	2	1586.7	794.357	2	-0.0034	-2.14	96	108	index=7747	1_SPECTRADATA_11
gi|571552875	MNQDACPLsPPSLK	M1 Oxidation (M), S9 Phospho	100%, 100%	1,000.00, 19.23	28.88	22.1	2	1652.69	827.356	2	0.00206	1.25	747	760	index=15785	1_SPECTRADATA_11
gi|571522691	sVVsDAsVHVAK	S1 Phospho, S4 Phospho, S7 Phospho	100%, 100%, 100%	1,000.00, 1,000.00, 1,000.00	28	34.97	2	1437.53	719.774	2	-0.0021	-1.46	181	192	index=7338	1_SPECTRADATA_12
gi|522838285	sLGQIsLQsEIENPK	S1 Phospho, S6 Phospho, S9 Phospho	100%, 100%, 100%	1,000.00, 1,000.00, 1,000.00	23.99	36.7	2	1881.76	941.887	2	0.0011	0.585	303	317	index=36006	1_SPECTRADATA_10
gi|66513183	sPLPHNRTSPVAVPVPGR	S1 Phospho, S9 Phospho	99%, 50%	18.26, 0.00	49.9	25.17	2	2039.97	680.998	3	-0.000147	-0.0721	498	515	index=13925	1_SPECTRADATA_10
gi|365733610	sPPVAVNAAPASQIASPR	S1 Phospho, S12 Phospho	97%, 51%	12.49, 0.00	15.41	20.36	2	1891.86	946.938	2	0.001	0.529	2132	2149	index=16948	1_SPECTRADATA_11
gi|571548615	sPsKENYSIQGK	S1 Phospho, S3 Phospho	99%, 99%	16.25, 15.58	29.69	24.94	2	1496.59	749.304	2	-0.00172	-1.15	551	562	index=3593	1_SPECTRADATA_10
gi|74841764	ssHEENDFWQPKPTLEDAPQNSLLPNFVGYK	S1 Phospho, S2 Phospho	100%, 100%	71.57, 72.92	193.22	34.61	1	3746.63	1249.88	3	-0.00645	-1.72	379	409	index=37267	1_SPECTRADATA_11
gi|571522691	sVsLVNEMTSNVSQHLAR	S1 Phospho, S3 Phospho	100%, 100%	44.63, 48.63	59.68	34.75	2	2130.92	1066.46	2	-0.0101	-4.74	491	508	index=35707	1_SPECTRADATA_10
gi|571536472	sRsPAVEAHLPAPAR	S1 Phospho, S3 Phospho	100%, 100%	1,000.00, 1,000.00	18.91	28.57	2	1717.77	573.597	3	-0.00312	-1.81	360	374	index=10047	1_SPECTRADATA_12
gi|571523353	sIsPHTVNR	S1 Phospho, S3 Phospho	100%, 100%	60.22, 67.98	44.85	17.27	2	1169.46	585.739	2	-0.000158	-0.135	290	298	index=2300	1_SPECTRADATA_10
gi|594708609	sVEsVEDFDNEIPK	S1 Phospho, S4 Phospho	100%, 100%	1,000.00, 1,000.00	43.48	36.78	2	1766.67	884.339	2	-0.00604	-3.42	183	196	index=32275	1_SPECTRADATA_12
gi|571499271	sLNGsQIIFNKK	S1 Phospho, S5 Phospho	100%, 100%	1,000.00, 1,000.00	6.74	17.39	2	1507.68	754.849	2	-0.00142	-0.94	1202	1213	index=17347	1_SPECTRADATA_12
gi|328786150	sPVKsPVR	S1 Phospho, S5 Phospho	100%, 100%	1,000.00, 1,000.00	35.54	27.34	2	1028.45	515.231	2	-9.81e-05	-0.0953	258	265	index=833	1_SPECTRADATA_11
gi|522838285	sLGQIsLQSEIENPK	S1 Phospho, S6 Phospho	100%, 100%	33.27, 42.24	27.94	49.39	2	1801.79	901.901	2	-0.0031	-1.72	303	317	index=27542	1_SPECTRADATA_11
gi|328781105	sLtPITLPR	S1 Phospho, T3 Phospho	100%, 100%	31.52, 36.24	19.83	26.14	2	1156.53	579.272	2	-0.000898	-0.776	112	120	index=26223	1_SPECTRADATA_12
gi|328779321	sPTMDQSIQVGHQQQQQQQQSGNVGK	S1 Phospho	0.95	12.62	91.39	58.42	2	2945.31	982.776	3	-0.00294	-0.997	212	237	index=7936	1_SPECTRADATA_10
gi|328779321	sPTMNQSIQVGHQQQQQQQQSGNVGK	S1 Phospho	0.95	12.62	248.75	40.93	2	2944.32	982.443	3	-0.018	-6.1	212	237	index=7256	1_SPECTRADATA_11
gi|328777287	sLSNLNITSPK	S1 Phospho	0.95	17.98	95.58	42.47	2	1252.61	627.309	2	-0.00418	-3.33	699	709	index=16013	1_SPECTRADATA_10
gi|571548615	sPSKENYSIQGK	S1 Phospho	0.96	13.85	81.8	58.3	2	1416.63	473.216	3	-0.00248	-1.75	551	562	index=2467	1_SPECTRADATA_10
gi|571573130	sTSAIDLQAAQR	S1 Phospho	0.96	17.01	48.86	27.39	2	1339.61	670.813	2	-0.0029	-2.16	436	447	index=10142	1_SPECTRADATA_12
gi|571549506	sVEIVENNLETHEFVDSPINTTQNIQER	S1 Phospho	0.97	14.09	31.14	31.81	2	3334.54	1112.52	3	0.00795	2.38	173	200	index=31231	1_SPECTRADATA_10
gi|571555023	sDSSPGSRPSSVLPDLLTSSPGQR	S1 Phospho	0.97	18.56	38.58	22.05	2	2506.17	836.397	3	-0.0027	-1.08	943	966	index=28955	1_SPECTRADATA_10
gi|571541874	sLVPMMHHDYCAPK	S1 Phospho	0.97	11.7	9.94	19.34	2	1764.72	589.247	3	-0.0015	-0.848	3207	3220	index=15813	1_SPECTRADATA_10
gi|328783738	sNQFVSLAEAILK	S1 Phospho	0.97	33.22	26.31	18.06	2	1498.74	750.38	2	0.000482	0.321	236	248	index=37235	1_SPECTRADATA_11
gi|522838285	sAPANTAAIISPYK	S1 Phospho	0.98	17.01	65.33	46.5	2	1482.71	742.363	2	-0.0024	-1.62	361	374	index=17506	1_SPECTRADATA_10
gi|571499271	sLNGSQIIFNK	S1 Phospho	0.98	17.99	93	38.65	2	1299.62	650.818	2	-0.00224	-1.72	1202	1212	index=20232	1_SPECTRADATA_10
gi|571575747	sEVAFPVAAAVPQTNR	S1 Phospho	0.98	12.95	6.59	16.75	2	1735.83	868.921	2	-0.00298	-1.71	933	948	index=21499	1_SPECTRADATA_11
gi|571502317	sPPPPPPPASILPLPLGTSHSWGEESLPPPR	S1 Phospho	0.98	20.59	17.1	38.53	2	3286.64	1096.55	3	-0.00375	-1.14	1255	1285	index=37082	1_SPECTRADATA_12
gi|571577536	sVSFVIACK	S1 Phospho	0.98	16.24	84.35	42.8	2	1089.49	545.754	2	-0.000698	-0.64	120	128	index=18787	1_SPECTRADATA_12
gi|571506462	sAPSLSVHMR	S1 Phospho	0.98	16.24	40.18	18.81	2	1163.52	582.763	2	-0.00502	-4.31	78	87	index=15477	1_SPECTRADATA_12
gi|571533607	sLDLDISPPQTAPLLSK	S1 Phospho	0.98	16.25	25.04	37.77	2	1873.94	937.98	2	0.000102	0.0544	976	992	index=31067	1_SPECTRADATA_11
gi|571578531	sYSSPNLLQLTDR	S1 Phospho	0.98	19.22	26.95	25.94	2	1572.72	787.366	2	-0.0019	-1.21	603	615	index=30536	1_SPECTRADATA_12
gi|74841764	sIHNNYPVHTFGR	S1 Phospho	0.99	14.28	49.01	52.82	2	1620.72	541.246	3	-0.00531	-3.27	585	597	index=16511	1_SPECTRADATA_11
gi|328789468	sPVEGPLQLASPPGR	S1 Phospho	0.99	14.06	16.48	20.52	2	1583.77	792.893	2	-0.00138	-0.87	373	387	index=23778	1_SPECTRADATA_12
gi|571570169	sVSVPDMLPGK	S1 Phospho	0.99	20.98	33.05	22.11	2	1208.55	605.283	2	-0.000498	-0.412	735	745	index=20705	1_SPECTRADATA_12
gi|571546874	sSELLSR	S1 Phospho	0.99	20.98	70.08	19.43	2	870.385	436.198	2	-0.0038	-4.36	221	227	index=4611	1_SPECTRADATA_12
gi|328782619	sFREVAEFLNTK	S1 Phospho	0.99	14.06	7.78	18.16	2	1519.71	760.861	2	-0.000178	-0.117	264	275	index=20409	1_SPECTRADATA_11
gi|110762141	sPLSTPAADDVSGPLAAPLGPDVTSQSVMDFFAK	S1 Phospho	0.99	16.62	221.73	82.49	2	3467.62	1156.88	3	-0.00495	-1.43	187	220	index=41223	1_SPECTRADATA_12
gi|571540846	sMEIPSSVVEENLFR	S1 Phospho	0.99	17.03	6.85	18.57	2	1815.81	908.913	2	-0.00134	-0.736	1737	1751	index=33167	1_SPECTRADATA_11
gi|571522691	sNSIFSPK	S1 Phospho	1	20.98	64.07	24.28	2	958.416	480.215	2	-0.00182	-1.89	171	178	index=8727	1_SPECTRADATA_10
gi|571522691	sVDHFER	S1 Phospho	1	1000	71.64	40.99	2	968.375	485.195	2	-0.000938	-0.968	390	396	index=2763	1_SPECTRADATA_10
gi|571522691	sLSEYDNESSSTPLNEGSGK	S1 Phospho	1	20.98	74.05	55.36	2	2179.88	1090.94	2	-0.0069	-3.16	440	459	index=17043	1_SPECTRADATA_10
gi|571549506	sLLGTVCIR	S1 Phospho	1	89.54	107.66	46.09	2	1097.53	549.773	2	-0.00102	-0.927	201	209	index=23388	1_SPECTRADATA_12
gi|571533533	sDMLAALQDR	S1 Phospho	1	1000	114.09	55.92	2	1198.51	600.26	2	-0.000498	-0.415	36	45	index=24707	1_SPECTRADATA_10
gi|522838285	sAPANTTAIISPYK	S1 Phospho	1	95.96	157.75	36.53	2	1512.72	757.368	2	-0.00262	-1.73	361	374	index=15774	1_SPECTRADATA_12
gi|522838285	sAPANTATIISPYK	S1 Phospho	1	51.24	100.07	28.69	2	1512.72	757.369	2	0.000422	0.279	361	374	index=15783	1_SPECTRADATA_10
gi|74841764	sLQDHDCIR	S1 Phospho	1	1000	52.49	37.37	2	1222.48	612.247	2	-0.00164	-1.34	1644	1652	index=2832	1_SPECTRADATA_12
gi|66513183	sPLPHNR	S1 Phospho	1	1000	28.81	32.05	2	899.401	450.708	2	-0.000378	-0.42	498	504	index=2447	1_SPECTRADATA_12
gi|66546392	sPPVTPILSPR	S1 Phospho	1	63.52	46.76	73.21	2	1242.64	622.326	2	-0.0017	-1.37	572	582	index=16195	1_SPECTRADATA_11
gi|571499271	sLPSELIEFVTETNLSR	S1 Phospho	1	42.24	239.77	51.41	2	2013.97	1007.99	2	-0.00116	-0.575	1289	1305	index=41453	1_SPECTRADATA_10
gi|571561076	sMPITPSR	S1 Phospho	1	63.52	60.55	36.03	2	967.42	484.717	2	-0.00122	-1.26	413	420	index=5121	1_SPECTRADATA_10
gi|328786756	sFDSAPVQNKK	S1 Phospho	1	42.24	54.02	46.02	2	1299.59	650.8	2	-0.00196	-1.51	770	780	index=2092	1_SPECTRADATA_10
gi|328786756	sFDSAPVQNK	S1 Phospho	1	42.74	85.66	57.54	2	1171.49	586.753	2	-0.0012	-1.02	770	779	index=3807	1_SPECTRADATA_10
gi|571537938	sFNSGCFVNVNQPSNR	S1 Phospho	1	19.23	156.5	68.1	2	1905.78	953.898	2	-0.0021	-1.1	139	154	index=19505	1_SPECTRADATA_10
gi|571545811	sIPLIVAENEFSK	S1 Phospho	1	116.34	115.57	64.07	2	1525.74	763.877	2	-0.0049	-3.21	267	279	index=30497	1_SPECTRADATA_11
gi|110760070	sPPTTATNAQQR	S1 Phospho	1	67.98	150.34	63.98	2	1350.59	676.303	2	-0.00156	-1.15	326	337	index=1310	1_SPECTRADATA_12
gi|571576571	sLPATLSQLR	S1 Phospho	1	54.52	74.15	51.34	2	1164.59	583.302	2	-0.00116	-0.994	952	961	index=24951	1_SPECTRADATA_12
gi|571566995	sPGVSQMMSCSQQQNK	S1 Phospho	1	27.61	46.47	43.06	2	1875.73	938.873	2	-0.000398	-0.212	59	74	index=10067	1_SPECTRADATA_11
gi|571536472	sPAVEAHLPAPAR	S1 Phospho	1	1000	56.72	25.07	2	1394.67	698.341	2	-0.0033	-2.36	362	374	index=9036	1_SPECTRADATA_12
gi|571560226	sPRPPR	S1 Phospho	1	1000	36.53	17.89	2	788.369	395.193	2	0.000122	0.154	291	296	index=1032	1_SPECTRADATA_11
gi|571543456	sPQQVFK	S1 Phospho	1	1000	44.41	21.04	2	912.411	457.212	2	-0.00286	-3.13	416	422	index=4603	1_SPECTRADATA_12
gi|571553204	sNSLTPPVAPPHHLEVVDR	S1 Phospho	1	20.98	14.48	16.71	2	2144.04	1073.03	2	-0.00504	-2.35	219	237	index=18253	1_SPECTRADATA_10
gi|571555023	sPQLLAHQQK	S1 Phospho	1	1000	30.46	19.7	2	1228.6	615.307	2	0.0011	0.896	981	990	index=2442	1_SPECTRADATA_10
gi|571520628	sLLNLNHTSTAPR	S1 Phospho	1	53.11	85.9	42.06	2	1502.72	752.368	2	-0.0032	-2.13	1463	1475	index=12524	1_SPECTRADATA_11
gi|66519390	sPFGGGQVDSAR	S1 Phospho	1	157.27	152.86	57.87	2	1256.52	629.266	2	-0.0023	-1.83	339	350	index=6177	1_SPECTRADATA_10
gi|328782228	sNPNLVSNSLK	S1 Phospho	1	62.09	56.01	33.81	2	1251.59	626.8	2	-0.0025	-1.99	613	623	index=9731	1_SPECTRADATA_11
gi|328780419	sPGSLSYK	S1 Phospho	1	53.7	61.97	32.2	2	917.39	459.702	2	-0.000258	-0.281	73	80	index=3929	1_SPECTRADATA_11
gi|328776065	sLVPALEAGLGPR	S1 Phospho	1	1000	71.14	31.53	2	1358.7	680.353	2	-0.0061	-4.48	320	332	index=30431	1_SPECTRADATA_10
gi|328778314	sREDQEK	S1 Phospho	1	1000	9.05	18.36	2	970.376	486.195	2	-0.00146	-1.5	413	419	index=918	1_SPECTRADATA_11
gi|571516759	sFCCSSSFK	S1 Phospho	1	54.52	45.57	44.07	2	1188.4	595.206	2	-0.0017	-1.43	307	315	index=8740	1_SPECTRADATA_11
gi|571525627	sLPLGDVADFPDTK	S1 Phospho	1	39.15	27.59	26.1	2	1553.7	777.859	2	0.00116	0.747	111	124	index=32806	1_SPECTRADATA_10
gi|571532290	sDVENDDVPEAMAAGGAMDVNTALQEVLK	S1 Phospho	1	148.83	182.59	27.28	1	3068.34	1535.18	2	0.00428	1.39	2	30	index=37317	1_SPECTRADATA_11
gi|571547193	sPSAFGTPR	S1 Phospho	1	40.2	89.54	47.62	2	998.422	500.22	2	0.00122	1.22	26	34	index=4815	1_SPECTRADATA_11
gi|571571702	sPTPAHELFGSGSGDR	S1 Phospho	1	20.98	114.5	45.14	2	1693.71	847.862	2	-0.00118	-0.695	1158	1173	index=11032	1_SPECTRADATA_10
gi|571505995	sMDNIATK	S1 Phospho	1	91.01	78.56	22.43	2	958.383	480.199	2	1.94e-06	0.00202	1258	1265	index=2906	1_SPECTRADATA_12
gi|328784502	sQPDLSR	S1 Phospho	1	72.78	66.41	17.55	2	881.364	441.688	2	-0.00446	-5.05	314	320	index=1612	1_SPECTRADATA_12
gi|328778669	sVDDYENLIDANDLR	S1 Phospho	1	17.99	98.22	57.13	2	1830.77	916.39	2	-0.00264	-1.44	576	590	index=33879	1_SPECTRADATA_10
gi|571572708	sPPPSGNNGR	S1 Phospho	1	17.99	8.57	32.19	2	1061.43	531.722	2	-0.000298	-0.281	276	285	index=446	1_SPECTRADATA_12
gi|328781990	sPDLTGLLTWLR	S1 Phospho	1	54.52	88.15	49.06	2	1450.72	726.369	2	-0.000598	-0.412	585	596	index=37252	1_SPECTRADATA_11
gi|334724440	sPCVNR	S1 Phospho	1	1000	60.08	22.67	2	811.305	406.659	2	-0.0016	-1.97	860	865	index=615	1_SPECTRADATA_10
gi|571507863	sPEYGEHR	S1 Phospho	1	30.27	40.67	20.05	2	1053.39	527.703	2	-0.00102	-0.966	38	45	index=1573	1_SPECTRADATA_10
gi|571548615	KFSQILDDEssDGsDNETLR	S10 Phospho, S11 Phospho, S14 Phospho	99%, 99%, 98%	15.58, 15.01, 13.66	35.53	27.97	2	2494.92	1248.46	2	-0.0037	-1.48	170	189	index=31083	1_SPECTRADATA_12
gi|571522691	APFPTPAKAsPDGR	S10 Phospho	0.95	8.29	21.41	22.61	2	1490.69	497.904	3	-0.00187	-1.26	58	71	index=5421	1_SPECTRADATA_11
gi|571499271	IHTETISVDsPLRR	S10 Phospho	0.95	12.63	39.75	28.43	2	1702.84	568.621	3	-0.00165	-0.967	19	32	index=19487	1_SPECTRADATA_12
gi|328783288	KQPSFLELDsEEDADFYR	S10 Phospho	0.95	13.28	36.12	29.09	2	2267.96	1134.99	2	-0.0031	-1.37	705	722	index=34073	1_SPECTRADATA_10
gi|571517547	GTPDSLTLTsPTLKK	S10 Phospho	0.95	16.22	71.65	42.73	2	1637.83	819.921	2	-0.0019	-1.16	521	535	index=12691	1_SPECTRADATA_11
gi|110766132	LNYDNDFGDsDQEDEPDAYLAR	S10 Phospho	0.95	12.63	128.66	68.69	2	2641.01	1321.51	2	-0.0041	-1.55	433	454	index=30661	1_SPECTRADATA_10
gi|571517547	GTPDSLTLTsPTLK	S10 Phospho	0.96	17.01	58.01	21.88	2	1509.73	755.874	2	-0.000818	-0.541	521	534	index=20380	1_SPECTRADATA_10
gi|66547450	NVILEQSWGsPK	S10 Phospho	0.97	14.5	86.62	38.67	2	1436.67	719.343	2	-3.81e-05	-0.0265	56	67	index=24796	1_SPECTRADATA_12
gi|571521289	GSSLSGLPQsPAGTGR	S10 Phospho	0.97	17.03	40.15	32.4	2	1550.71	776.362	2	-0.000498	-0.321	150	165	index=9717	1_SPECTRADATA_10
gi|66516850	LDQPVSDPAsPR	S10 Phospho	0.97	15.01	100.8	31.33	2	1360.6	681.307	2	-0.0043	-3.16	208	219	index=5974	1_SPECTRADATA_12
gi|328793884	ISSSLSLPPsPSNR	S10 Phospho	0.97	15.01	17.08	26.8	2	1520.72	761.37	2	4.19e-05	0.0276	828	841	index=13783	1_SPECTRADATA_11
gi|74841764	GLCGNFDHDsTNDFVGPK	S10 Phospho	0.98	16.24	28.34	22.86	2	2058.81	687.277	3	-0.00762	-3.7	1596	1613	index=18139	1_SPECTRADATA_10
gi|571538909	SFPSTTGATsPQAPK	S10 Phospho	0.98	17.01	169.99	55.73	2	1555.69	778.853	2	-0.00218	-1.4	344	358	index=7511	1_SPECTRADATA_10
gi|571579710	TPLPDTTDAsPTQK	S10 Phospho	0.98	20.98	96.77	47.17	2	1550.69	776.35	2	-0.00142	-0.914	172	185	index=5590	1_SPECTRADATA_10
gi|571532047	IEAQSNNVLsDSDLAQLR	S10 Phospho	0.98	17.98	183.62	65.96	2	2051.95	1026.98	2	-0.0027	-1.31	621	638	index=23926	1_SPECTRADATA_11
gi|571575589	GLTSSTPVPsPPKK	S10 Phospho	0.98	15.58	28.08	34.43	2	1474.74	738.379	2	-0.00148	-1	81	94	index=5157	1_SPECTRADATA_10
gi|571506462	TPSPSPLPAsPTR	S10 Phospho	0.98	17.03	42.07	32.03	2	1386.65	694.335	2	-0.0011	-0.791	1340	1352	index=6859	1_SPECTRADATA_10
gi|328785740	TDDESNAIDsPTNNLALR	S10 Phospho	0.98	14.51	25.51	17.76	2	2024.87	1013.44	2	-0.0017	-0.838	304	321	index=18513	1_SPECTRADATA_12
gi|594708609	NVDTVLVLPsIER	S10 Phospho	0.99	16.25	17.74	57.61	2	1533.78	767.897	2	-0.00202	-1.31	15	27	index=28559	1_SPECTRADATA_11
gi|571523885	IVAVDGAPLsPMSHEEAVQLLR	S10 Phospho	0.99	13.28	39.17	19.7	2	2411.19	804.736	3	-0.00768	-3.18	1306	1327	index=34857	1_SPECTRADATA_10
gi|328779790	VNTLYNYFTsPK	S10 Phospho	0.99	20.98	143.39	42.13	2	1525.69	763.85	2	-0.002	-1.31	4	15	index=32011	1_SPECTRADATA_12
gi|571512757	TILPPPEQVsEK	S10 Phospho	0.99	14.51	8.86	28.23	2	1416.69	709.35	2	-0.00538	-3.79	1468	1479	index=12423	1_SPECTRADATA_11
gi|66501034	EQVTMQQSDsPRPR	S10 Phospho	0.99	13.28	39.39	22.61	2	1737.75	869.883	2	-0.000958	-0.551	282	295	index=2597	1_SPECTRADATA_10
gi|571554467	LQHQDILDLsR	S10 Phospho	1	1000	64.86	48.72	2	1416.68	709.346	2	-0.000618	-0.436	841	851	index=19411	1_SPECTRADATA_12
gi|571532047	GQLLQEEQIsR	S10 Phospho	1	1000	34.55	49.97	2	1379.64	690.829	2	-0.00178	-1.29	759	769	index=11348	1_SPECTRADATA_11
gi|571562678	IALAADQEDsPLQSK	S10 Phospho	1	30.07	37.69	35.97	2	1664.77	833.39	2	-0.00208	-1.25	346	360	index=12177	1_SPECTRADATA_10
gi|571502317	YIPNELGLLsFNVNEK	S10 Phospho	1	73.2	39.57	17.56	2	1928.93	965.471	2	-0.0015	-0.776	65	80	index=33080	1_SPECTRADATA_10
gi|571567009	YVAQYNDIAsPLSNAEK	S10 Phospho	1	39.2	236.72	68.71	2	1961.88	981.946	2	-0.00102	-0.519	446	462	index=22575	1_SPECTRADATA_10
gi|571573130	AQQANSQPAsPR	S10 Phospho	1	15.01	75.44	48.21	2	1333.58	667.796	2	-0.00204	-1.53	1263	1274	index=680	1_SPECTRADATA_10
gi|571527176	ELLDNLRPVsPK	S10 Phospho	1	1000	14.8	21.88	2	1459.74	730.878	2	-0.00264	-1.81	354	365	index=17235	1_SPECTRADATA_10
gi|571537972	GPASQSEQRsPR	S10 Phospho	1	55.9	160.81	38.95	2	1378.6	690.306	2	-0.00232	-1.68	385	396	index=1318	1_SPECTRADATA_12
gi|571558585	KVVSPPLNPsPPPIQSGEDFPTLSK	S10 Phospho	1	29.7	74.23	30.49	2	2710.36	904.462	3	0.00195	0.72	487	511	index=27394	1_SPECTRADATA_10
gi|328783026	GVDLNAVHDLsNTDLEEANGILDKEEEEEEEEEEVMESPNLENDTVNDK	S11 Phospho	0.95	13.28	57.8	43.59	2	5607.39	1402.85	4	-0.0178	-3.17	961	1009	index=33734	1_SPECTRADATA_11
gi|522838285	SAPANTAAIIsPYK	S11 Phospho	0.95	27.22	128.59	50.57	2	1482.71	742.364	2	-9.81e-05	-0.0661	361	374	index=15773	1_SPECTRADATA_12
gi|571566995	VVLPVLESSAsSTNVAK	S11 Phospho	0.95	16.24	150.66	57.05	2	1779.9	890.957	2	-0.00282	-1.58	262	278	index=24763	1_SPECTRADATA_10
gi|48138794	TQENNEFTEVsEINGSSCSGAWR	S11 Phospho	0.95	13.27	104.24	44.22	2	2681.07	1341.54	2	-0.0047	-1.75	93	115	index=28082	1_SPECTRADATA_10
gi|328790123	HQSAYNPPPPsPNHSSVWGEDNNIDFK	S11 Phospho	0.95	12.07	33.75	27.32	2	3113.33	1038.78	3	0.00105	0.338	116	142	index=22390	1_SPECTRADATA_10
gi|507418852	SSIHSHTQTVsPDKR	S11 Phospho	0.95	13.29	44.25	32.72	2	1758.81	587.276	3	-0.00126	-0.714	466	480	index=9989	1_SPECTRADATA_12
gi|594708609	KNVDTVLVLPsIER	S11 Phospho	0.96	13.28	50.38	49.42	2	1661.88	831.942	2	-0.0079	-4.75	14	27	index=31472	1_SPECTRADATA_12
gi|522838285	SAPANTTAIIsPYK	S11 Phospho	0.97	17.98	162.08	32.7	2	1512.72	757.368	2	-0.0021	-1.39	361	374	index=14968	1_SPECTRADATA_12
gi|571524325	EGGAGGNVFSsPR	S11 Phospho	0.97	15.56	136.36	43.08	2	1313.54	657.777	2	-0.000758	-0.577	74	86	index=6419	1_SPECTRADATA_12
gi|571542960	TQKNSPPDIVsPWIENNSTSR	S11 Phospho	0.97	13.29	43.1	29.87	2	2449.13	817.382	3	-0.00483	-1.97	707	727	index=22306	1_SPECTRADATA_11
gi|328783026	YDHSPFAENYsGEFESEK	S11 Phospho	0.98	17.98	56.19	36.26	2	2214.84	1108.43	2	-0.0013	-0.586	1078	1095	index=21473	1_SPECTRADATA_10
gi|328783026	TGISAIDESFsSCER	S11 Phospho	0.98	17.98	170.47	50.57	2	1737.69	869.853	2	-0.00198	-1.14	922	936	index=20851	1_SPECTRADATA_10
gi|571504917	TPVGKPQSLLsPQQK	S11 Phospho	0.98	16.24	88.72	43.75	2	1686.87	844.442	2	-0.00324	-1.92	595	609	index=8187	1_SPECTRADATA_10
gi|66521459	GLTLGYGCTFsPQTGTK	S11 Phospho	0.98	17.98	132.38	68.51	2	1866.82	934.418	2	-0.00196	-1.05	93	109	index=22923	1_SPECTRADATA_11
gi|336088618	ESGDWSEVPVsPPLVR	S11 Phospho	0.98	14.51	15.93	17.78	2	1832.83	917.425	2	0.000482	0.263	629	644	index=30082	1_SPECTRADATA_10
gi|328789468	SPVEGPLQLAsPPGR	S11 Phospho	0.99	14.28	16.78	19.56	2	1583.77	792.892	2	-0.00172	-1.08	373	387	index=19373	1_SPECTRADATA_11
gi|571560246	GGVPVFPPHQsPQVK	S11 Phospho	1	1000	0	25.02	2	1652.81	827.411	2	-0.0013	-0.785	582	596	index=12482	1_SPECTRADATA_11
gi|571510171	TITSTTSTNAsPAR	S11 Phospho	1	30.67	155.26	50.63	2	1486.67	744.34	2	-0.0018	-1.21	245	258	index=1694	1_SPECTRADATA_10
gi|571516230	IDDNEEEPCGsLGPSRPDYIPGR	S11 Phospho	1	44.63	59.42	37.92	2	2652.12	885.044	3	-0.00723	-2.72	906	928	index=18057	1_SPECTRADATA_10
gi|571516901	RVEPEAGLSAsQQNLAR	S11 Phospho	1	17.99	35.12	30.44	2	1904.91	635.977	3	-0.003	-1.57	1027	1043	index=10068	1_SPECTRADATA_10
gi|328783288	SLYDLLMNANLsNESIDSR	S12 Phospho, S18 Phospho	99%, 94%	19.23, 11.56	103.03	87.85	2	2313.96	1157.99	2	0.000102	0.044	635	653	index=37292	1_SPECTRADATA_11
gi|328783288	SLYDLLMNANLsNESIDsR	S12 Phospho, S18 Phospho	95%, 95%	12.33, 12.33	89.99	66.91	2	2313.96	1157.98	2	-0.0055	-2.38	635	653	index=41506	1_SPECTRADATA_10
gi|571549351	ADDDEDVDLFGsDsEGEDAEAAK	S12 Phospho, S14 Phospho	100%, 100%	1,000.00, 1,000.00	63.63	54.9	2	2558.87	1280.44	2	-0.0019	-0.741	138	160	index=30714	1_SPECTRADATA_12
gi|328783026	ALIHEADNVAEsEDsEDEWNYYR	S12 Phospho, S15 Phospho	100%, 100%	56.00, 65.22	94.72	18.45	1	2914.1	972.375	3	-0.000357	-0.122	671	693	index=29819	1_SPECTRADATA_12
gi|571503735	TFNLFDVLNQNsEIsEEENEEEQVIDK	S12 Phospho, S15 Phospho	100%, 100%	36.99, 32.67	133.52	70.45	2	3371.4	1124.8	3	-0.0133	-3.96	38	64	index=41434	1_SPECTRADATA_12
gi|328783026	EYDIAKDPMAMsFTPSDFEAAFDK	S12 Phospho	0.96	15.01	122.1	54	2	2805.16	936.059	3	-0.00549	-1.96	937	960	index=38940	1_SPECTRADATA_12
gi|571575644	FSYPRPISEPPsPSSSR	S12 Phospho	0.96	14.06	15.41	30.75	2	1969.89	985.954	2	-0.0013	-0.661	666	682	index=16468	1_SPECTRADATA_11
gi|571576571	SITPNTNELCQsPTFR	S12 Phospho	0.98	17.98	96.84	56.5	2	1943.84	972.929	2	-0.00222	-1.14	745	760	index=18744	1_SPECTRADATA_11
gi|571551784	QPSVLDLISGGsR	S12 Phospho	0.99	23.34	87.22	51.73	2	1407.68	704.846	2	-9.81e-05	-0.0696	152	164	index=31434	1_SPECTRADATA_11
gi|571532047	IEAQSNNVLSDsDLAQLR	S12 Phospho	0.99	19.2	298.36	63.33	2	2051.95	1026.98	2	-0.0017	-0.827	621	638	index=28335	1_SPECTRADATA_10
gi|571503646	AINYQTTEFYYsPNK	S12 Phospho	0.99	19.22	92.98	51.72	2	1917.82	959.916	2	-0.00292	-1.52	79	93	index=24465	1_SPECTRADATA_12
gi|571520782	SGELPYLGADPsPPR	S12 Phospho	1	29.88	95.04	42.06	2	1634.73	818.374	2	-0.0011	-0.671	2509	2523	index=24350	1_SPECTRADATA_12
gi|571507494	DIDLVMCQANVsR	S12 Phospho	1	1000	53.38	28.95	2	1599.68	800.846	2	-0.00182	-1.14	179	191	index=25109	1_SPECTRADATA_12
gi|66514180	NENHLPIEAAMsPK	S12 Phospho	1	1000	42.06	21.42	2	1629.72	815.868	2	-0.0011	-0.673	1200	1213	index=16076	1_SPECTRADATA_10
gi|571520628	PRPEHALHVPQsPVAASHR	S12 Phospho	1	36.52	58.18	23.73	2	2165.06	542.273	4	-0.0026	-1.2	1476	1494	index=30804	1_SPECTRADATA_10
gi|328781895	ESQNPVSESNLsPISVSIEEIVNGMK	S12 Phospho	1	42.73	291.14	95.39	2	2866.33	1434.17	2	-0.0021	-0.732	55	80	index=41435	1_SPECTRADATA_10
gi|571520426	NDWLASGENPRLsPPSPGGPR	S13 Phospho, S16 Phospho	95%, 93%	9.74, 8.29	39.25	34.68	2	2363.01	788.677	3	-0.00291	-1.23	770	790	index=27438	1_SPECTRADATA_10
gi|571575747	DSVNSSNPGTPNsPGSHVPSR	S13 Phospho	0.95	13.66	23.52	17.07	2	2171.92	1086.97	2	0.00248	1.14	1232	1252	index=3280	1_SPECTRADATA_10
gi|328783180	TANFMASGLIGAsPPK	S13 Phospho	0.96	13.28	78.69	67.44	2	1640.76	821.388	2	-0.0023	-1.4	56	71	index=25135	1_SPECTRADATA_11
gi|328791886	SGLPVDMNSIPLsPQAK	S13 Phospho	0.97	17.99	23.91	37.03	2	1832.87	917.444	2	-0.0023	-1.25	538	554	index=28554	1_SPECTRADATA_10
gi|328780822	NQASTGPVIQVAsPNKK	S13 Phospho	0.98	14.51	38.45	19.69	2	1817.9	909.958	2	-0.0029	-1.59	380	396	index=4517	1_SPECTRADATA_12
gi|328783026	PLQTHSELTPPLsPQEEK	S13 Phospho	1	104.99	135.94	39.18	2	2110	704.34	3	-0.0012	-0.567	1260	1277	index=14986	1_SPECTRADATA_10
gi|571524325	EEVIIPEGAEDCsLMDLDPEQEVR	S13 Phospho	1	1000	157.98	58.99	2	2852.21	1427.11	2	-0.00261	-0.915	353	376	index=36384	1_SPECTRADATA_10
gi|328785315	VNFDDQMALNKIsPK	S13 Phospho	1	1000	27.13	40.53	2	1798.83	900.423	2	-0.00272	-1.51	632	646	index=20372	1_SPECTRADATA_12
gi|571563982	SAPLPDLSPNIDsPKPK	S13 Phospho	1	28.04	62.07	27.18	2	1854.91	928.462	2	-0.00338	-1.82	1106	1122	index=18226	1_SPECTRADATA_12
gi|571531961	ILSETNTETNINLsPIK	S14 Phospho	0.96	13.66	26.26	30.82	2	1965.97	983.989	2	-0.00366	-1.86	494	510	index=21901	1_SPECTRADATA_11
gi|66525576	DKDILITAYSPLGsPDRPWAKPDDPK	S14 Phospho	0.97	17.83	78.73	39.47	2	2974.45	744.619	4	-0.0038	-1.28	204	229	index=35176	1_SPECTRADATA_12
gi|571565022	SHEVTAISTPASTsPLAK	S14 Phospho	0.97	17.98	132.55	44.82	2	1875.9	938.955	2	-0.00392	-2.09	458	475	index=10194	1_SPECTRADATA_12
gi|328789468	SESSTTATYSNLPsPLVR	S14 Phospho	0.98	14.06	61	37.75	2	1988.91	995.465	2	0.0048	2.41	283	300	index=22537	1_SPECTRADATA_10
gi|571575747	KDSVNSSNPGTPNsPGSHVPSR	S14 Phospho	0.98	16.25	27.6	29.88	2	2300.02	767.68	3	-0.00195	-0.846	1231	1252	index=4706	1_SPECTRADATA_10
gi|571547075	SVYQSDAGISCPPsPSSR	S14 Phospho	0.99	17.99	42.91	16.82	2	1973.82	987.915	2	-0.0046	-2.33	1545	1562	index=10497	1_SPECTRADATA_10
gi|571520782	QISGAITTDGNLLsPR	S14 Phospho	1	48.63	94.66	30.29	2	1721.83	861.927	2	0.00362	2.1	3142	3157	index=35070	1_SPECTRADATA_12
gi|66565249	NEEDDDKDVDLFEsDEEEDPEAVR	S14 Phospho	1	1000	5.05	16.79	2	2918.11	1460.06	2	-0.00257	-0.881	86	109	index=25286	1_SPECTRADATA_10
gi|571559612	VSPAPSSLPPPPGsPR	S14 Phospho	1	23.8	38.81	21.23	2	1621.79	811.9	2	-0.0027	-1.66	572	587	index=10376	1_SPECTRADATA_12
gi|571566995	GVLTTFPEISPVISsTPTKR	S15 Phospho	0.97	17.98	60.8	28.75	2	2209.14	737.388	3	0.00255	1.16	39	58	index=31305	1_SPECTRADATA_10
gi|571543574	SNVDTVCNLLDEPNsNPVDVSK	S15 Phospho	0.99	16.25	23.22	25.63	2	2495.09	1248.55	2	-0.0077	-3.08	242	263	index=25831	1_SPECTRADATA_11
gi|522838285	DASFWTISGTEPTGsIDNIAQK	S15 Phospho	1	30.7	240.36	72.83	2	2417.08	1209.55	2	0.000502	0.208	131	152	index=36221	1_SPECTRADATA_10
gi|328789252	QGNTVFSLLTDTCHsDEELDWSDVLK	S15 Phospho	1	26.42	200.37	73.96	2	3088.34	1030.45	3	-0.00285	-0.922	327	352	index=41469	1_SPECTRADATA_10
gi|328783026	SVELEEPMKESILNLsDSMQEFTGLESQLQPTEEEVFK	S16 Phospho, T23 Phospho	95%, 23%	12.35, 0.00	154.32	47.83	2	4530	1511.02	3	0.0194	4.27	1333	1370	index=41358	1_SPECTRADATA_10
gi|328783051	VIDPSLYVARPEDNNsMEEGNVsK	S16 Phospho, S23 Phospho	95%, 98%	15.47, 20.36	13.81	32.29	2	2822.19	1412.1	2	-0.00343	-1.22	421	444	index=24360	1_SPECTRADATA_10
gi|328786568	ALNENQGFVADFSHFsPK	S16 Phospho	0.96	13.28	64	22.53	2	2086.91	696.646	3	-0.00144	-0.688	524	541	index=30384	1_SPECTRADATA_10
gi|328783051	VIDPSLYVARPEDNNsMEEGNVSK	S16 Phospho	0.98	17.36	171.48	56.9	2	2742.22	915.081	3	-0.0018	-0.655	421	444	index=21131	1_SPECTRADATA_12
gi|571504917	ASGSSSDLATSLGLQsPEGAK	S16 Phospho	0.98	16.25	23.82	33.8	2	2041.92	1021.97	2	-0.00256	-1.25	412	432	index=23704	1_SPECTRADATA_12
gi|110762141	GSAPALIPPVMFAAPsPPEPLTRPLEPLTK	S16 Phospho	0.99	22.57	40.09	24.84	2	3173.66	1058.89	3	-0.00705	-2.22	400	429	index=38455	1_SPECTRADATA_10
gi|571548615	SDSSPPKENSSEVSTsPK	S16 Phospho	1	20.98	201.27	59.17	2	1941.82	971.917	2	-0.002	-1.03	337	354	index=1559	1_SPECTRADATA_10
gi|66516850	CYACGQPTTIPFASSsPPSTGHVVTSSNR	S16 Phospho	1	17.99	181.86	61.61	2	3145.36	1049.46	3	-0.00165	-0.523	355	383	index=30394	1_SPECTRADATA_10
gi|571550203	AAPFLTWLQEAEEEDsEPEEEDDDLEIEYDDR	S16 Phospho	1	116.33	276.86	98.31	2	3906.57	1303.2	3	0.00285	0.73	389	420	index=41279	1_SPECTRADATA_12
gi|571550203	AAPFLTWLQEAEEEDsEPQEEDDDLEIEYDDR	S16 Phospho	1	89.88	226.07	24.88	2	3905.58	1302.86	3	-0.0268	-6.87	389	420	index=41422	1_SPECTRADATA_10
gi|571500243	DANGVFHIEPVVNLLsR	S16 Phospho	1	1000	9.87	30.17	2	1958.96	653.994	3	-0.0025	-1.28	1145	1161	index=36219	1_SPECTRADATA_10
gi|328783026	DMDFQLNPNAAEFIPVsPQFMGTR	S17 Phospho	0.99	16.25	78.74	53.5	2	2804.23	1403.12	2	-0.00592	-2.11	789	812	index=39721	1_SPECTRADATA_12
gi|571537938	STPTTMDQSLNVVAAPHsPISEQNESSSLVQK	S18 Phospho	0.95	16.25	23.19	23.9	2	3461.6	1154.87	3	-0.00345	-0.996	376	407	index=24249	1_SPECTRADATA_10
gi|571516230	NKECTCGSLGQGSNPCTsSEVVVK	S18 Phospho	0.97	15	126.46	27.06	1	2563.08	855.365	3	-0.0036	-1.4	515	538	index=9830	1_SPECTRADATA_10
gi|571547416	YVDHYLPADVTDGIDEVAsPESVSK	S19 Phospho	0.95	12.07	41.81	31.73	2	2785.24	929.418	3	-0.00546	-1.96	154	178	index=34613	1_SPECTRADATA_12
gi|571533533	SEIVSGVYEPTDEQCVWEsDDDEEGLTNDLK	S19 Phospho	0.97	15.67	148.46	68.28	2	3637.48	1213.5	3	-0.0187	-5.15	104	134	index=35985	1_SPECTRADATA_10
gi|571553204	SFSVSGDHASNLIGLGPLsPQSSCASSGSEGR	S19 Phospho	0.99	18.28	51.97	69.17	2	3227.42	1076.81	3	-0.00615	-1.9	251	282	index=27080	1_SPECTRADATA_11
gi|328790639	NsPISRTPPR	S2 Phospho, T7 Phospho	100%, 7%	31.96, 0.00	53.89	38.11	2	1283.54	642.779	2	-0.000598	-0.466	91	100	index=2253	1_SPECTRADATA_10
gi|328779321	KsPTMDQSIQVGHQQQQQQQQSGNVGK	S2 Phospho, S8 Phospho	100%, 11%	33.56, 0.00	31.96	28.18	2	3153.37	1052.13	3	-0.000147	-0.0466	211	237	index=5783	1_SPECTRADATA_12
gi|328786568	IsPGITSPR	S2 Phospho, S7 Phospho	100%, 50%	29.24, 0.00	46.03	29.09	2	1086.45	544.234	2	0.000482	0.443	502	510	index=7426	1_SPECTRADATA_12
gi|110762141	GsAPALIPPVMFAAPSPPEPLTRPLEPLTK	S2 Phospho, S16 Phospho	100%, 91%	34.98, 10.38	45.86	28.83	2	3253.63	1085.56	3	0.02	6.13	400	429	index=35808	1_SPECTRADATA_11
gi|110762141	GsAPALIPPVMFAAPsPPEPLTRPLEPLTK	S2 Phospho, M11 Oxidation (M), S16 Phospho	98%, 100%, 95%	16.97, 1,000.00, 13.29	6.47	19.78	2	3269.62	1090.88	3	-0.000747	-0.228	400	429	index=38257	1_SPECTRADATA_12
gi|571538909	LsMsPPPLTNLR	S2 Phospho, S4 Phospho	100%, 100%	78.27, 65.78	55.28	32.66	2	1484.65	743.332	2	-0.0017	-1.14	359	370	index=32724	1_SPECTRADATA_12
gi|571567009	GsLsPLSK	S2 Phospho, S4 Phospho	100%, 100%	51.24, 36.24	51.66	31.77	2	947.377	474.696	2	-0.000678	-0.715	279	286	index=6797	1_SPECTRADATA_12
gi|571548615	RsPSKENYSIQGK	S2 Phospho	0.95	13.28	61.96	42.24	2	1572.73	525.251	3	-0.000597	-0.379	550	562	index=8516	1_SPECTRADATA_11
gi|328778314	LsQTEEIPEVSSLEVLEK	S2 Phospho	0.96	14.04	75.93	43.62	2	2109.01	1055.51	2	0.000302	0.143	395	412	index=35538	1_SPECTRADATA_10
gi|571503503	NsQTSPLSTQNILK	S2 Phospho	0.97	17.98	54.92	37.05	2	1609.77	805.894	2	0.0019	1.18	360	373	index=18294	1_SPECTRADATA_11
gi|571548615	NsPSKECSTDTR	S2 Phospho	0.98	17.98	43.59	31.83	2	1460.56	731.288	2	-0.000818	-0.56	526	537	index=652	1_SPECTRADATA_12
gi|328783026	AsTGTTTAPK	S2 Phospho	0.98	17.01	54.64	27.86	2	1013.44	507.729	2	-0.000998	-0.984	1812	1821	index=649	1_SPECTRADATA_10
gi|571579710	GsDNSVVLTEDTDSFIIGDR	S2 Phospho	0.98	16.24	34.72	17.11	2	2218.96	1110.48	2	-0.0113	-5.09	89	108	index=34405	1_SPECTRADATA_12
gi|571566995	NsIGIYQGYSEVDK	S2 Phospho	0.99	17.99	7.13	18.52	2	1651.71	826.862	2	-0.0047	-2.84	25	38	index=18972	1_SPECTRADATA_11
gi|571505835	NsPGQLDTSVGTSPGGR	S2 Phospho	0.99	16.25	26.26	17	2	1708.74	855.378	2	-0.00218	-1.27	807	823	index=7632	1_SPECTRADATA_10
gi|571538909	LsMQPPPLTNLR	S2 Phospho, M3 Oxidation (M)	100%, 100%	37.11, 1,000.00	56.04	17.51	2	1461.71	488.242	3	-0.00135	-0.921	359	370	index=10707	1_SPECTRADATA_11
gi|571522691	NsFHSFLNR	S2 Phospho	1	42.24	35.23	17.23	2	1200.51	601.261	2	-0.0017	-1.41	725	733	index=17270	1_SPECTRADATA_10
gi|571549506	NsFIQIDIER	S2 Phospho	1	1000	20.14	18.85	2	1313.6	657.809	2	0.000502	0.382	222	231	index=27608	1_SPECTRADATA_10
gi|74841764	QsPRLK	S2 Phospho	1	1000	23.08	17.84	2	807.4	404.708	2	0.000662	0.819	1293	1298	index=860	1_SPECTRADATA_10
gi|328779321	KsPTMDQSIQVNHQQQQQQQQSGNVGK	S2 Phospho	1	24.74	67.39	18.76	2	3130.42	783.614	4	-0.0018	-0.574	211	237	index=7151	1_SPECTRADATA_12
gi|328790249	VsGPFGLDMDFLR	S2 Phospho	1	1000	57.69	22.61	2	1532.67	767.343	2	-0.0039	-2.54	1505	1517	index=40823	1_SPECTRADATA_10
gi|110760070	NsITEFNSGTSR	S2 Phospho	1	41.91	115.52	59.82	2	1391.57	696.793	2	-0.0017	-1.22	110	121	index=7783	1_SPECTRADATA_11
gi|571566995	VsPVSR	S2 Phospho	1	58.97	52.61	19.3	2	723.332	362.673	2	-0.00136	-1.87	214	219	index=1058	1_SPECTRADATA_10
gi|328790639	NsPISR	S2 Phospho	1	67.98	60.05	22.78	2	752.322	377.168	2	-0.00128	-1.7	91	96	index=850	1_SPECTRADATA_10
gi|328783055	LsESENNANVMDNLTHK	S2 Phospho	1	24.15	58.8	24.25	2	1994.84	665.955	3	0.000567	0.284	265	281	index=14364	1_SPECTRADATA_12
gi|571534940	AsGGPFSWGSAPPPDFIR	S2 Phospho	1	17.03	88.12	45.67	2	1924.85	963.43	2	-0.00664	-3.45	531	548	index=36859	1_SPECTRADATA_10
gi|110764283	HsDTEVVDR	S2 Phospho	1	60.65	44.54	21.33	2	1136.45	569.232	2	-0.00218	-1.91	9	17	index=1529	1_SPECTRADATA_11
gi|328776082	AsDDFILNNR	S2 Phospho	1	1000	48.2	36.12	2	1243.52	622.769	2	-0.00162	-1.3	189	198	index=17068	1_SPECTRADATA_11
gi|48096074	AsEGGANIYYGAR	S2 Phospho	1	55.43	59.2	29.01	2	1407.58	704.799	2	-9.81e-05	-0.0696	142	154	index=9885	1_SPECTRADATA_12
gi|571553204	NsISTPYLQNNQNQSVNQNTLRPVHATK	S2 Phospho	1	33.56	39.73	23.09	2	3245.56	1082.86	3	-0.00765	-2.36	520	547	index=17032	1_SPECTRADATA_10
gi|110759433	NsDNNDLVPNKK	S2 Phospho	1	1000	43.08	16.83	2	1436.63	719.322	2	-0.0011	-0.764	389	400	index=2089	1_SPECTRADATA_12
gi|571575649	FsVGQLPLWAK	S2 Phospho	1	1000	45.28	21.14	2	1324.66	663.338	2	0.0033	2.49	794	804	index=37473	1_SPECTRADATA_12
gi|571571249	AsPPLSGR	S2 Phospho	1	89.54	84.73	49.58	2	863.39	432.702	2	-0.000818	-0.946	727	734	index=2008	1_SPECTRADATA_12
gi|571520426	LsPPSPGGPR	S2 Phospho	1	58.97	53.63	40.69	2	1043.48	522.747	2	-0.0018	-1.72	781	790	index=5641	1_SPECTRADATA_12
gi|328779501	AsPHSGCIGR	S2 Phospho	1	67.98	49.74	21.53	2	1120.45	561.231	2	-0.00158	-1.41	104	113	index=1339	1_SPECTRADATA_11
gi|571539100	LsPITAIPR	S2 Phospho	1	28.36	24.73	20.81	2	1046.55	524.283	2	-0.0025	-2.38	212	220	index=18284	1_SPECTRADATA_10
gi|571509997	NsPLSIR	S2 Phospho	1	67.98	61.72	19.26	2	865.406	433.71	2	-0.0011	-1.27	916	922	index=5898	1_SPECTRADATA_12
gi|571533533	RSEIVSGVYEPTDEQCVWEsDDDEEGLTNDLK	S20 Phospho	0.96	12.07	68.25	71.27	2	3793.58	1265.54	3	0.00735	1.94	103	134	index=36545	1_SPECTRADATA_12
gi|571529116	VALSTETDPGDNKQEIKPAsPK	S20 Phospho	0.99	21.29	23.61	19.95	2	2404.15	802.391	3	-0.00303	-1.26	311	332	index=5841	1_SPECTRADATA_12
gi|66522349	AFAEALDAVPMALAENSGLsPVNTLADIK	S20 Phospho	1	39.72	216.98	91.39	2	3007.46	1003.5	3	0.00405	1.35	451	479	index=37146	1_SPECTRADATA_11
gi|328779806	VLKPPGGGSSDIFGAAPEETsPRR	S21 Phospho	0.95	13.27	106.84	46.08	2	2504.21	835.743	3	0.000453	0.181	22	45	index=19053	1_SPECTRADATA_12
gi|328779806	VLKPPGGGSSDIFGAAPEETsPR	S21 Phospho	0.95	13.27	150.51	54.64	2	2348.1	783.709	3	-0.00225	-0.957	22	44	index=21519	1_SPECTRADATA_12
gi|328789850	SIYTKPIEEEPPPPLTTTLGsPQR	S21 Phospho	1	19.57	76.42	28.37	2	2730.35	911.124	3	-0.0039	-1.43	225	248	index=26001	1_SPECTRADATA_10
gi|571576754	VTTNTSRPTTQMVSSSASANDsPK	S22 Phospho	0.99	15.01	79.91	43.19	2	2546.13	849.717	3	-0.00405	-1.59	195	218	index=4865	1_SPECTRADATA_11
gi|328783051	VIDPSLYVARPEDNNSMEEGNVsK	S23 Phospho	0.95	12.63	30.41	61.55	2	2742.22	1372.11	2	-0.00822	-3	421	444	index=19682	1_SPECTRADATA_11
gi|110760070	ANGAYVGPSIPLAPANVAANGGGsPLRPR	S24 Phospho	0.99	19.86	18.31	27.03	2	2823.42	942.145	3	-0.00588	-2.08	236	264	index=24097	1_SPECTRADATA_11
gi|571507494	FKEPPVIPATEAGGSTTVVAPIQEEsEEEVDETGVEEK	S26 Phospho	0.97	15.63	52.91	40.72	2	4106.9	1369.97	3	-0.00465	-1.13	141	178	index=32441	1_SPECTRADATA_12
gi|66565249	TPVILGNNIAAGKNEEDDDKDVDLFEsDEEEDPEAVR	S27 Phospho	0.99	17.44	9.88	18.85	2	4166.83	1389.94	3	-0.0223	-5.36	73	109	index=29284	1_SPECTRADATA_11
gi|571518736	IRsPsEsPPPLPPVINK	S3 Phospho, S5 Phospho, S7 Phospho	100%, 100%, 100%	1,000.00, 1,000.00, 1,000.00	15.41	18.59	2	2066.92	1034.47	2	-0.0097	-4.69	551	567	index=23429	1_SPECTRADATA_12
gi|66546392	LQsPSSPMKDTLR	S3 Phospho, S6 Phospho	100%, 33%	36.24, 0.00	83.18	31.19	2	1618.68	810.35	2	0.000642	0.396	588	600	index=12970	1_SPECTRADATA_12
gi|571562678	LNsPPTPTTSTPTFR	S3 Phospho, T6 Phospho	100%, 46%	35.35, 0.00	79.53	45.21	2	1775.75	888.884	2	-0.0016	-0.899	1355	1369	index=16346	1_SPECTRADATA_10
gi|571559637	APsPPQTSPTQQVAIEDK	S3 Phospho, S8 Phospho	100%, 47%	28.04, 0.00	102.35	46.33	2	2052.88	1027.45	2	-0.0027	-1.31	84	101	index=13736	1_SPECTRADATA_10
gi|66546392	VHsPPSPMKDLTR	S3 Phospho, S6 Phospho	100%, 50%	26.30, 0.00	29.13	20.53	2	1623.69	812.852	2	0.000402	0.247	606	618	index=11432	1_SPECTRADATA_10
gi|336088618	REsGDWSEVPVSPPLVR	S3 Phospho, S7 Phospho	98%, 51%	14.51, 0.00	37.14	26.72	2	2068.9	1035.46	2	-0.0051	-2.46	628	644	index=29120	1_SPECTRADATA_12
gi|571553204	SNsLTPPVAPPHHLEVVDR	S3 Phospho, T5 Phospho	97%, 93%	14.50, 10.93	29.14	27.05	2	2224.01	742.343	3	-0.00237	-1.06	219	237	index=19099	1_SPECTRADATA_12
gi|328779321	DQsLEDGVLDLISGGSR	S3 Phospho, S16 Phospho	100%, 93%	135.36, 11.56	133.44	81	2	1919.79	960.903	2	-0.000798	-0.415	183	199	index=37294	1_SPECTRADATA_11
gi|571551784	QPsVLDLISGGsR	S3 Phospho, S12 Phospho	100%, 96%	96.34, 13.27	87.19	34.22	2	1487.64	744.826	2	-0.00564	-3.79	152	164	index=37527	1_SPECTRADATA_11
gi|66546392	VHsPPsPMKDLTR	S3 Phospho, S6 Phospho	100%, 96%	26.30, 13.28	29.13	22.36	2	1623.69	812.849	2	-0.00644	-3.96	606	618	index=13760	1_SPECTRADATA_12
gi|571553204	SNsLtPPVAPPHHLEVVDR	S3 Phospho, T5 Phospho	97%, 98%	14.50, 15.93	43.98	29.53	2	2224.01	742.341	3	-0.00705	-3.17	219	237	index=18843	1_SPECTRADATA_12
gi|328781105	KRsLtPITLPR	S3 Phospho, T5 Phospho	98%, 99%	11.13, 13.28	33.12	18	2	1440.73	481.248	3	-0.00453	-3.14	110	120	index=15631	1_SPECTRADATA_11
gi|571499271	AGsEANsPPSATR	S3 Phospho, S7 Phospho	99%, 99%	17.71, 17.71	33.82	39.16	2	1403.51	702.763	2	-0.00218	-1.55	130	142	index=1857	1_SPECTRADATA_11
gi|328779321	DQsLEDGVLDLISGGsR	S3 Phospho, S16 Phospho	100%, 99%	117.12, 22.45	120.29	65.57	2	1919.79	960.902	2	-0.0028	-1.46	183	199	index=41354	1_SPECTRADATA_12
gi|571562678	LNsPPtPTTSTPTFR	S3 Phospho, T6 Phospho	100%, 99%	31.52, 20.98	26.68	49.02	2	1775.75	888.883	2	-0.0038	-2.14	1355	1369	index=16665	1_SPECTRADATA_11
gi|571579710	SMsPSLNAsMTSLSSTVSQR	S3 Phospho, S9 Phospho	95%, 100%	16.23, 27.61	174.58	73.06	2	2229.9	1115.96	2	-0.0013	-0.582	201	220	index=30443	1_SPECTRADATA_10
gi|571537938	ASsPVNsPAK	S3 Phospho, S7 Phospho	97%, 100%	15.56, 46.00	64.78	35.22	2	1116.43	559.22	2	-0.000698	-0.625	922	931	index=778	1_SPECTRADATA_12
gi|571537938	REsPVQQVDsR	S3 Phospho, S10 Phospho	100%, 100%	1,000.00, 1,000.00	16.49	17.19	2	1459.59	730.8	2	-0.0021	-1.44	480	490	index=1893	1_SPECTRADATA_10
gi|571549506	RNsFIQIDIERsPK	S3 Phospho, S12 Phospho	100%, 100%	1,000.00, 1,000.00	21.64	17.56	2	1861.85	621.624	3	0.000153	0.0821	221	234	index=22928	1_SPECTRADATA_10
gi|571499570	NDssPELSLNDVNNIQIPR	S3 Phospho, S4 Phospho	100%, 100%	17.03, 17.99	49.16	44.52	2	2283.98	1142.99	2	-0.0043	-1.88	43	61	index=36437	1_SPECTRADATA_12
gi|571568426	DKsPsPMPDEVLTEDLEVVGLLR	S3 Phospho, S5 Phospho	100%, 100%	98.20, 83.65	168.91	70.14	2	2698.22	1350.12	2	-0.00112	-0.416	626	648	index=41355	1_SPECTRADATA_12
gi|328789575	VGsIsPALNHSTPVR	S3 Phospho, S5 Phospho	100%, 100%	39.43, 43.41	63.85	30.46	2	1693.76	847.893	2	0.0122	7.18	164	178	index=12169	1_SPECTRADATA_11
gi|66546392	VHsPPsPMK	S3 Phospho, S6 Phospho	100%, 100%	1,000.00, 1,000.00	32.3	38.77	2	1138.43	570.221	2	-0.00158	-1.38	606	614	index=2417	1_SPECTRADATA_11
gi|571559637	APsPPQTsPTQQVAIEDK	S3 Phospho, S8 Phospho	100%, 100%	22.85, 23.98	127.75	52.03	2	2052.88	1027.45	2	-0.0025	-1.22	84	101	index=13977	1_SPECTRADATA_12
gi|571522691	SNsIFSPK	S3 Phospho	0.95	13.26	43.7	43.95	2	958.416	480.216	2	-9.81e-05	-0.102	171	178	index=8067	1_SPECTRADATA_11
gi|328783026	SSsANKLNTTAK	S3 Phospho	0.95	16.22	89.62	42.18	2	1300.6	651.308	2	-0.0013	-0.997	1824	1835	index=1081	1_SPECTRADATA_11
gi|571520782	SQsPPPTSVIAHSWNLNEKPR	S3 Phospho	0.95	13.27	28.43	28.62	2	2424.16	809.06	3	-0.00165	-0.679	2787	2807	index=19322	1_SPECTRADATA_11
gi|328790249	KPsTSSLTNLAISK	S3 Phospho	0.95	17.98	190.35	61.4	2	1525.78	763.895	2	-0.000978	-0.641	550	563	index=14736	1_SPECTRADATA_11
gi|571564548	SSsLDLPDNSIVK	S3 Phospho	0.95	16.22	128.53	40.03	2	1453.67	727.844	2	0.0022	1.51	96	108	index=21082	1_SPECTRADATA_10
gi|571564548	SFsQGEAISPK	S3 Phospho	0.95	13.26	76.72	36.95	2	1229.53	615.775	2	0.000822	0.668	234	244	index=8466	1_SPECTRADATA_11
gi|571526019	SIsFSKK	S3 Phospho	0.95	16.23	40.84	26.88	2	875.415	438.715	2	-0.0013	-1.48	135	141	index=2363	1_SPECTRADATA_11
gi|328779757	YPsGSFDCVDGR	S3 Phospho	0.95	16.24	52.1	30.41	2	1438.52	720.268	2	-0.0019	-1.32	142	153	index=13902	1_SPECTRADATA_12
gi|571570169	SVsVPDMLPGK	S3 Phospho	0.95	12.75	21.86	25.03	2	1208.55	605.282	2	-0.0027	-2.23	735	745	index=21336	1_SPECTRADATA_12
gi|328786568	SSsLDLNK	S3 Phospho	0.95	15.56	48.9	20.6	2	942.406	472.21	2	-0.00178	-1.88	476	483	index=3371	1_SPECTRADATA_10
gi|110772453	SSsFDKPDLPR	S3 Phospho	0.95	15.56	93.56	41.36	2	1327.58	664.797	2	-0.0023	-1.73	16	26	index=8603	1_SPECTRADATA_10
gi|66554913	STsEPNLNR	S3 Phospho	0.95	16.22	74.59	41.97	2	1096.45	549.234	2	-0.00198	-1.8	672	680	index=2241	1_SPECTRADATA_10
gi|571520628	TTsLSSLSSSSNR	S3 Phospho	0.95	16.24	145.67	63.16	2	1405.61	703.812	2	-0.000898	-0.638	1591	1603	index=7185	1_SPECTRADATA_11
gi|571578252	TSsPLYFSDKPER	S3 Phospho	0.95	16.24	86.84	41.23	2	1605.71	803.861	2	-0.0013	-0.808	1906	1918	index=11059	1_SPECTRADATA_10
gi|571577536	SVsFVIACK	S3 Phospho	0.95	13.26	74.01	37.73	2	1089.49	545.754	2	-0.000698	-0.64	120	128	index=19089	1_SPECTRADATA_10
gi|328778208	TNsLPNLR	S3 Phospho	0.95	13.27	28.49	23.83	2	993.464	497.739	2	-0.00122	-1.22	162	169	index=9271	1_SPECTRADATA_12
gi|571516237	TIsVEQYAVTR	S3 Phospho	0.95	13.27	100	38.93	2	1345.63	673.822	2	0.000902	0.67	500	510	index=16963	1_SPECTRADATA_12
gi|66551967	NKsVESLQTNAQR	S3 Phospho	0.95	16.24	16.57	19.21	2	1553.72	777.867	2	-0.000698	-0.449	102	114	index=3000	1_SPECTRADATA_11
gi|328780419	TAsLDTIYLK	S3 Phospho	0.95	13.27	100.51	45.11	2	1203.58	602.796	2	-0.00222	-1.84	103	112	index=21965	1_SPECTRADATA_10
gi|571512538	KTsTEESLHFIR	S3 Phospho	0.95	16.24	110.67	46.01	2	1526.71	509.912	3	-0.000373	-0.244	6	17	index=14432	1_SPECTRADATA_10
gi|571565418	SSsGPLPTHTK	S3 Phospho	0.95	15.56	49.5	35.13	2	1190.53	596.274	2	-0.00182	-1.53	90	100	index=2424	1_SPECTRADATA_12
gi|571510356	IPsPTRPSISR	S3 Phospho	0.95	17.98	58.04	42.5	2	1289.65	645.832	2	-0.00182	-1.41	1111	1121	index=6607	1_SPECTRADATA_11
gi|328778256	KIsVEDINNYEK	S3 Phospho	0.95	12.63	46.32	16.9	2	1530.7	766.354	2	-0.0038	-2.48	107	118	index=13425	1_SPECTRADATA_12
gi|571522691	RNsFHSFLNR	S3 Phospho	0.96	13.28	13.87	24.95	2	1356.61	453.21	3	-0.00264	-1.94	724	733	index=28281	1_SPECTRADATA_11
gi|571548615	SRsPPSK	S3 Phospho	0.96	16.23	82.94	31.92	2	837.375	419.695	2	-0.000918	-1.1	355	361	index=907	1_SPECTRADATA_10
gi|328786756	KRsFDSAPVQNK	S3 Phospho	0.96	13.61	77	34.7	2	1455.69	486.236	3	-0.00183	-1.25	768	779	index=10138	1_SPECTRADATA_11
gi|571573130	STsAIDLQAAQR	S3 Phospho	0.96	17.01	106.4	56.81	2	1339.61	670.814	2	-0.000898	-0.67	436	447	index=9720	1_SPECTRADATA_12
gi|571566248	TIsPLPISSATK	S3 Phospho	0.96	14.04	58.37	37.57	2	1293.66	647.836	2	-0.00158	-1.22	1935	1946	index=16050	1_SPECTRADATA_12
gi|328781895	RRsEISVELR	S3 Phospho	0.96	13.28	59.03	21.82	2	1323.67	442.23	3	-0.000567	-0.428	27	36	index=33481	1_SPECTRADATA_11
gi|571578531	SYsSPNLLQLTDR	S3 Phospho	0.96	17.01	97.29	41.76	2	1572.72	787.367	2	-0.000298	-0.189	603	615	index=30424	1_SPECTRADATA_10
gi|571556664	GSsPLKK	S3 Phospho	0.96	14.02	48.51	31.56	2	795.389	398.701	2	-0.00182	-2.28	914	920	index=626	1_SPECTRADATA_12
gi|571577991	SSsLTEQGSR	S3 Phospho	0.96	17.01	75.97	37.35	2	1130.46	566.237	2	-0.00258	-2.28	951	960	index=1302	1_SPECTRADATA_11
gi|571548615	SRsPPSKENSSEYSASEVSSK	S3 Phospho	0.97	16.24	211	72.44	2	2322	775.007	3	-0.0045	-1.94	355	375	index=6032	1_SPECTRADATA_11
gi|571527600	SHsFNFVGPNSGR	S3 Phospho	0.97	14.5	57.5	30.4	2	1484.62	495.88	3	-0.0017	-1.15	154	166	index=13540	1_SPECTRADATA_12
gi|571579710	SMsPSLNASMTSLSSTVSQR	S3 Phospho	0.97	17.98	209.11	69.87	2	2149.94	1075.98	2	-0.0029	-1.35	201	220	index=29569	1_SPECTRADATA_12
gi|571564548	SVsVSQTPPFK	S3 Phospho	0.97	16.23	50.96	37.61	2	1255.58	628.8	2	-0.00118	-0.938	838	848	index=11024	1_SPECTRADATA_10
gi|571575747	KAsLSSISTPPPVK	S3 Phospho	0.97	17.98	68.7	45.99	2	1490.77	746.394	2	-0.00244	-1.63	712	725	index=11822	1_SPECTRADATA_11
gi|571566995	HFsVTSPKR	S3 Phospho	0.97	17.98	67.2	29.37	2	1137.53	569.774	2	0.000182	0.16	75	83	index=9554	1_SPECTRADATA_12
gi|328783030	SNsLEEISK	S3 Phospho	0.97	15.27	80.85	43.88	2	1085.46	543.739	2	-0.0015	-1.38	581	589	index=5739	1_SPECTRADATA_11
gi|571552571	SNsMQSFNEMLR	S3 Phospho	0.97	15.27	36.88	44.53	2	1522.59	762.304	2	-0.00244	-1.6	182	193	index=23742	1_SPECTRADATA_11
gi|571502317	LSsPPPMPLHPPTSNR	S3 Phospho	0.97	16.24	59.56	35.36	2	1806.85	603.29	3	-0.000703	-0.389	1218	1233	index=15049	1_SPECTRADATA_11
gi|571567009	SYsPDPMR	S3 Phospho	0.97	17.98	46.91	31.84	2	1031.38	516.697	2	-0.000698	-0.676	926	933	index=6484	1_SPECTRADATA_12
gi|66554913	SMsPSLAPSR	S3 Phospho	0.97	14.49	87.19	38.83	2	1111.47	556.743	2	-0.0021	-1.89	284	293	index=5717	1_SPECTRADATA_10
gi|571521289	TPsPSSLILPQPLR	S3 Phospho	0.97	16.24	101.05	62.09	2	1584.83	793.42	2	-0.00296	-1.87	305	318	index=32723	1_SPECTRADATA_10
gi|571576878	SIsFDMTAER	S3 Phospho	0.97	17.47	40.63	21.03	2	1235.49	618.753	2	0.0016	1.3	1064	1073	index=21060	1_SPECTRADATA_12
gi|571546874	SVsCNDIVSVNK	S3 Phospho	0.97	15.27	95.78	45.95	2	1400.6	701.307	2	-0.0021	-1.5	170	181	index=9384	1_SPECTRADATA_11
gi|328777287	SLsNLNITSPK	S3 Phospho	0.97	15.71	68.14	31.25	2	1252.61	627.31	2	-0.0023	-1.83	699	709	index=16204	1_SPECTRADATA_10
gi|571538309	RKsDLPQDTYTMR	S3 Phospho	0.97	13.29	19.41	17.37	2	1689.75	564.258	3	-0.00345	-2.04	431	443	index=13690	1_SPECTRADATA_11
gi|571504735	VGsPSQNSSTVPVTPAK	S3 Phospho	0.97	15	80.33	44.86	2	1734.82	868.417	2	-0.00148	-0.852	919	935	index=5100	1_SPECTRADATA_12
gi|571513670	SIsPPTTR	S3 Phospho	0.97	15.27	55.63	27.92	2	937.427	469.72	2	-0.00238	-2.53	265	272	index=3146	1_SPECTRADATA_10
gi|571532039	RSsLDFFK	S3 Phospho	0.97	15.56	37.26	17.62	2	1078.48	540.25	2	-0.0013	-1.2	960	967	index=25231	1_SPECTRADATA_12
gi|571577563	LSsPEKWEIK	S3 Phospho	0.97	14.48	46.67	19.38	2	1295.62	648.816	2	-0.000738	-0.569	303	312	index=13519	1_SPECTRADATA_10
gi|571500050	QYsLNDFELIR	S3 Phospho	0.97	14.98	85.63	49.84	2	1476.66	739.339	2	-0.00204	-1.38	419	429	index=35744	1_SPECTRADATA_12
gi|571576353	ISsPPKR	S3 Phospho	0.97	15.56	53.55	34.85	2	863.427	432.721	2	-0.000998	-1.15	254	260	index=1033	1_SPECTRADATA_11
gi|571523088	SNsYPQK	S3 Phospho	0.97	15.27	47.27	27.08	2	902.353	452.184	2	-0.00146	-1.61	381	387	index=840	1_SPECTRADATA_12
gi|571522691	IPsSCAIDTIESR	S3 Phospho	0.98	17.98	124.8	31.19	2	1527.66	764.834	2	-0.0108	-7.04	630	642	index=18584	1_SPECTRADATA_10
gi|571548615	KFsQILDDESSDGSDNETLR	S3 Phospho	0.98	15.58	34.28	22.12	2	2334.99	1168.5	2	-0.0023	-0.984	170	189	index=23062	1_SPECTRADATA_10
gi|328783026	NLsYEFYKDDDICHEDGR	S3 Phospho	0.98	17.98	94.6	47.11	2	2354.91	785.977	3	-0.00657	-2.79	500	517	index=22529	1_SPECTRADATA_10
gi|328783026	NLsYEFYK	S3 Phospho	0.98	17.98	86.52	45.28	2	1142.47	572.241	2	-0.00118	-1.03	500	507	index=21268	1_SPECTRADATA_12
gi|328790249	TNsPTSTQPK	S3 Phospho	0.98	17.98	79.05	40.84	2	1139.49	570.748	2	-0.00488	-4.28	1495	1504	index=613	1_SPECTRADATA_11
gi|328790249	SSsNSEIDINNLIPR	S3 Phospho	0.98	17.98	173.76	63.81	2	1737.79	869.904	2	-0.000618	-0.355	832	846	index=33737	1_SPECTRADATA_10
gi|571564548	FSsDPSFTKPK	S3 Phospho	0.98	16.22	50.53	36.06	2	1319.58	660.798	2	0.00142	1.08	871	881	index=5365	1_SPECTRADATA_12
gi|110760070	APsFETATSFK	S3 Phospho	0.98	14.5	28.54	31.32	2	1264.54	633.276	2	-0.00134	-1.06	225	235	index=16064	1_SPECTRADATA_10
gi|328776082	SLsLQDLSISK	S3 Phospho	0.98	17.47	98.48	45.97	2	1269.62	635.818	2	-0.00144	-1.13	207	217	index=27154	1_SPECTRADATA_10
gi|66554913	SSsAPNVCFNMVKPSGEAANIDEYTR	S3 Phospho	0.98	19.23	108.42	38.69	2	2923.25	975.426	3	0.00225	0.77	307	332	index=27841	1_SPECTRADATA_10
gi|571546156	SPsDTQAFR	S3 Phospho	0.98	16.23	77.1	27.48	2	1087.43	544.724	2	-0.0015	-1.38	13	21	index=4457	1_SPECTRADATA_10
gi|571568426	TIsPFSIR	S3 Phospho	0.98	17.98	66.31	38.42	2	999.479	500.747	2	-0.000378	-0.378	953	960	index=21982	1_SPECTRADATA_12
gi|328775873	NIsPVNPTENSPNIDLSSMLSDLTVPDR	S3 Phospho	0.98	19.57	88.8	51.62	2	3104.44	1035.82	3	0.00195	0.629	613	640	index=36675	1_SPECTRADATA_11
gi|328780018	SNsVEIR	S3 Phospho	0.98	16.23	64.66	20.51	2	883.38	442.699	2	0.00158	1.79	5	11	index=2042	1_SPECTRADATA_12
gi|66531362	ATsNVFAMFDQAQIAEFK	S3 Phospho	0.98	17.98	174.21	61.88	2	2096.93	1049.47	2	-0.0023	-1.1	20	37	index=39651	1_SPECTRADATA_12
gi|571505995	ISsFKR	S3 Phospho	0.98	17.98	49.43	19.09	2	816.389	409.202	2	-0.00136	-1.66	1090	1095	index=2695	1_SPECTRADATA_12
gi|571547440	SPsTYSIR	S3 Phospho	0.98	16.23	63.01	23.98	2	989.422	495.719	2	-0.000358	-0.362	34	41	index=4640	1_SPECTRADATA_10
gi|571522691	SVsLVNEMTSNVSQHLAR	S3 Phospho	0.99	19.23	127.23	56	2	2050.95	1026.48	2	-0.000698	-0.34	491	508	index=31846	1_SPECTRADATA_10
gi|66546392	ARsVETLLR	S3 Phospho	0.99	19.23	68.33	27.13	2	1123.58	562.795	2	-0.000978	-0.87	336	344	index=10986	1_SPECTRADATA_11
gi|66546392	SHsPSPSPEPSFK	S3 Phospho	0.99	22.23	67.53	25.57	2	1462.61	732.309	2	-0.0099	-6.76	534	546	index=4484	1_SPECTRADATA_10
gi|328779321	IDsGADNEKKDDSGNETGAGEGEPEEEPEIVHYDK	S3 Phospho	0.99	21.83	57.21	37.05	2	3839.58	960.903	4	-0.0012	-0.311	358	392	index=15113	1_SPECTRADATA_10
gi|571520782	VPsPNQPPTYIPETAK	S3 Phospho	0.99	16.25	16.2	26.41	2	1817.86	909.936	2	-0.00362	-1.99	3096	3111	index=15505	1_SPECTRADATA_11
gi|328776678	SKsSDYEDVLSFER	S3 Phospho	0.99	20.98	103.14	31.73	2	1740.72	871.368	2	-0.00428	-2.46	628	641	index=28266	1_SPECTRADATA_12
gi|571518736	HGsPSFLDR	S3 Phospho	0.99	20.98	33.78	24.67	2	1094.45	548.235	2	-0.000118	-0.108	888	896	index=9793	1_SPECTRADATA_10
gi|571560226	ERsPIPRPTK	S3 Phospho	0.99	16.25	8.57	16.88	2	1259.64	630.827	2	-0.0013	-1.03	158	167	index=6703	1_SPECTRADATA_10
gi|48096074	RAsEGGANIYYGAR	S3 Phospho	0.99	15.58	27.6	27.39	2	1563.68	782.848	2	-0.0017	-1.09	141	154	index=12004	1_SPECTRADATA_12
gi|571553404	DQsPPTQNHINVTDSALANMK	S3 Phospho	0.99	19.23	23.52	19.89	2	2360.05	1181.03	2	0.0033	1.4	160	180	index=19677	1_SPECTRADATA_12
gi|571503646	SKsQSNLVR	S3 Phospho	0.99	22.19	55.31	25.82	2	1097.52	549.769	2	-0.0011	-1	42	50	index=2324	1_SPECTRADATA_10
gi|571565022	ALsPETLTDSPNK	S3 Phospho	0.99	16.24	16.9	19.69	2	1451.65	726.834	2	-0.002	-1.38	477	489	index=12879	1_SPECTRADATA_11
gi|328785951	SHsTENTQTVSHK	S3 Phospho	0.99	23.98	37.49	38.9	2	1534.64	768.328	2	-0.000378	-0.246	551	563	index=2181	1_SPECTRADATA_10
gi|328783738	SMsASNIVK	S3 Phospho	0.99	22.19	71.98	30.75	2	1015.44	508.728	2	-0.000478	-0.47	382	390	index=6174	1_SPECTRADATA_12
gi|328780822	KIsPPNLNSSSEC	S3 Phospho	0.99	16.25	56.34	24.57	2	1511.63	756.823	2	-0.0028	-1.85	468	480	index=11541	1_SPECTRADATA_12
gi|571565418	KSsSGPLPTHTK	S3 Phospho	0.99	19.22	85.17	29.32	2	1318.63	660.322	2	-0.000398	-0.302	89	100	index=3920	1_SPECTRADATA_11
gi|571514717	DNsNNLPESYLENILSK	S3 Phospho	0.99	16.25	38.45	23.05	2	2028.9	1015.46	2	0.000222	0.109	93	109	index=35560	1_SPECTRADATA_11
gi|328783286	AYsNEETIR	S3 Phospho	0.99	20.98	82.15	30.73	2	1161.47	581.741	2	-0.00402	-3.46	956	964	index=4873	1_SPECTRADATA_10
gi|571542960	RLsDPSASMEK	S3 Phospho	0.99	14.5	37.51	18.97	2	1299.55	650.784	2	0.000402	0.309	609	619	index=3910	1_SPECTRADATA_11
gi|571512509	TQsQLMR	S3 Phospho	0.99	20.98	70.96	25.56	2	942.399	472.207	2	-0.00124	-1.31	1624	1630	index=2927	1_SPECTRADATA_11
gi|571518291	SLsLNPSLFGVNLSR	S3 Phospho	0.99	19.23	27.13	33.02	2	1682.84	842.428	2	0.0013	0.773	440	454	index=33909	1_SPECTRADATA_11
gi|571515713	SCsNANIR	S3 Phospho	0.99	19.23	81.86	32.08	2	1000.38	501.197	2	-0.00138	-1.38	732	739	index=1022	1_SPECTRADATA_12
gi|571545512	GAsGSSLMESNWR	S3 Phospho	0.99	20.98	108.08	34.26	2	1460.58	731.294	2	-0.00398	-2.72	185	197	index=20065	1_SPECTRADATA_12
gi|571503010	RGsFVGTAQYVSPELLTDK	S3 Phospho	0.99	15.01	64.57	33.38	2	2147.03	716.684	3	-0.00105	-0.487	234	252	index=28175	1_SPECTRADATA_12
gi|571522691	FQsPGR	S3 Phospho	1	1000	88.24	29.4	2	770.311	386.163	2	-0.00124	-1.61	107	112	index=1261	1_SPECTRADATA_10
gi|571549506	RNsFIQIDIER	S3 Phospho	1	1000	47.51	36.55	2	1469.7	735.859	2	-0.0011	-0.747	221	231	index=41462	1_SPECTRADATA_12
gi|571549506	EDsFEVNDIALQK	S3 Phospho	1	1000	42.07	27.71	2	1586.69	794.35	2	-0.00142	-0.893	458	470	index=24851	1_SPECTRADATA_12
gi|328783026	AMsFTPSDFEAAFDK	S3 Phospho	1	20.98	104.83	36.11	1	1742.69	872.351	2	-0.0025	-1.43	946	960	index=37734	1_SPECTRADATA_10
gi|522838285	FTsPEQK	S3 Phospho	1	34.89	48.98	36.46	2	915.374	458.694	2	-0.00114	-1.24	485	491	index=1060	1_SPECTRADATA_10
gi|571559637	RLsLEAHK	S3 Phospho	1	1000	119.99	42.7	2	1032.51	517.263	2	-0.000498	-0.482	109	116	index=8651	1_SPECTRADATA_12
gi|74841764	VNsVQVPTDDEPYASFK	S3 Phospho	1	60.82	126.19	53.07	2	1974.86	988.438	2	-0.00164	-0.829	152	168	index=26188	1_SPECTRADATA_12
gi|226446415	ELsEDEEEEEEPAKEEGEDTGKPK	S3 Phospho	1	67.06	65.24	23.86	2	2812.13	938.385	3	-0.000327	-0.116	225	248	index=7126	1_SPECTRADATA_10
gi|66546392	TEsPPQK	S3 Phospho	1	30.7	57.4	44.92	2	865.358	433.686	2	-0.00176	-2.03	858	864	index=640	1_SPECTRADATA_11
gi|66546392	VHsPPSPMK	S3 Phospho	1	42.24	91.7	42.58	2	1058.46	530.239	2	-0.000698	-0.659	606	614	index=2100	1_SPECTRADATA_10
gi|571499271	NLsLDEEK	S3 Phospho	1	1000	26.19	18.83	2	1026.43	514.219	2	-0.00482	-4.69	1259	1266	index=6077	1_SPECTRADATA_12
gi|571547416	RHsDLPQFESVVR	S3 Phospho	1	99.95	83.93	37.12	2	1648.77	550.598	3	-0.00213	-1.29	9	21	index=29416	1_SPECTRADATA_12
gi|571561076	KVsIGEFFR	S3 Phospho	1	1000	50.87	30.79	2	1161.56	581.786	2	-0.00138	-1.19	278	286	index=31289	1_SPECTRADATA_12
gi|571569386	GNsPQLFLR	S3 Phospho	1	1000	120.2	65.25	2	1110.52	556.268	2	-0.0011	-0.988	385	393	index=18429	1_SPECTRADATA_11
gi|571569386	NNsPQLFLR	S3 Phospho	1	1000	81.9	20.4	2	1167.54	584.779	2	-0.000498	-0.426	385	393	index=19298	1_SPECTRADATA_12
gi|571527600	VFsFHDDDMDIDDPLGLGVGPQR	S3 Phospho	1	1000	30.4	32.53	2	2624.13	875.714	3	-0.00573	-2.18	122	144	index=38262	1_SPECTRADATA_12
gi|571537938	RFsNDR	S3 Phospho	1	1000	54.36	17.92	2	873.349	437.682	2	-0.000798	-0.913	287	292	index=2549	1_SPECTRADATA_12
gi|571537938	REsPVQQVDSR	S3 Phospho	1	132.19	161.64	36.59	2	1379.62	690.817	2	-0.00142	-1.03	480	490	index=2129	1_SPECTRADATA_12
gi|571579710	RLsEAGLR	S3 Phospho	1	1000	42.1	26.26	2	980.48	491.247	2	-0.00144	-1.47	80	87	index=6823	1_SPECTRADATA_10
gi|571579710	RLsEAGLRR	S3 Phospho	1	1000	24.88	27.67	2	1136.58	379.868	3	-0.00156	-1.37	80	88	index=13540	1_SPECTRADATA_10
gi|571551784	QPsVLDLISGGSR	S3 Phospho	1	126.66	121.68	47.21	2	1407.68	704.846	2	-0.000498	-0.354	152	164	index=34075	1_SPECTRADATA_12
gi|571564548	LAsPLIPVPTDICK	S3 Phospho	1	34.46	17.08	35.46	2	1602.81	802.413	2	0.000362	0.226	20	33	index=27534	1_SPECTRADATA_11
gi|571564548	RDsLENNPFDMVLHK	S3 Phospho	1	1000	18.91	16.72	2	1893.84	632.289	3	-0.00213	-1.12	50	64	index=36671	1_SPECTRADATA_12
gi|571575747	ALsLDSELCNEAR	S3 Phospho	1	42.24	75.18	44.75	2	1556.65	779.335	2	-0.000738	-0.474	647	659	index=24143	1_SPECTRADATA_12
gi|110760070	GDsLPAVSLAVSYVQDR	S3 Phospho	1	76.17	165.64	66.26	2	1855.87	928.942	2	-0.0025	-1.35	200	216	index=38379	1_SPECTRADATA_12
gi|328790639	HAsPNPLTSVK	S3 Phospho	1	84.78	101.95	57.29	2	1229.58	615.797	2	-0.0016	-1.3	112	122	index=6918	1_SPECTRADATA_10
gi|571518736	RLsPLPR	S3 Phospho	1	1000	48.94	35.95	2	917.485	459.75	2	-0.000298	-0.325	328	334	index=5768	1_SPECTRADATA_10
gi|571506413	ADsVASLEFR	S3 Phospho	1	58.97	82.96	42.32	2	1173.51	587.761	2	0.000402	0.342	594	603	index=19582	1_SPECTRADATA_10
gi|571560226	RMsPLMGR	S3 Phospho	1	1000	52.6	31.81	2	1026.45	514.232	2	-0.0011	-1.07	255	262	index=8001	1_SPECTRADATA_11
gi|571501998	NGsPPKIPPNATLK	S3 Phospho	1	51.95	45.39	18.38	2	1512.77	757.388	2	-0.00902	-5.96	97	110	index=10779	1_SPECTRADATA_12
gi|571557888	KPsMPAPPPPPK	S3 Phospho	1	1000	86.06	48.92	2	1322.65	662.33	2	-0.00178	-1.34	1362	1373	index=6715	1_SPECTRADATA_11
gi|571558744	LHsPER	S3 Phospho	1	1000	40.11	18.83	2	817.348	409.681	2	-0.00172	-2.1	440	445	index=1309	1_SPECTRADATA_11
gi|328792949	DFsPSNQFFK	S3 Phospho	1	40.2	73.92	32.99	2	1295.52	648.769	2	-0.000158	-0.122	160	169	index=28359	1_SPECTRADATA_10
gi|571526019	SIsFSK	S3 Phospho	1	29.38	24.34	16.83	2	747.32	374.667	2	-0.00152	-2.03	135	140	index=4765	1_SPECTRADATA_11
gi|571526019	KWsFR	S3 Phospho	1	1000	40.46	23.6	2	802.353	402.183	2	-0.00134	-1.67	130	134	index=15717	1_SPECTRADATA_11
gi|328781117	LPsPPKEIR	S3 Phospho	1	1000	87.93	37.41	2	1115.57	558.794	2	-0.000598	-0.536	326	334	index=7282	1_SPECTRADATA_12
gi|328781117	LPsPPK	S3 Phospho	1	1000	38.37	17.98	2	717.346	359.68	2	-0.00128	-1.78	326	331	index=4073	1_SPECTRADATA_11
gi|110759433	RNsDNNDLVPNKK	S3 Phospho	1	1000	59.46	29.23	2	1592.73	531.918	3	0.00123	0.774	388	400	index=6319	1_SPECTRADATA_12
gi|110759433	RNsDNNDLVPNK	S3 Phospho	1	1000	50.7	18.17	2	1464.64	733.326	2	-9.81e-05	-0.0669	388	399	index=2667	1_SPECTRADATA_10
gi|571514446	AGsLTDLSHK	S3 Phospho	1	32.28	79.68	35.88	2	1107.5	554.755	2	-0.0011	-0.991	125	134	index=4693	1_SPECTRADATA_12
gi|571570169	FLsPIPSGNR	S3 Phospho	1	61.69	50.55	37.35	2	1166.55	584.281	2	-0.0017	-1.45	676	685	index=16666	1_SPECTRADATA_10
gi|110777801	FQsLGVAFYR	S3 Phospho	1	164.95	151.51	38.69	2	1266.58	634.298	2	0.000902	0.712	70	79	index=30059	1_SPECTRADATA_10
gi|328781105	GVsPLGIR	S3 Phospho	1	1000	81.39	33.43	2	877.442	439.728	2	-0.000898	-1.02	128	135	index=12222	1_SPECTRADATA_10
gi|66565428	GPsPKPDSR	S3 Phospho	1	60.22	45.95	43.17	2	1019.44	510.729	2	-0.000978	-0.958	83	91	index=690	1_SPECTRADATA_10
gi|571520628	VPsEHELR	S3 Phospho	1	1000	22.92	21.41	2	1045.46	523.737	2	-0.00138	-1.32	1539	1546	index=2793	1_SPECTRADATA_11
gi|571565022	ALsPETLTDSPNKLESASELQNTSMIDLK	S3 Phospho	1	16.25	158.68	59.93	2	3211.52	1071.52	3	0.000753	0.234	477	505	index=34473	1_SPECTRADATA_10
gi|571505409	LKsPVK	S3 Phospho	1	1000	70.8	24	2	750.404	376.209	2	-0.00136	-1.81	333	338	index=1202	1_SPECTRADATA_10
gi|571519751	GIsPSATLHR	S3 Phospho	1	46.21	65.21	34.93	2	1117.53	559.771	2	-0.000898	-0.803	484	493	index=5368	1_SPECTRADATA_12
gi|571553062	AAsPEPPVER	S3 Phospho	1	1000	59.62	29.38	2	1131.5	566.755	2	-0.0015	-1.32	539	548	index=2457	1_SPECTRADATA_10
gi|571500512	ALsLGSAAMNQATR	S3 Phospho	1	42.24	42.76	38.32	2	1469.67	735.841	2	-0.00354	-2.41	606	619	index=18580	1_SPECTRADATA_11
gi|571576728	LPsIEETLR	S3 Phospho	1	77.52	99.91	34.11	2	1136.55	569.281	2	-0.0011	-0.965	34	42	index=22145	1_SPECTRADATA_10
gi|571573200	DNsPGFEILYENVSSLK	S3 Phospho	1	78.02	38.45	33.09	2	1990.89	996.453	2	-0.00136	-0.682	826	842	index=35036	1_SPECTRADATA_11
gi|571541874	RNsIEEQPSTSTGGSR	S3 Phospho	1	106.01	66.25	32.74	2	1784.77	893.392	2	-0.000398	-0.223	3438	3453	index=1883	1_SPECTRADATA_10
gi|571561355	AIsPEVTESVK	S3 Phospho	1	117.49	115.29	47.92	2	1238.58	620.296	2	-0.0023	-1.85	421	431	index=7797	1_SPECTRADATA_10
gi|328793884	GDsPPTVNSGTDLLR	S3 Phospho	1	67.98	101.74	47.87	2	1607.72	804.866	2	-0.00198	-1.23	850	864	index=18975	1_SPECTRADATA_10
gi|571527614	VPsAPGSLK	S3 Phospho	1	45.56	76.19	26.65	2	934.452	468.233	2	-0.0011	-1.17	1048	1056	index=4798	1_SPECTRADATA_10
gi|328786150	HDsPPPILTENEPEIDDSALILSWYDSDLNLVIDK	S3 Phospho	1	33.74	292.21	89.47	2	4042.9	1348.64	3	-0.00105	-0.259	459	493	index=41428	1_SPECTRADATA_10
gi|328786150	KRsPNPLEDR	S3 Phospho	1	1000	45.21	19.06	2	1290.61	646.312	2	-0.000478	-0.37	449	458	index=9774	1_SPECTRADATA_10
gi|328776065	GPsPVHTSTPAR	S3 Phospho	1	63.52	66.49	35.68	2	1285.58	643.796	2	-0.00586	-4.55	554	565	index=1325	1_SPECTRADATA_11
gi|328775873	NIsPVNPTENSPNIDLSSMLSDLTVPDRR	S3 Phospho	1	71.22	50.22	41.03	2	3260.54	1087.85	3	-0.00345	-1.06	613	641	index=38932	1_SPECTRADATA_10
gi|571532441	NDsPLAALLDR	S3 Phospho	1	1000	58.86	46.87	2	1263.59	632.799	2	-0.00276	-2.18	148	158	index=29700	1_SPECTRADATA_11
gi|571516759	RCsFR	S3 Phospho	1	1000	18.27	16.83	2	804.31	403.162	2	-0.00104	-1.29	186	190	index=3690	1_SPECTRADATA_11
gi|571515576	CPsDADISTLIIDDNELQR	S3 Phospho	1	72.78	164.44	61.4	2	2253.98	1128	2	-0.000698	-0.31	25	43	index=39820	1_SPECTRADATA_12
gi|48095525	ALsVPELTQQMFDAK	S3 Phospho	1	17.03	6.99	21.66	2	1756.81	879.412	2	-0.0023	-1.31	283	297	index=32648	1_SPECTRADATA_11
gi|571541460	RLsPQR	S3 Phospho	1	1000	43.99	22.52	2	835.406	418.711	2	-0.00102	-1.22	849	854	index=1971	1_SPECTRADATA_11
gi|571571249	VGsLEHMNLLAR	S3 Phospho	1	1000	30.28	32.22	2	1418.67	710.345	2	-0.000358	-0.252	709	720	index=22087	1_SPECTRADATA_10
gi|571578513	NIsVGLGPEIGQDVLQANR	S3 Phospho	1	1000	47.81	33.6	2	2059.01	1030.51	2	-0.0031	-1.5	194	212	index=35695	1_SPECTRADATA_10
gi|571563582	LRsPGAPGPTDSGK	S3 Phospho	1	133.16	187.89	52.74	2	1418.66	710.336	2	0.00138	0.973	536	549	index=1664	1_SPECTRADATA_10
gi|571544754	LGsPIGDEQSK	S3 Phospho	1	98.71	94.04	33.48	2	1209.53	605.769	2	-0.0063	-5.2	995	1005	index=4242	1_SPECTRADATA_12
gi|571558725	NIsVENNLLELTK	S3 Phospho	1	123	143.16	45.34	2	1565.77	783.893	2	0.000742	0.474	690	702	index=34928	1_SPECTRADATA_10
gi|571500086	LKsPEKK	S3 Phospho	1	1000	100.08	17.28	2	908.473	455.244	2	-0.00164	-1.8	12	18	index=2670	1_SPECTRADATA_10
gi|328794339	LLsPGQLK	S3 Phospho	1	1000	44.92	26.09	2	934.489	468.251	2	-0.0016	-1.71	8	15	index=14223	1_SPECTRADATA_10
gi|571535156	GAsPTSQASTAPDNTR	S3 Phospho	1	20.98	93.83	61.85	2	1639.68	820.849	2	-0.00162	-0.986	530	545	index=1759	1_SPECTRADATA_11
gi|571571702	GDsVTSTHSAGAR	S3 Phospho	1	20.98	51.96	35.69	2	1324.54	663.277	2	-0.00182	-1.37	598	610	index=1068	1_SPECTRADATA_10
gi|571513713	LCsPINR	S3 Phospho	1	1000	57.91	18.94	2	938.404	470.209	2	-0.00226	-2.4	263	269	index=2545	1_SPECTRADATA_10
gi|571553897	VTsPLGMK	S3 Phospho	1	23.98	49.52	22.48	2	911.419	456.717	2	-0.00128	-1.4	1075	1082	index=5425	1_SPECTRADATA_10
gi|571553897	LAsPLSIK	S3 Phospho	1	32.75	32.27	16.86	2	907.478	454.747	2	-5.81e-05	-0.0639	540	547	index=11943	1_SPECTRADATA_12
gi|571553897	IKsPLK	S3 Phospho	1	1000	74.64	18.56	2	764.42	383.217	2	-0.0014	-1.83	791	796	index=1603	1_SPECTRADATA_12
gi|571576973	EVsPEFQLLNEAIEEAR	S3 Phospho	1	1000	51.74	31.22	2	2052.94	1027.48	2	-0.0015	-0.729	175	191	index=35494	1_SPECTRADATA_11
gi|571522530	VAsVVHR	S3 Phospho	1	1000	77.7	38.22	2	846.411	424.213	2	-0.00166	-1.96	278	284	index=1703	1_SPECTRADATA_10
gi|328785044	KLsSPTGSK	S3 Phospho	1	19.22	93.66	31.49	2	983.469	492.742	2	-0.00104	-1.05	82	90	index=1226	1_SPECTRADATA_11
gi|571557619	DRsPINR	S3 Phospho	1	1000	75.26	20.08	2	936.418	469.216	2	-0.00186	-1.98	281	287	index=1373	1_SPECTRADATA_10
gi|571563867	NEsPPNTR	S3 Phospho	1	39.54	33.62	27.51	2	993.392	497.702	2	-0.00246	-2.47	201	208	index=953	1_SPECTRADATA_11
gi|328778260	DLsVDGFEILH	S3 Phospho	1	1000	43.38	23.7	2	1323.57	662.795	2	-0.0011	-0.829	349	359	index=34219	1_SPECTRADATA_11
gi|571578372	QIsPELGVESR	S3 Phospho	1	120.33	124.97	38.74	2	1293.6	647.807	2	0.00202	1.56	274	284	index=24419	1_SPECTRADATA_10
gi|571504009	GVsPDSPCR	S3 Phospho	1	32.75	35.11	21.39	2	1053.4	527.704	2	-0.0031	-2.94	2436	2444	index=1657	1_SPECTRADATA_11
gi|328780480	RNsDADDGGR	S3 Phospho	1	1000	20.14	16.76	2	1141.41	571.715	2	-0.000498	-0.436	559	568	index=1252	1_SPECTRADATA_11
gi|571533480	AGsFGSGR	S3 Phospho	1	36.24	44.34	17.08	2	817.312	409.663	2	-0.00146	-1.78	1021	1028	index=1451	1_SPECTRADATA_12
gi|110755099	SLsLSPVK	S3 Phospho	1	20.98	57.15	29.21	2	909.457	455.735	2	-0.003	-3.29	804	811	index=10273	1_SPECTRADATA_11
gi|328788058	LIsPNLVQSVR	S3 Phospho	1	106.01	75.44	28.24	2	1304.69	653.35	2	-0.000698	-0.535	367	377	index=22603	1_SPECTRADATA_10
gi|571530072	ALsFPETVDEGNLK	S3 Phospho	1	39.54	53.4	18.35	2	1598.72	800.366	2	-0.0062	-3.87	897	910	index=26604	1_SPECTRADATA_12
gi|328786929	RIsSSER	S3 Phospho	1	23.98	52.52	20.92	2	913.402	457.708	2	-0.00222	-2.43	330	336	index=1564	1_SPECTRADATA_11
gi|571539651	RGsMQQANKPLPPTR	S3 Phospho	1	24.46	21.86	21.66	2	1759.86	587.625	3	-0.00303	-1.72	588	602	index=5532	1_SPECTRADATA_10
gi|571573093	SEPQIASSNMNNNNNNNNIGNVNNVIEGAAGHGsPLR	S34 Phospho	0.96	16.97	14.76	16.96	2	3910.74	1304.59	3	-0.00105	-0.268	130	166	index=26636	1_SPECTRADATA_10
gi|66513183	DSQDNNPPAVFHCSSTEPQDDSQSNGNVVPWSFYPsPNK	S36 Phospho	0.96	15.01	21.12	39.96	2	4427.83	1476.95	3	-0.0175	-3.96	451	489	index=30861	1_SPECTRADATA_11
gi|571559637	RAPsPPQTSPTQQVAIEDK	S4 Phospho, T8 Phospho	100%, 5%	23.89, 0.00	133.48	76.58	2	2208.98	737.334	3	-0.00212	-0.961	83	101	index=9871	1_SPECTRADATA_11
gi|571559637	RQPsPPQTSPTQQVAIEDK	S4 Phospho, T8 Phospho	100%, 50%	21.51, 0.00	119.39	23.58	2	2266	756.341	3	-0.00465	-2.05	83	101	index=10156	1_SPECTRADATA_12
gi|571522691	SVVsDASVHVAK	S4 Phospho, S7 Phospho	99%, 53%	17.02, 0.36	53.89	44.49	2	1357.57	679.791	2	-0.00202	-1.49	181	192	index=6731	1_SPECTRADATA_12
gi|571559637	RAPsPPQTsPTQQVAIEDK	S4 Phospho, S9 Phospho	100%, 95%	23.89, 13.27	152.71	78.52	2	2208.98	737.335	3	-0.00135	-0.61	83	101	index=10817	1_SPECTRADATA_11
gi|571522691	SVVsDAsVHVAK	S4 Phospho, S7 Phospho	98%, 96%	17.02, 13.65	62.75	41.83	2	1357.57	679.791	2	-0.00122	-0.897	181	192	index=7136	1_SPECTRADATA_12
gi|571499570	KNDssPELSLNDVNNIQIPR	S4 Phospho, S5 Phospho	98%, 98%	11.13, 12.07	61.43	33.59	2	2412.07	805.03	3	-0.00585	-2.42	42	61	index=32828	1_SPECTRADATA_10
gi|571559637	RAPsPPQtSPTQQVAIEDK	S4 Phospho, T8 Phospho	100%, 98%	55.39, 17.98	199.98	68.78	2	2208.98	1105.5	2	-0.0031	-1.4	83	101	index=9876	1_SPECTRADATA_12
gi|571548615	ARSsPSKEsPSK	S4 Phospho, S9 Phospho	95%, 100%	16.22, 32.75	108.33	37.2	2	1419.58	710.796	2	-0.00242	-1.7	376	387	index=984	1_SPECTRADATA_10
gi|66546392	LKFsPAPsPEPQLSK	S4 Phospho, S8 Phospho	99%, 100%	21.96, 26.42	23.08	24.58	2	1784.82	893.415	2	-0.0013	-0.727	547	561	index=17023	1_SPECTRADATA_12
gi|571558585	KVVsPPLNPsPPPIQSGEDFPTLSK	S4 Phospho, S10 Phospho	100%, 100%	43.64, 39.15	36.54	23.83	2	2790.33	931.118	3	0.00363	1.3	487	511	index=30283	1_SPECTRADATA_12
gi|571548615	TRNsPSKECSTDTR	S4 Phospho	0.95	13.28	112.81	44.18	2	1717.71	573.577	3	-0.00258	-1.5	524	537	index=4259	1_SPECTRADATA_10
gi|571548615	SDSsPPKENSSEVSTSPK	S4 Phospho	0.95	14.04	98.05	49.09	2	1941.82	648.281	3	-0.00165	-0.848	337	354	index=1646	1_SPECTRADATA_10
gi|571548615	SRDsPSKENCSETSEATTQPK	S4 Phospho	0.95	13.28	165.68	55.58	2	2418	807.007	3	-0.00345	-1.43	440	460	index=4307	1_SPECTRADATA_11
gi|571548615	SRDsPSKK	S4 Phospho	0.95	16.24	68.61	19.98	2	983.444	492.729	2	-0.0013	-1.32	461	468	index=3059	1_SPECTRADATA_11
gi|571579710	TPTsPPDSSK	S4 Phospho	0.95	15.56	44.47	42.85	2	1095.45	548.732	2	-0.000298	-0.272	186	195	index=862	1_SPECTRADATA_12
gi|571579710	VSRsPTSK	S4 Phospho	0.95	16.24	71.18	27.89	2	940.438	471.226	2	-0.0017	-1.8	291	298	index=676	1_SPECTRADATA_11
gi|571564548	LSLsLESK	S4 Phospho	0.95	13.27	31.63	25.67	2	955.463	478.739	2	-0.00128	-1.34	819	826	index=14031	1_SPECTRADATA_12
gi|571553062	GSIsPTTGTLHR	S4 Phospho	0.95	12.61	90.9	51.58	2	1305.61	653.811	2	-0.00134	-1.02	792	803	index=4252	1_SPECTRADATA_10
gi|571575649	TSQsITDLSSHIPEK	S4 Phospho	0.95	16.24	110.54	61.73	2	1721.79	861.9	2	-0.00298	-1.73	1176	1190	index=16356	1_SPECTRADATA_11
gi|571543962	YMFsPPHTR	S4 Phospho	0.95	13.27	42.01	26.92	2	1214.49	608.255	2	0.000122	0.1	1980	1988	index=15305	1_SPECTRADATA_10
gi|571526839	LSEsLTGFVK	S4 Phospho	0.95	13.27	26.65	23.97	2	1159.55	580.783	2	-0.00144	-1.24	264	273	index=23255	1_SPECTRADATA_10
gi|571537938	QTMsPTPLAFTPTSVLR	S4 Phospho	0.96	14.04	118.8	53.68	2	1925.93	963.974	2	0.00104	0.541	932	948	index=35146	1_SPECTRADATA_10
gi|328789468	AAPsPTPPIHVHPNR	S4 Phospho	0.96	13.28	95.24	44.32	2	1669.81	557.61	3	-0.00135	-0.806	392	406	index=10005	1_SPECTRADATA_10
gi|328776678	GFLsPSKHEGQTEIGK	S4 Phospho	0.96	13.28	79.15	48.08	2	1793.83	598.952	3	-0.00255	-1.42	47	62	index=14327	1_SPECTRADATA_12
gi|571514446	RQEsLETPNPAPR	S4 Phospho	0.96	13.27	25.01	21.94	2	1573.72	787.869	2	-0.0018	-1.14	348	360	index=4878	1_SPECTRADATA_11
gi|571521388	TKDsPPNSAAK	S4 Phospho	0.96	14.5	27.93	22.96	2	1194.53	598.271	2	-0.00194	-1.62	666	676	index=902	1_SPECTRADATA_10
gi|571574484	DMDsPEREIYRDPDVVR	S4 Phospho	0.96	13.43	57.97	28.82	2	2170.94	724.652	3	-0.00348	-1.6	731	747	index=18554	1_SPECTRADATA_10
gi|571548615	FPDsPSKENCSETSEEITQPK	S4 Phospho	0.97	15.01	253.75	82.97	2	2489.03	830.684	3	-0.00195	-0.782	419	439	index=10904	1_SPECTRADATA_12
gi|328783026	KDLsPVVTPNDNQLIMSSD	S4 Phospho	0.97	15.01	51.91	48.47	2	2151.98	1076.99	2	-0.0033	-1.53	1971	1989	index=27465	1_SPECTRADATA_10
gi|522838285	LTSsPAILTELSK	S4 Phospho	0.97	15.56	178.38	58.24	2	1438.73	720.373	2	-0.000898	-0.624	290	302	index=27347	1_SPECTRADATA_10
gi|522838285	KFTsPEQK	S4 Phospho	0.97	14.98	109.12	37.24	2	1043.47	522.742	2	-0.000698	-0.668	484	491	index=1640	1_SPECTRADATA_10
gi|74841764	NVIsDSESGR	S4 Phospho	0.97	17.98	42.54	31.39	2	1142.46	572.238	2	-0.000998	-0.873	1660	1669	index=5709	1_SPECTRADATA_11
gi|66513183	NRTsPVAVPVPGR	S4 Phospho	0.97	15	92.04	21.45	1	1428.72	477.248	3	-0.00236	-1.65	503	515	index=7598	1_SPECTRADATA_12
gi|571532047	TIEsPAQMNNHTLISSR	S4 Phospho	0.97	14.5	148.09	55.92	2	1977.9	989.959	2	0.00462	2.34	72	88	index=13908	1_SPECTRADATA_10
gi|571564548	LYEsPKR	S4 Phospho	0.97	15	45.74	27.25	2	971.448	486.731	2	-0.000538	-0.553	1083	1089	index=1468	1_SPECTRADATA_10
gi|328776678	GFLsPSK	S4 Phospho	0.97	15	6.21	23.29	2	814.363	408.188	2	-0.0014	-1.71	47	53	index=9925	1_SPECTRADATA_11
gi|571563066	LPIsPTGDSAR	S4 Phospho	0.97	17.98	71.02	47.89	2	1192.55	597.282	2	-0.00102	-0.853	839	849	index=8185	1_SPECTRADATA_11
gi|571567009	GSLsPLSK	S4 Phospho	0.97	17.98	39.69	24.58	2	867.41	434.713	2	-0.000418	-0.481	279	286	index=4930	1_SPECTRADATA_10
gi|571577041	SVRsPKPSQK	S4 Phospho	0.97	14.51	40.23	26.56	2	1192.6	398.539	3	-0.00181	-1.52	1188	1197	index=4047	1_SPECTRADATA_10
gi|328788715	SWGsPTFIDDVYLR	S4 Phospho	0.97	15.28	67.76	17.91	2	1734.77	868.386	2	-0.008	-4.61	458	471	index=38358	1_SPECTRADATA_10
gi|571535597	LKSsPLTK	S4 Phospho	0.97	14.48	90.24	20.48	2	952.499	477.257	2	-0.00102	-1.07	130	137	index=1847	1_SPECTRADATA_11
gi|571526361	SGGsPSHPSMMGGPMPVR	S4 Phospho	0.97	15.28	73.27	35.47	2	1847.75	924.885	2	0.0027	1.46	435	452	index=13298	1_SPECTRADATA_10
gi|66508439	FSVsPVVR	S4 Phospho	0.97	15	25.78	18.01	2	969.468	485.741	2	-0.00162	-1.67	485	492	index=15110	1_SPECTRADATA_12
gi|571548615	TRNsPSK	S4 Phospho	0.98	19.2	59.25	30.8	2	868.38	435.198	2	-0.000798	-0.918	524	530	index=1076	1_SPECTRADATA_11
gi|571549506	LNVsDTQEVEDNVK	S4 Phospho	0.98	17.98	101.61	51	2	1668.72	835.366	2	-0.0078	-4.67	351	364	index=14494	1_SPECTRADATA_11
gi|594708609	SVEsVEDFDNEIPK	S4 Phospho	0.98	17.02	41.36	36.49	2	1686.7	844.357	2	-0.00398	-2.36	183	196	index=24364	1_SPECTRADATA_11
gi|571534940	LLVsPTPNHSAIAASMER	S4 Phospho	0.98	17.99	112.87	52.52	2	1972.94	658.655	3	-0.00114	-0.576	1156	1173	index=18693	1_SPECTRADATA_10
gi|571553204	KRPsLQESSLQQLQR	S4 Phospho	0.98	15.01	41.19	19.86	2	1876.95	626.658	3	-0.00303	-1.61	548	562	index=16981	1_SPECTRADATA_11
gi|66534906	NTVsPLMGPLQIAPTDR	S4 Phospho	0.98	17.98	50.35	29.74	2	1888.91	945.465	2	0.00344	1.82	28	44	index=32926	1_SPECTRADATA_12
gi|226446415	LVDsPCCIVTSQYGWTANMER	S4 Phospho	0.99	16.25	34.67	40.45	2	2566.07	1284.04	2	-0.0015	-0.584	584	604	index=30795	1_SPECTRADATA_11
gi|328779321	KDDsGNETGAGEGEPEEEPEIVHYDK	S4 Phospho	0.99	15.01	191.85	83.24	2	2910.17	971.064	3	-0.00402	-1.38	367	392	index=13677	1_SPECTRADATA_10
gi|571506413	GRNsPATISR	S4 Phospho	0.99	16.24	19.33	20.14	2	1137.53	569.772	2	-0.000998	-0.877	584	593	index=2590	1_SPECTRADATA_12
gi|328776082	FNGsPLMCSTNK	S4 Phospho	0.99	17.03	26	17.71	2	1434.57	718.291	2	-0.000698	-0.486	913	924	index=11328	1_SPECTRADATA_11
gi|328791886	IPIsPSR	S4 Phospho	0.99	20.98	84.5	22.26	2	848.416	425.215	2	-0.000858	-1.01	469	475	index=3687	1_SPECTRADATA_12
gi|328780419	ARIsPETSSSGQR	S4 Phospho	0.99	19.23	15.44	17.17	2	1454.65	728.333	2	-0.0019	-1.3	60	72	index=1757	1_SPECTRADATA_11
gi|571522691	RFQsPGR	S4 Phospho	1	1000	28.18	30.16	2	926.412	464.213	2	-0.00128	-1.38	106	112	index=2764	1_SPECTRADATA_12
gi|571548615	SRDsPSK	S4 Phospho	1	30.09	78.32	35.29	2	855.349	428.682	2	-0.00128	-1.49	440	446	index=738	1_SPECTRADATA_11
gi|66546392	LKFsPAPSPEPQLSK	S4 Phospho	1	39.54	68.13	40.68	2	1704.85	853.433	2	0.00162	0.951	547	561	index=15939	1_SPECTRADATA_11
gi|571499271	LNEsAPILK	S4 Phospho	1	1000	26.27	21.65	2	1063.53	532.773	2	-0.000498	-0.468	1336	1344	index=9993	1_SPECTRADATA_10
gi|571499271	SNEsLAHR	S4 Phospho	1	37.99	90.41	35.76	2	992.408	497.211	2	-0.00136	-1.37	1281	1288	index=1051	1_SPECTRADATA_10
gi|571520782	LPVsPQSQMVPMR	S4 Phospho	1	42.24	56.72	28.36	2	1548.72	775.368	2	0.00182	1.18	2885	2897	index=19967	1_SPECTRADATA_12
gi|571520782	FLEsDVDLGFADTEEK	S4 Phospho	1	32.23	15.93	19.06	2	1893.79	947.904	2	-0.000618	-0.326	2171	2186	index=31587	1_SPECTRADATA_11
gi|328786756	ANNsFNNDKQPK	S4 Phospho	1	1000	14.37	19.5	2	1455.61	728.812	2	-0.0056	-3.84	620	631	index=1230	1_SPECTRADATA_10
gi|571537938	RPEsPIGK	S4 Phospho	1	1000	87.9	42.28	2	962.459	482.236	2	-0.00176	-1.82	155	162	index=1254	1_SPECTRADATA_10
gi|571575747	INGsPPISPSSQEPK	S4 Phospho	1	63.52	66.69	44.75	2	1616.74	809.38	2	0.000202	0.125	794	808	index=7051	1_SPECTRADATA_11
gi|571518736	RHGsPSFLDR	S4 Phospho	1	17.99	43.95	26.86	2	1250.56	417.859	3	-0.00237	-1.89	887	896	index=19587	1_SPECTRADATA_10
gi|328783030	TPLsPELR	S4 Phospho	1	103.33	143.82	47.63	2	991.474	496.744	2	-0.00122	-1.23	697	704	index=10719	1_SPECTRADATA_12
gi|328783030	EGGsLPSNVNASHSLASLANLDLLFDK	S4 Phospho	1	35.84	34.91	17.44	2	2848.36	950.463	3	0.00213	0.749	222	248	index=39228	1_SPECTRADATA_10
gi|110764283	LNAsPVNIDIAK	S4 Phospho	1	1000	175.51	64.53	2	1333.66	667.839	2	-0.0017	-1.27	110	121	index=17667	1_SPECTRADATA_10
gi|571548391	KAPsPPSNPGILR	S4 Phospho	1	42.24	45.14	47.48	2	1412.72	707.367	2	-9.81e-05	-0.0694	1853	1865	index=8514	1_SPECTRADATA_10
gi|110757430	FFGsPNR	S4 Phospho	1	1000	62.15	26.33	2	903.364	452.689	2	-0.00196	-2.17	140	146	index=7787	1_SPECTRADATA_10
gi|328779757	VLEsPDVTPGDVGR	S4 Phospho	1	54.52	53.11	31.46	2	1519.69	760.853	2	-0.000698	-0.459	409	422	index=12992	1_SPECTRADATA_10
gi|571537687	FLGsPVHQPDFGK	S4 Phospho	1	1000	33.2	22.27	2	1507.69	754.851	2	0.000702	0.465	400	412	index=15471	1_SPECTRADATA_10
gi|571526240	FMNsPFR	S4 Phospho	1	1000	31.77	20.43	2	977.383	489.699	2	-0.00128	-1.31	2113	2119	index=14669	1_SPECTRADATA_10
gi|66565428	SAVsTLALNTAQR	S4 Phospho	1	23.98	178.36	73.54	2	1410.69	706.35	2	-0.00148	-1.05	151	163	index=17384	1_SPECTRADATA_11
gi|571561736	VPNsPVR	S4 Phospho	1	1000	95.58	35.97	2	847.395	424.705	2	-0.0013	-1.53	239	245	index=1180	1_SPECTRADATA_12
gi|571561736	VPNsPVRK	S4 Phospho	1	1000	83.24	37.2	2	975.49	488.752	2	-0.00146	-1.49	239	246	index=986	1_SPECTRADATA_10
gi|571511696	IQAsFR	S4 Phospho	1	1000	11.17	16.82	2	800.358	401.187	2	-0.000738	-0.921	132	137	index=4106	1_SPECTRADATA_10
gi|571553062	GLEsPPLIDSK	S4 Phospho	1	47.6	38.72	21.24	2	1234.58	618.298	2	-0.00452	-3.66	934	944	index=18086	1_SPECTRADATA_12
gi|328778208	VNMsLDEIIK	S4 Phospho	1	1000	20.62	19.69	2	1240.58	621.296	2	-0.00182	-1.46	8	17	index=30596	1_SPECTRADATA_12
gi|328783738	FDDsLETESPAR	S4 Phospho	1	19.23	18.46	16.83	2	1445.57	723.794	2	0.0012	0.831	65	76	index=11813	1_SPECTRADATA_11
gi|571502323	NNLsIHFQNPSYDQR	S4 Phospho	1	78.02	81.8	33.64	2	1911.83	956.922	2	0.00202	1.06	1649	1663	index=18904	1_SPECTRADATA_10
gi|328784535	HILsPPK	S4 Phospho	1	1000	33.59	35.1	2	870.436	436.226	2	-0.000298	-0.342	455	461	index=5957	1_SPECTRADATA_11
gi|258619148	GNPsIVR	S4 Phospho	1	1000	38.25	19.67	2	821.38	411.697	2	-0.000778	-0.946	370	376	index=2227	1_SPECTRADATA_11
gi|328778939	NIRsPSR	S4 Phospho	1	59.79	34.65	16.87	2	908.423	455.218	2	-0.00174	-1.91	667	673	index=1692	1_SPECTRADATA_10
gi|571573093	CTPsPITPDLSTDR	S4 Phospho	1	20.98	124.72	37.72	2	1638.7	820.355	2	-0.000998	-0.609	302	315	index=27227	1_SPECTRADATA_10
gi|571536703	ELGsQPLPTIVTEDADTSGQASQDQGHRPR	S4 Phospho	1	41.59	11.08	21.54	2	3269.49	1090.84	3	-0.00465	-1.42	479	508	index=26347	1_SPECTRADATA_10
gi|571578513	EGPsPGGSVSGDK	S4 Phospho	1	63.52	116.19	41.1	2	1252.5	627.257	2	0.000982	0.783	181	193	index=1666	1_SPECTRADATA_10
gi|571571344	LNDsPIPVIAPR	S4 Phospho	1	1000	89.68	48.52	2	1370.7	686.356	2	-0.000298	-0.217	384	395	index=18841	1_SPECTRADATA_12
gi|571547082	RPPsPDSVR	S4 Phospho	1	42.24	57.36	36.09	2	1089.5	545.756	2	-0.0013	-1.19	239	247	index=1994	1_SPECTRADATA_10
gi|328783402	IPGsPHYISK	S4 Phospho	1	16.24	58.34	17.01	2	1177.55	589.784	2	-0.0017	-1.44	1020	1029	index=5534	1_SPECTRADATA_12
gi|571571517	ANEsVDASTHK	S4 Phospho	1	27.61	40.56	24.73	2	1237.5	619.755	2	-0.00298	-2.4	466	476	index=748	1_SPECTRADATA_10
gi|571523203	LQVsEETPAPVTPPR	S4 Phospho	1	67.98	117.55	67.97	2	1699.82	850.915	2	-0.00302	-1.77	12	26	index=14041	1_SPECTRADATA_11
gi|571576353	IEQsPVR	S4 Phospho	1	1000	47.01	22.08	2	907.416	454.716	2	-0.000898	-0.989	480	486	index=1151	1_SPECTRADATA_10
gi|571506526	NLAsIAK	S4 Phospho	1	1000	67.73	16.71	2	795.389	398.702	2	-0.00122	-1.53	1213	1219	index=3077	1_SPECTRADATA_11
gi|571548734	HQPsPR	S4 Phospho	1	1000	40.11	19.29	2	800.333	401.174	2	-0.000638	-0.796	441	446	index=983	1_SPECTRADATA_10
gi|571576717	LTCsPDFAYGSR	S4 Phospho	1	20.98	58.7	24.57	2	1452.57	727.295	2	-0.000698	-0.48	82	93	index=14112	1_SPECTRADATA_10
gi|571531462	YSPsPR	S4 Phospho	1	47.91	42.89	23.71	2	785.311	393.663	2	-0.0014	-1.78	1074	1079	index=1220	1_SPECTRADATA_11
gi|328784656	SLQsPPEKK	S4 Phospho	1	20.02	35.52	26.78	2	1092.52	547.269	2	0.000162	0.148	5	13	index=1309	1_SPECTRADATA_10
gi|571550616	ELGsPIWKPR	S4 Phospho	1	1000	61.84	24.78	2	1261.62	631.817	2	-0.00298	-2.36	1973	1982	index=18250	1_SPECTRADATA_10
gi|571553062	SGLVsPSEVGSPR	S5 Phospho, S11 Phospho	97%, 34%	15.58, 0.00	39.66	20.68	2	1430.58	716.298	2	-0.00392	-2.74	79	91	index=14700	1_SPECTRADATA_10
gi|571525756	ELIEsKKEFVSEMDVTK	S5 Phospho, S11 Phospho	98%, 51%	13.66, 0.00	6.35	18.25	2	2170.95	1086.48	2	-9.81e-05	-0.0452	3568	3584	index=21222	1_SPECTRADATA_10
gi|571578017	TRPRsPPLPRPCTPPPTPQPPPR	S5 Phospho, T13 Phospho	95%, 94%	13.57, 13.29	33.26	18.2	2	2758.33	690.589	4	-0.00488	-1.77	194	216	index=14738	1_SPECTRADATA_10
gi|571567009	DHRGsLsPLSK	S5 Phospho, S7 Phospho	100%, 100%	37.49, 42.24	27.09	18.5	2	1355.56	678.788	2	-0.00382	-2.81	276	286	index=4593	1_SPECTRADATA_12
gi|571533533	AGDNsEMEsVEDEDDNKAPELFAK	S5 Phospho, S9 Phospho	100%, 100%	1,000.00, 1,000.00	28.76	30.5	2	2799.05	934.023	3	-0.00435	-1.55	8	31	index=25111	1_SPECTRADATA_12
gi|571575747	RINGsPPIsPSSQEPK	S5 Phospho, S9 Phospho	100%, 100%	16.25, 20.98	15.93	21.87	2	1852.81	927.414	2	-0.000178	-0.0961	793	808	index=6171	1_SPECTRADATA_10
gi|571499271	SLNGsQIIFNKK	S5 Phospho	0.95	12.62	67.95	43.06	2	1427.72	714.866	2	-0.0015	-1.05	1202	1213	index=14014	1_SPECTRADATA_10
gi|335892823	DIEIsDDEDDTHPNIDTPSLFR	S5 Phospho	0.95	13.28	51.56	52.46	2	2623.1	1312.55	2	-0.00242	-0.923	9	30	index=28166	1_SPECTRADATA_11
gi|571558744	FRPQsPTLTPR	S5 Phospho	0.95	16.24	27.93	32.3	2	1378.68	690.345	2	-0.0017	-1.23	33	43	index=7772	1_SPECTRADATA_11
gi|328793011	TEALsPTWTLGR	S5 Phospho	0.95	16.24	28	26.94	2	1410.65	706.335	2	0.000442	0.313	147	158	index=21974	1_SPECTRADATA_11
gi|571510040	FSSAsPPLSR	S5 Phospho	0.95	16.24	96.33	46.42	2	1127.5	564.758	2	-0.0017	-1.5	1664	1673	index=7661	1_SPECTRADATA_12
gi|328789808	FRIPsNPSVTSK	S5 Phospho	0.95	16.24	71.87	33.36	2	1411.69	706.851	2	0.000302	0.214	1192	1203	index=14020	1_SPECTRADATA_10
gi|328783026	TDNDsNILDNR	S5 Phospho	0.96	13.28	58.86	37.3	2	1355.54	678.774	2	-0.0039	-2.87	518	528	index=9084	1_SPECTRADATA_12
gi|571499271	SLNGsQIIFNK	S5 Phospho	0.96	13.85	58.53	47.45	2	1299.62	650.817	2	-0.0035	-2.69	1202	1212	index=18829	1_SPECTRADATA_11
gi|110760070	GSQHsPNSSASSGR	S5 Phospho	0.96	14.5	35.5	40.04	2	1437.56	719.788	2	-0.00298	-2.07	342	355	index=811	1_SPECTRADATA_10
gi|328776082	TKVEsPLIR	S5 Phospho	0.96	13.28	30.62	21.05	2	1121.58	561.799	2	-0.00182	-1.62	690	698	index=4615	1_SPECTRADATA_10
gi|571504917	FTVLsPQPK	S5 Phospho	0.96	13.27	28.4	50.65	2	1095.54	548.775	2	-0.00156	-1.42	568	576	index=12316	1_SPECTRADATA_11
gi|328793432	YSGHsMSDPGTSYR	S5 Phospho	0.96	15.01	83.28	52.51	2	1623.6	812.808	2	-0.00202	-1.24	279	292	index=5707	1_SPECTRADATA_10
gi|328789575	VGSIsPALNHSTPVR	S5 Phospho	0.96	14.04	75.2	36.74	2	1613.79	807.903	2	-0.00282	-1.75	164	178	index=9029	1_SPECTRADATA_10
gi|571515576	NTKNsPNLGR	S5 Phospho	0.96	13.27	22.59	25.99	2	1179.54	590.777	2	-0.0011	-0.93	531	540	index=1355	1_SPECTRADATA_11
gi|328792078	VPFGsPSK	S5 Phospho	0.96	14.04	53.67	36.57	2	897.4	449.707	2	-0.00194	-2.16	180	187	index=5150	1_SPECTRADATA_11
gi|571503503	NSQTsPLSTQNILK	S5 Phospho	0.96	17.01	120.82	56.1	2	1609.77	805.893	2	-0.000398	-0.247	360	373	index=18137	1_SPECTRADATA_10
gi|571526645	ITVTsPQK	S5 Phospho	0.96	14.48	70.54	28	2	952.463	477.239	2	-0.00146	-1.53	130	137	index=2139	1_SPECTRADATA_10
gi|571520782	DTLLsPIPK	S5 Phospho	0.97	14.5	37.16	37.26	2	1062.54	532.275	2	-0.0015	-1.41	2542	2550	index=21380	1_SPECTRADATA_12
gi|328783055	VQKLsESENNANVMDNLTHK	S5 Phospho	0.97	15.55	59.88	25.62	2	2350.06	784.36	3	-0.00705	-3	262	281	index=18846	1_SPECTRADATA_12
gi|66564768	DKWEsFSEGEIIHTR	S5 Phospho	0.97	15.01	90.64	29.81	2	1912.84	638.62	3	-0.000357	-0.187	193	207	index=31974	1_SPECTRADATA_10
gi|571576602	LMTGsGTLER	S5 Phospho	0.97	15	52.09	22.01	2	1143.5	572.759	2	0.0026	2.27	561	570	index=7057	1_SPECTRADATA_12
gi|571533533	AGDNsEMESVEDEDDNKAPELFAK	S5 Phospho	0.98	12.07	37.06	18.01	2	2719.08	907.369	3	-0.000297	-0.109	8	31	index=24122	1_SPECTRADATA_10
gi|571538909	LDDRsPLHPTNSGPTLSTSTSVSTPQQQTHR	S5 Phospho	0.98	18.54	48.28	41.89	2	3424.6	857.158	4	-0.0016	-0.466	371	401	index=17761	1_SPECTRADATA_10
gi|328790249	SSSNsEIDINNLIPR	S5 Phospho	0.98	17.98	168.33	63.39	2	1737.79	869.903	2	-0.0027	-1.55	832	846	index=33547	1_SPECTRADATA_12
gi|328779757	IYGKsPK	S5 Phospho	0.98	16.24	48.39	31.16	2	871.42	436.718	2	-0.000558	-0.64	265	271	index=1674	1_SPECTRADATA_11
gi|328778208	LGYQsPAQIAYR	S5 Phospho	0.98	17.98	69.79	35.44	2	1445.67	723.841	2	-0.00318	-2.2	178	189	index=17157	1_SPECTRADATA_12
gi|328778314	NWSAsDGGALDLFDTDENGLPR	S5 Phospho	0.98	17.98	85.22	37.76	2	2429.02	1215.52	2	0.0135	5.56	163	184	index=38192	1_SPECTRADATA_10
gi|571536703	NQTHsPYPWGR	S5 Phospho	0.98	17.98	73.87	32.1	2	1421.59	711.801	2	-0.00208	-1.46	210	220	index=11949	1_SPECTRADATA_12
gi|571570726	ADVTsPSAPNISSPMPQK	S5 Phospho	0.98	17.98	160.61	61.14	2	1905.85	953.934	2	-0.0017	-0.891	339	356	index=15168	1_SPECTRADATA_12
gi|571508626	TEPSsPNVR	S5 Phospho	0.98	17.01	92.08	35.52	2	1065.45	533.732	2	-0.0013	-1.22	275	283	index=1363	1_SPECTRADATA_10
gi|328779501	EAHTsPDISLFNR	S5 Phospho	0.98	17.01	98.34	31.79	2	1565.69	783.849	2	-0.0053	-3.38	513	525	index=17799	1_SPECTRADATA_10
gi|571549506	LLFYsPVSTK	S5 Phospho	0.99	20.98	80.66	40.9	2	1233.6	617.809	2	-0.0014	-1.13	675	684	index=28706	1_SPECTRADATA_12
gi|571499271	QNEFsPESSLSDANNIQTSR	S5 Phospho	0.99	20	186.7	61.78	2	2302.97	1152.49	2	-0.0069	-2.99	42	61	index=29841	1_SPECTRADATA_12
gi|571575747	RINGsPPISPSSQEPK	S5 Phospho	0.99	17.99	15.93	24.66	2	1772.85	887.428	2	-0.0045	-2.54	793	808	index=5814	1_SPECTRADATA_11
gi|571576571	TINNsALGK	S5 Phospho	0.99	13.28	30.62	17.95	2	996.464	499.239	2	-0.0011	-1.1	962	970	index=2688	1_SPECTRADATA_11
gi|571563066	RLPIsPTGDSAR	S5 Phospho	0.99	20.98	44.85	45.68	2	1348.65	675.333	2	-0.000418	-0.31	838	849	index=10152	1_SPECTRADATA_12
gi|571531961	IANIsNEAQFESK	S5 Phospho	0.99	15.58	35.17	23.44	2	1529.68	765.845	2	-0.00122	-0.796	511	523	index=15034	1_SPECTRADATA_12
gi|571578252	VYIPsPPNCSTPAIDTEEK	S5 Phospho	0.99	19.23	25.15	33.97	2	2196.97	1099.49	2	-0.0041	-1.86	2876	2894	index=22206	1_SPECTRADATA_12
gi|571500512	TSNLsPILPR	S5 Phospho	0.99	25.7	85.67	43.5	2	1176.59	589.303	2	-0.000698	-0.593	451	460	index=17459	1_SPECTRADATA_12
gi|571565418	LTWHsPAHDEESSVK	S5 Phospho	0.99	16.25	38.2	20.96	2	1801.77	601.596	3	-0.00165	-0.914	167	181	index=9758	1_SPECTRADATA_10
gi|571510171	NDQIsINNSKESIILNK	S5 Phospho	0.99	17.99	37.14	19.58	2	2008.98	1005.5	2	-0.0011	-0.546	1026	1042	index=19211	1_SPECTRADATA_10
gi|571533533	ALNRsDMLAALQDR	S5 Phospho, M7 Oxidation (M)	100%, 100%	1,000.00, 1,000.00	30.48	20.61	2	1668.77	557.263	3	0.000333	0.199	32	45	index=12575	1_SPECTRADATA_12
gi|74841764	VLLGsDKIK	S5 Phospho	1	1000	10.62	17.95	2	1051.57	526.791	2	-0.00122	-1.16	1510	1518	index=7969	1_SPECTRADATA_10
gi|226446415	DKELsEDEEEEEEPAKEEGEDTGKPK	S5 Phospho	1	138.24	180.98	100.1	2	3055.26	1019.42	3	-0.00495	-1.62	223	248	index=10846	1_SPECTRADATA_11
gi|328786756	TSKAsPVK	S5 Phospho	1	38.36	43.74	34.02	2	896.437	449.225	2	-0.00196	-2.18	129	136	index=511	1_SPECTRADATA_10
gi|328786756	TSKAsPVKK	S5 Phospho	1	79.36	55.47	19.56	2	1024.53	513.273	2	-0.000758	-0.739	129	137	index=1529	1_SPECTRADATA_10
gi|571569386	GRGNsPQLFLR	S5 Phospho	1	1000	73.81	37.62	2	1323.64	662.83	2	-0.0012	-0.904	383	393	index=16701	1_SPECTRADATA_12
gi|571557888	EHPAsPDLR	S5 Phospho	1	1000	19.39	22.87	2	1100.47	551.24	2	2.19e-05	0.0199	1119	1127	index=2575	1_SPECTRADATA_11
gi|571499570	EAWLsAEK	S5 Phospho	1	1000	1.75	17.67	2	1012.43	507.221	2	0.000422	0.416	185	192	index=12758	1_SPECTRADATA_10
gi|571524191	RPLLsPPR	S5 Phospho	1	1000	32.21	28.22	2	1014.54	508.275	2	-0.0022	-2.16	1054	1061	index=8834	1_SPECTRADATA_11
gi|571514446	YGCWsPK	S5 Phospho	1	15.01	23.99	21.17	2	976.351	489.183	2	-0.000398	-0.407	394	400	index=9349	1_SPECTRADATA_11
gi|571537687	IGPPsPLR	S5 Phospho	1	1000	79.94	23.4	2	915.458	458.736	2	-0.00206	-2.25	630	637	index=9026	1_SPECTRADATA_10
gi|66514180	FLQLsPEWVK	S5 Phospho	1	1000	54.86	24.21	2	1325.64	663.829	2	2.19e-05	0.0165	1475	1484	index=35585	1_SPECTRADATA_12
gi|328783288	EVGEsEEDDVPATEISLR	S5 Phospho	1	33.27	25.51	20.59	2	2053.87	1027.95	2	0.0053	2.58	1303	1320	index=25176	1_SPECTRADATA_12
gi|571505409	TAQLsPK	S5 Phospho	1	61.69	62.37	38.14	2	823.384	412.7	2	-0.000558	-0.677	432	438	index=1210	1_SPECTRADATA_11
gi|571511710	IQPPsPAFNR	S5 Phospho	1	1000	41.45	26.62	2	1205.56	603.787	2	-0.000438	-0.363	524	533	index=11109	1_SPECTRADATA_12
gi|571502323	KNNLsIHFQNPSYDQR	S5 Phospho	1	28.35	37.89	17.99	2	2039.92	680.98	3	-0.00537	-2.63	1648	1663	index=20461	1_SPECTRADATA_10
gi|66560172	ETVAsPLVVGGVR	S5 Phospho	1	77.15	115.14	18.77	1	1362.69	682.352	2	-0.00142	-1.04	2	14	index=24735	1_SPECTRADATA_12
gi|571560246	ELAGsPQR	S5 Phospho	1	1000	47.86	17.17	2	936.407	469.212	2	0.00122	1.3	510	517	index=1214	1_SPECTRADATA_10
gi|571573093	KCTPsPITPDLSTDR	S5 Phospho	1	20.98	40.77	21.1	2	1766.79	884.402	2	-0.0031	-1.75	301	315	index=9775	1_SPECTRADATA_10
gi|571523984	FGAAsPQAVR	S5 Phospho	1	1000	20.14	22.8	2	1082.49	542.252	2	-0.003	-2.77	1199	1208	index=4378	1_SPECTRADATA_10
gi|571576090	NQVAsPNKK	S5 Phospho	1	1000	69.6	26.27	2	1064.5	533.258	2	-0.00208	-1.95	380	388	index=565	1_SPECTRADATA_12
gi|328790123	SVIDsPSK	S5 Phospho	1	40.2	98.83	35.99	2	911.4	456.707	2	-0.00194	-2.12	844	851	index=1882	1_SPECTRADATA_11
gi|571530348	NAFKsPR	S5 Phospho	1	1000	40.05	22.31	2	898.406	450.21	2	-0.00142	-1.58	752	758	index=2361	1_SPECTRADATA_10
gi|328793299	TTIFsPEGR	S5 Phospho	1	45.56	65.47	28.63	2	1086.47	544.246	2	0.000842	0.774	374	382	index=13960	1_SPECTRADATA_10
gi|328785044	TIANsPNR	S5 Phospho	1	33.56	42.94	25.83	2	951.417	476.716	2	-0.0017	-1.78	256	263	index=782	1_SPECTRADATA_12
gi|571566027	SLFLsDDDDDDDNIFGK	S5 Phospho	1	34.79	42.63	23.57	2	2009.78	1005.9	2	-0.000398	-0.198	2035	2051	index=37237	1_SPECTRADATA_10
gi|571509593	AGAEsPNVK	S5 Phospho	1	1000	122.15	22.51	1	951.406	476.71	2	-0.00246	-2.58	2	10	index=929	1_SPECTRADATA_11
gi|571553690	EAEAsPSSNTR	S5 Phospho	1	46.21	81	54.39	2	1227.48	614.745	2	-0.00204	-1.66	2280	2290	index=739	1_SPECTRADATA_11
gi|328783026	DPMAMsFTPSDFEAAFDK	S6 Phospho, S10 Phospho	97%, 5%	15.01, 0.00	137.15	68.88	2	2165.78	1083.9	2	-0.000498	-0.23	943	960	index=41420	1_SPECTRADATA_12
gi|522838285	SLGQIsLQSEIENPK	S6 Phospho, S9 Phospho	99%, 55%	32.48, 15.83	64.33	45.41	2	1801.79	901.902	2	-0.00138	-0.764	303	317	index=32490	1_SPECTRADATA_12
gi|571522691	SNSIFsPKTR	S6 Phospho, T9 Phospho	96%, 92%	16.24, 13.28	22.79	26.16	2	1295.53	648.773	2	-0.000998	-0.77	171	180	index=10138	1_SPECTRADATA_10
gi|571499271	TANVLsDsER	S6 Phospho, S8 Phospho	100%, 99%	23.70, 20.76	24.06	24.59	2	1250.46	626.236	2	-0.000798	-0.638	921	930	index=6579	1_SPECTRADATA_12
gi|66516850	LDQPVsDPAsPR	S6 Phospho, S10 Phospho	100%, 100%	1,000.00, 1,000.00	28.49	18.89	2	1440.57	721.294	2	0.0033	2.29	208	219	index=7497	1_SPECTRADATA_11
gi|328785951	VEEVEsDsEDDINEGIK	S6 Phospho, S8 Phospho	100%, 100%	1,000.00, 1,000.00	26.66	19.54	2	2065.77	1033.89	2	-0.0019	-0.918	105	121	index=15312	1_SPECTRADATA_10
gi|522838285	SLGQIsLQsEIENPK	S6 Phospho, S9 Phospho	100%, 100%	32.48, 27.90	80	47.39	2	1801.79	901.903	2	-0.000398	-0.221	303	317	index=32624	1_SPECTRADATA_10
gi|571566995	HFSVTsPKR	S6 Phospho	0.95	12.61	59.84	36.33	2	1137.53	380.185	3	-0.00249	-2.18	75	83	index=12038	1_SPECTRADATA_12
gi|66519390	SHLENsRSPFGGGQVDSAR	S6 Phospho	0.95	13.28	68.51	34.72	2	2079.91	694.31	3	-0.00447	-2.15	332	350	index=14533	1_SPECTRADATA_12
gi|571516641	TLGDMsMLEDSAATSAR	S6 Phospho	0.96	14.06	50.35	36.77	2	1834.75	918.38	2	-0.00282	-1.54	1303	1319	index=30742	1_SPECTRADATA_12
gi|571570252	TYAPTsPR	S6 Phospho	0.96	14.48	70.02	30.31	2	971.411	486.713	2	-0.000738	-0.759	257	264	index=1878	1_SPECTRADATA_12
gi|328783026	TTTVAsPTKK	S6 Phospho	0.97	17.98	124.72	52.12	2	1112.55	557.281	2	-0.0017	-1.52	1918	1927	index=754	1_SPECTRADATA_11
gi|74841764	TNPPLsMLQR	S6 Phospho	0.97	15.71	29.19	22.26	2	1235.57	618.793	2	-0.0034	-2.75	710	719	index=19346	1_SPECTRADATA_10
gi|571499570	TFDYDsDDTIVLK	S6 Phospho	0.97	17.98	77.29	46.57	2	1610.68	806.344	2	-0.00218	-1.35	200	212	index=27463	1_SPECTRADATA_12
gi|571573130	SSSVSsPTQR	S6 Phospho	0.97	15.56	116.43	39.7	2	1114.47	558.24	2	-0.0012	-1.07	977	986	index=859	1_SPECTRADATA_10
gi|328783026	TTTVAsPTK	S6 Phospho	0.98	17.98	81.33	27.52	2	984.453	493.233	2	-0.0019	-1.93	1918	1926	index=993	1_SPECTRADATA_10
gi|522838285	TSIDLsPFQDNDATSVK	S6 Phospho	0.98	14.06	35.93	27.11	2	1916.84	959.426	2	-0.00418	-2.18	344	360	index=24346	1_SPECTRADATA_11
gi|74841764	NVISDsESGR	S6 Phospho	0.98	16.24	94.5	37.11	2	1142.46	572.237	2	-0.0011	-0.96	1660	1669	index=2453	1_SPECTRADATA_10
gi|110761627	AIVGAsLTDILAK	S6 Phospho	0.98	17.98	44.53	38.62	2	1350.72	676.365	2	-0.0011	-0.812	81	93	index=36338	1_SPECTRADATA_12
gi|571536703	GSHGSsTTDIR	S6 Phospho	0.98	19.22	87.85	45.83	2	1196.48	599.249	2	0.000402	0.336	625	635	index=1610	1_SPECTRADATA_12
gi|571547940	YATCIsPNR	S6 Phospho	0.98	16.24	63.15	38.1	2	1160.47	581.241	2	-0.0015	-1.29	405	413	index=4331	1_SPECTRADATA_10
gi|66504263	FSLETsQEYDDLSDLK	S6 Phospho	0.98	19.22	141.28	58.07	2	1968.82	985.42	2	-0.000218	-0.111	130	145	index=35121	1_SPECTRADATA_12
gi|571499271	TANVLsDSER	S6 Phospho	0.99	20.45	138.26	54.71	2	1170.49	586.253	2	-0.00176	-1.5	921	930	index=4906	1_SPECTRADATA_10
gi|571520782	ILQPLsPNGQWSR	S6 Phospho	0.99	16.25	7.44	23.8	2	1574.76	788.387	2	-0.00238	-1.51	2940	2952	index=22861	1_SPECTRADATA_12
gi|328783055	KVQKLsESENNANVMDNLTHK	S6 Phospho	0.99	16.25	69.71	26.7	2	2478.16	620.546	4	-0.00312	-1.26	261	281	index=17024	1_SPECTRADATA_10
gi|571549351	DILDSsVFQELK	S6 Phospho	0.99	19.22	190.18	56.47	2	1472.68	737.347	2	-0.0014	-0.949	83	94	index=37689	1_SPECTRADATA_12
gi|571526240	GTTMCsPVSSK	S6 Phospho	0.99	25.7	55.51	29.15	2	1233.48	617.747	2	0.000842	0.682	2605	2615	index=2100	1_SPECTRADATA_11
gi|328785951	ISMDTsLEEIKEDEK	S6 Phospho	0.99	20.98	95.13	35.78	2	1845.8	923.905	2	-0.00164	-0.887	344	358	index=17886	1_SPECTRADATA_12
gi|571573200	IAGAFsPNSAIDR	S6 Phospho	0.99	12.33	36.95	29.04	2	1397.63	699.823	2	-0.00298	-2.13	721	733	index=18358	1_SPECTRADATA_10
gi|571512714	TVLNHsFSSPSVSK	S6 Phospho	0.99	17.03	60.71	24.95	2	1568.72	785.37	2	0.0019	1.21	954	967	index=10124	1_SPECTRADATA_10
gi|571522691	SNSIFsPK	S6 Phospho	1	72.17	103.03	45.58	2	958.416	480.215	2	-0.0013	-1.35	171	178	index=11792	1_SPECTRADATA_10
gi|328779321	TTNEQsATQSQQNSR	S6 Phospho	1	65.93	187.64	66.12	2	1758.72	880.365	2	-0.0025	-1.42	491	505	index=744	1_SPECTRADATA_12
gi|571499271	DKLNEsAPILK	S6 Phospho	1	1000	14.71	18.31	2	1306.65	654.334	2	-0.000898	-0.687	1334	1344	index=7960	1_SPECTRADATA_10
gi|571520782	ILQPLsPDGQWSR	S6 Phospho	1	91.01	137.66	22.4	2	1575.74	788.882	2	0.00422	2.68	2940	2952	index=24667	1_SPECTRADATA_10
gi|571520782	ILQPLsPNGEWSR	S6 Phospho	1	48.63	98.04	24.29	2	1575.74	788.881	2	0.0024	1.52	2940	2952	index=24874	1_SPECTRADATA_10
gi|571554467	SEARPsPER	S6 Phospho	1	55.44	105.99	34.31	2	1107.47	554.742	2	-0.00198	-1.78	854	862	index=1144	1_SPECTRADATA_10
gi|571545811	TTDIKsPLGK	S6 Phospho	1	129.43	134.17	50.02	2	1138.56	570.29	2	0.000702	0.616	468	477	index=2655	1_SPECTRADATA_10
gi|571564548	KNEPNsPIIGK	S6 Phospho	1	1000	69.79	39.75	2	1275.62	638.819	2	-0.000578	-0.453	39	49	index=2320	1_SPECTRADATA_10
gi|328792949	NPGEVsPLLR	S6 Phospho	1	1000	18.87	22.83	2	1160.56	581.289	2	0.0025	2.15	246	255	index=14467	1_SPECTRADATA_11
gi|571573130	DMWDQsIPK	S6 Phospho	1	1000	7.97	17.28	2	1198.47	600.245	2	0.0015	1.25	649	657	index=22559	1_SPECTRADATA_12
gi|571505409	NGHNIsPER	S6 Phospho	1	1000	65.64	40.16	2	1102.46	552.235	2	-0.00218	-1.97	254	262	index=1621	1_SPECTRADATA_12
gi|571544349	GMQWNsPK	S6 Phospho	1	1000	43.27	25.79	2	1026.4	514.206	2	-0.0039	-3.79	756	763	index=6477	1_SPECTRADATA_11
gi|571507678	ANPFVsPTPLFVVK	S6 Phospho	1	46.21	199.42	61.78	2	1594.82	798.415	2	-0.000698	-0.437	377	390	index=36550	1_SPECTRADATA_12
gi|571519411	LHLPLsR	S6 Phospho	1	1000	26.81	30.28	2	914.474	458.244	2	-0.00116	-1.26	440	446	index=15954	1_SPECTRADATA_12
gi|571535003	EVPPPsPR	S6 Phospho	1	1000	80.87	32.64	2	957.432	479.723	2	-0.00134	-1.4	263	270	index=1354	1_SPECTRADATA_12
gi|571547193	LSATDsPGR	S6 Phospho	1	30.7	71.76	34.81	2	982.412	492.213	2	-0.0024	-2.44	7	15	index=1408	1_SPECTRADATA_10
gi|328791962	SNALFsPYAK	S6 Phospho	1	20.98	48.2	34.44	2	1176.52	589.268	2	-0.00172	-1.46	439	448	index=20042	1_SPECTRADATA_10
gi|571516153	VTPLQsPGAENAPLIR	S6 Phospho	1	17.99	38.81	26.19	2	1741.88	871.945	2	-0.00236	-1.35	672	687	index=20359	1_SPECTRADATA_12
gi|571523604	LGALDsVLVSPTR	S6 Phospho	1	17.99	55.31	20.78	2	1406.72	704.366	2	-0.000498	-0.354	395	407	index=26003	1_SPECTRADATA_12
gi|571546740	LQLNIsDLEEQLEEEEAAR	S6 Phospho	1	1000	72.44	25.41	2	2308.05	1155.03	2	-0.0039	-1.69	961	979	index=39148	1_SPECTRADATA_10
gi|328783026	AEFVNLsSQQDYSEDTFIEHADELK	S7 Phospho, T16 Phospho	99%, 31%	20.98, 0.00	36.49	20.28	2	3074.25	1025.76	3	-0.00195	-0.633	1029	1053	index=36551	1_SPECTRADATA_10
gi|571510171	SNIENDsELDSDDDLIPYDMSHDTK	S7 Phospho, S11 Phospho	96%, 93%	13.66, 11.35	20.41	16.87	2	3027.13	1010.05	3	0.00525	1.73	1053	1077	index=29527	1_SPECTRADATA_11
gi|571510171	SNIENDsELDsDDDLIPYDMSHDTK	S7 Phospho, S11 Phospho	98%, 96%	13.66, 11.35	37.82	27.86	2	3027.13	1010.05	3	-0.00525	-1.73	1053	1077	index=33798	1_SPECTRADATA_12
gi|571536472	EVPHIKsPsPPATKPTNILLIK	S7 Phospho, S9 Phospho	97%, 98%	13.29, 15.01	7.7	17.89	2	2539.32	847.448	3	-0.000297	-0.117	190	211	index=23911	1_SPECTRADATA_12
gi|110765226	KPAKEEsEsEDDDMGFGLFD	S7 Phospho, S9 Phospho	100%, 100%	1,000.00, 1,000.00	101.72	78.41	2	2404.87	1203.44	2	-0.0031	-1.29	95	114	index=37669	1_SPECTRADATA_12
gi|571522691	SVVSDAsVHVAK	S7 Phospho	0.95	16.24	51.32	45.43	2	1277.6	639.808	2	-0.000298	-0.233	181	192	index=6451	1_SPECTRADATA_11
gi|571564548	NFSCDIsPVTTR	S7 Phospho	0.95	13.28	62.11	46.1	2	1475.61	738.813	2	-0.00146	-0.987	1012	1023	index=14308	1_SPECTRADATA_11
gi|571549351	GNQQTTsPILSAGGSLANEVAK	S7 Phospho	0.95	15.56	267.24	69.25	2	2222.06	1112.04	2	-0.0017	-0.764	32	53	index=27421	1_SPECTRADATA_10
gi|110762783	LSQLNQsLDSAKPDLSR	S7 Phospho	0.96	14.06	63.12	36.32	2	1950.94	976.475	2	-0.00738	-3.78	104	120	index=15031	1_SPECTRADATA_12
gi|328776866	SADIQLsPTKEK	S7 Phospho	0.96	16.24	37.12	42.02	2	1395.66	698.839	2	-0.0028	-2	211	222	index=4977	1_SPECTRADATA_12
gi|328786568	ISPGITsPR	S7 Phospho	0.96	14.02	82.11	30.45	2	1006.48	504.249	2	-0.00166	-1.65	502	510	index=4445	1_SPECTRADATA_12
gi|571546156	NGSLVMsPQR	S7 Phospho	0.96	13.28	26.58	22.49	2	1167.51	584.763	2	-0.000958	-0.82	411	420	index=5775	1_SPECTRADATA_12
gi|336088618	SSSLSYsPQR	S7 Phospho	0.96	17.01	65.54	30.09	2	1190.5	596.256	2	-0.0013	-1.09	2025	2034	index=4583	1_SPECTRADATA_10
gi|328782228	TSSPIIsPTK	S7 Phospho	0.96	16.24	21.69	25.62	2	1109.54	555.776	2	-0.00122	-1.1	791	800	index=5046	1_SPECTRADATA_12
gi|66564768	DKWESFsEGEIIHTR	S7 Phospho	0.96	13.28	102.27	34.18	2	1912.84	638.619	3	-0.00147	-0.767	193	207	index=27036	1_SPECTRADATA_10
gi|110762610	ESDQNIsLEK	S7 Phospho	0.96	14.06	33.04	22.8	2	1241.52	621.765	2	-0.00242	-1.95	92	101	index=4453	1_SPECTRADATA_10
gi|328782156	LSNGNAsPQIITK	S7 Phospho	0.96	14.06	50.9	25.12	2	1421.69	711.854	2	0.000182	0.128	101	113	index=5908	1_SPECTRADATA_12
gi|328779321	SPTMDQsIQVGHQQQQQQQQSGNVGK	S7 Phospho	0.97	15.01	26.79	28.41	2	2945.31	982.776	3	-0.00294	-0.997	212	237	index=5811	1_SPECTRADATA_10
gi|328783288	SEDLPSsGEKR	S7 Phospho	0.97	14.98	127.51	50.39	2	1283.54	642.777	2	-0.00138	-1.07	1350	1360	index=1445	1_SPECTRADATA_11
gi|571544977	IITGALsPTR	S7 Phospho	0.97	15.01	61.84	26.31	2	1107.57	554.792	2	-0.000498	-0.449	500	509	index=9285	1_SPECTRADATA_10
gi|66523789	GLKPFSsPVVQETE	S7 Phospho	0.97	14.98	124.18	44.77	2	1596.74	799.379	2	-0.000638	-0.399	221	234	index=19747	1_SPECTRADATA_10
gi|571577041	AWADAVsPTFEK	S7 Phospho	0.98	16.24	16.13	18.94	2	1400.6	701.308	2	-0.00118	-0.841	1040	1051	index=21116	1_SPECTRADATA_12
gi|571575347	QMIGQFsDNFDQSQEGVDQFLCPAEESGKR	S7 Phospho	0.98	13.29	85.61	40.91	2	3526.48	1176.5	3	0.00225	0.639	339	368	index=38491	1_SPECTRADATA_12
gi|571569520	SLLEFSsPK	S7 Phospho	0.98	17.01	57.02	20.69	2	1086.5	544.258	2	-0.000378	-0.348	1631	1639	index=21737	1_SPECTRADATA_10
gi|571522691	EEDEQEsLPDSTK	S7 Phospho	0.99	17.99	7.44	17.82	2	1585.6	793.808	2	-0.0037	-2.33	588	600	index=4580	1_SPECTRADATA_12
gi|328788782	EDFVVKsPEEEPSK	S7 Phospho	0.99	16.25	27.59	23.93	2	1698.74	850.376	2	-0.0015	-0.881	154	167	index=7411	1_SPECTRADATA_12
gi|571548615	ASEANNsLSK	S7 Phospho	1	28.23	69.34	40.69	2	1099.45	550.735	2	-0.000698	-0.634	514	523	index=742	1_SPECTRADATA_10
gi|571549506	NLANEIsLTDDFQK	S7 Phospho	1	40.2	134.51	53.42	2	1686.75	844.382	2	-0.0021	-1.24	159	172	index=30200	1_SPECTRADATA_12
gi|571499271	AGSEANsPPSATR	S7 Phospho	1	23.01	65.22	46.51	2	1323.55	662.78	2	-0.0017	-1.28	130	142	index=1233	1_SPECTRADATA_11
gi|571520782	VVSPSLsPR	S7 Phospho	1	17.98	89.44	39.35	2	1020.5	511.258	2	-0.000498	-0.488	4019	4027	index=5629	1_SPECTRADATA_10
gi|571520782	LLGLPNsPK	S7 Phospho	1	1000	135.27	51.06	2	1017.53	509.771	2	-0.000298	-0.293	2433	2441	index=18713	1_SPECTRADATA_10
gi|571554467	RIDPDLsR	S7 Phospho	1	1000	23.93	17.49	2	1050.49	526.251	2	0.0013	1.24	769	776	index=5254	1_SPECTRADATA_12
gi|328790249	VPVIPLsPPK	S7 Phospho	1	1000	20.62	28.7	2	1125.62	563.816	2	-0.0027	-2.39	1552	1561	index=25586	1_SPECTRADATA_12
gi|571545811	KTTDIKsPLGK	S7 Phospho	1	125.47	209.39	56.26	2	1266.66	634.336	2	-0.00162	-1.28	467	477	index=4974	1_SPECTRADATA_10
gi|571545811	RGEIFNsLKDVAADPR	S7 Phospho	1	1000	17.21	20.64	2	1866.9	623.307	3	-0.00114	-0.609	20	35	index=22337	1_SPECTRADATA_10
gi|571566995	AQLPVVsPR	S7 Phospho	1	1000	96.44	48.56	2	1045.53	523.773	2	-0.0013	-1.24	190	198	index=8577	1_SPECTRADATA_12
gi|328776678	HPFVSLsK	S7 Phospho	1	17.98	27.82	19.55	2	993.468	497.74	2	-0.00314	-3.16	527	534	index=9784	1_SPECTRADATA_11
gi|328776866	SADIQLsPTK	S7 Phospho	1	20.98	95.53	38.81	2	1138.53	570.271	2	-0.0011	-0.964	211	220	index=6647	1_SPECTRADATA_12
gi|571522731	NALQGFsPNHK	S7 Phospho	1	1000	78.5	39.43	2	1291.57	646.793	2	-0.0015	-1.16	378	388	index=6110	1_SPECTRADATA_10
gi|328792164	FAPDQLsPPTYK	S7 Phospho	1	32.75	81.75	45.98	2	1442.65	722.331	2	-0.00162	-1.12	139	150	index=18614	1_SPECTRADATA_11
gi|571547101	ITQVPEsPKEK	S7 Phospho	1	74.85	86.31	21.38	2	1334.65	668.335	2	0.00672	5.03	130	140	index=1590	1_SPECTRADATA_10
gi|571547101	ITQVPEsPK	S7 Phospho	1	51.24	64.66	39.54	2	1077.51	539.762	2	-0.00156	-1.44	130	138	index=2663	1_SPECTRADATA_11
gi|571535003	KEVPPPsPR	S7 Phospho	1	1000	64.55	25.6	2	1085.53	543.77	2	-0.0024	-2.21	262	270	index=1204	1_SPECTRADATA_10
gi|354549212	EAPGPNsPLLSTTSTYPR	S7 Phospho	1	33.56	24.31	19.92	2	1966.9	984.46	2	0.000302	0.153	301	318	index=18451	1_SPECTRADATA_10
gi|571514707	SSDPPPsPGSATANK	S7 Phospho	1	44.73	167.56	58.15	2	1491.62	746.819	2	-0.00184	-1.23	263	277	index=1739	1_SPECTRADATA_11
gi|571575983	FLDEEKsPR	S7 Phospho	1	1000	41.54	32.22	2	1199.52	600.769	2	-0.000478	-0.398	707	715	index=3946	1_SPECTRADATA_10
gi|571537662	IIQNGNsPDNR	S7 Phospho	1	1000	18.02	19.23	2	1306.57	654.29	2	-0.0013	-0.993	432	442	index=1264	1_SPECTRADATA_12
gi|571537662	IIQNGNsPDNRK	S7 Phospho	1	1000	47.51	24.07	2	1434.66	718.336	2	-0.0059	-4.11	432	443	index=1390	1_SPECTRADATA_11
gi|571575247	ASNPSVsMDMDEDDPVPEITR	S7 Phospho	1	31.17	215.12	73.97	2	2383.95	1192.98	2	-0.0019	-0.796	711	731	index=29548	1_SPECTRADATA_10
gi|571516586	NLIDQAsPSFAR	S7 Phospho	1	20.98	65.29	27.71	2	1397.63	699.824	2	-0.0021	-1.5	708	719	index=18573	1_SPECTRADATA_10
gi|66503903	SLMPTRVsEssDEEDFSQYQFEDDLEYLR	S8 Phospho, S10 Phospho, S11 Phospho	97%, 97%, 98%	11.58, 12.63, 13.29	155.67	83.71	2	3754.43	1252.49	3	0.00675	1.8	46	74	index=41294	1_SPECTRADATA_12
gi|571575644	FSYPRPIsEPPsPSSSR	S8 Phospho, S12 Phospho	97%, 97%	14.06, 14.06	38.45	36.74	2	2049.86	1025.94	2	-0.0025	-1.22	666	682	index=18181	1_SPECTRADATA_10
gi|328789468	LKPPLNKsPVEGPLQLAsPPGR	S8 Phospho, S18 Phospho	100%, 100%	1,000.00, 1,000.00	72.87	31.24	2	2454.24	819.089	3	0.000183	0.0745	366	387	index=22925	1_SPECTRADATA_10
gi|328783026	ESMETNVsTEEIK	S8 Phospho	0.95	17.98	73.83	44.21	2	1575.64	788.826	2	-0.000398	-0.252	1320	1332	index=9980	1_SPECTRADATA_12
gi|66554913	HSQSTQAsPTSTLRPK	S8 Phospho	0.95	16.36	89.78	58.54	2	1804.85	602.623	3	-0.00165	-0.912	356	371	index=5700	1_SPECTRADATA_12
gi|328775873	VGQIGINsNYLEHTPSAHLK	S8 Phospho	0.95	13.28	123.18	52.22	2	2257.09	753.37	3	-0.00384	-1.7	743	762	index=23057	1_SPECTRADATA_10
gi|328778939	TAPSLSLsPITK	S8 Phospho	0.95	16.24	98.92	42.54	2	1293.66	647.837	2	0.000622	0.48	753	764	index=21870	1_SPECTRADATA_12
gi|110758776	ALDLLSIsPHK	S8 Phospho	0.95	13.27	136.3	41.02	2	1272.65	637.329	2	-0.00518	-4.07	183	193	index=22519	1_SPECTRADATA_10
gi|571548615	STTESVGsPVLHEMK	S8 Phospho	0.96	14.06	74.22	49	2	1680.74	561.255	3	-0.0026	-1.55	154	168	index=11922	1_SPECTRADATA_12
gi|571551784	GPINKQPsVLDLISGGSR	S8 Phospho	0.96	13.29	3.96	23.02	2	1916.97	639.998	3	-0.00285	-1.48	147	164	index=25615	1_SPECTRADATA_11
gi|571575380	TPLAHALsPPK	S8 Phospho	0.96	14.13	41.29	22.64	2	1210.61	606.314	2	0.000382	0.315	497	507	index=12894	1_SPECTRADATA_11
gi|328779757	YDMNMDRsPTK	S8 Phospho	0.96	15	24.34	20.7	2	1436.55	719.281	2	-0.000298	-0.207	85	95	index=5406	1_SPECTRADATA_10
gi|328783026	AEFGDESsVSFLTASEFHR	S8 Phospho	0.97	17.98	76.1	45.94	2	2194.92	732.648	3	-0.00105	-0.477	903	921	index=34540	1_SPECTRADATA_12
gi|328784214	TDEGIFGsYIK	S8 Phospho	0.97	15.56	26.91	42.16	2	1308.56	655.288	2	-0.0029	-2.21	21	31	index=31678	1_SPECTRADATA_10
gi|66514180	SSNEEIRsPK	S8 Phospho	0.97	18.19	29.75	25.02	2	1225.53	613.774	2	-0.00136	-1.11	380	389	index=1336	1_SPECTRADATA_10
gi|66519390	SHLENSRsPFGGGQVDSAR	S8 Phospho	0.97	15.01	73.29	22.1	2	2079.91	694.31	3	-0.00567	-2.72	332	350	index=13904	1_SPECTRADATA_12
gi|336088618	DQPASSAsPPTR	S8 Phospho	0.97	19.23	110.17	38.56	2	1292.54	647.277	2	-0.000618	-0.478	331	342	index=1605	1_SPECTRADATA_11
gi|571549280	ALHSQPHsPTAK	S8 Phospho	0.97	15.01	33.14	25.66	2	1352.62	677.318	2	-0.00243	-1.8	444	455	index=4019	1_SPECTRADATA_12
gi|110762783	KLSQLNQsLDSAKPDLSR	S8 Phospho	0.98	19.57	69.82	41.74	2	2079.04	694.02	3	0.000753	0.362	103	120	index=14096	1_SPECTRADATA_10
gi|571536703	FTTSTVTsPTSSTKPPLR	S8 Phospho	0.98	17.98	99.42	52.72	2	1986.97	994.491	2	-0.000698	-0.351	381	398	index=10290	1_SPECTRADATA_11
gi|328792425	IPPPHCSsPER	S8 Phospho	0.98	17.98	87.24	29.22	2	1355.57	452.863	3	-0.00327	-2.41	568	578	index=1403	1_SPECTRADATA_11
gi|48106095	TIFDEIVsPK	S8 Phospho	0.99	15.58	8.57	26.27	2	1227.58	614.797	2	4.19e-05	0.0341	37	46	index=30275	1_SPECTRADATA_12
gi|66535209	TIGGGDDsFNTFFSETGAGK	S8 Phospho	0.99	20.76	152.45	80.15	2	2086.85	1044.43	2	-0.0015	-0.718	41	60	index=35021	1_SPECTRADATA_12
gi|328782619	STNSSIIsSPATSIK	S8 Phospho	0.99	20.98	162.29	51.91	2	1571.74	786.879	2	-0.00162	-1.03	181	195	index=13146	1_SPECTRADATA_11
gi|328783026	AAEFIPVsPQFMGTR	S8 Phospho	1	47.6	94.05	27.46	1	1729.79	865.903	2	-0.000418	-0.242	798	812	index=33139	1_SPECTRADATA_12
gi|571520782	TAPRPPAsPPPR	S8 Phospho	1	58.44	77.6	18.93	2	1322.65	441.891	3	-0.00147	-1.11	1098	1109	index=1779	1_SPECTRADATA_10
gi|571538909	EGEEGGRsEPEEDEHQNR	S8 Phospho	1	1000	74.67	51.59	2	2162.81	721.946	3	-0.000447	-0.207	158	175	index=3193	1_SPECTRADATA_12
gi|571537938	EQDGIVLsPQRR	S8 Phospho	1	1000	7.86	25.35	2	1476.71	493.242	3	-0.00675	-4.57	127	138	index=6648	1_SPECTRADATA_12
gi|571564548	AQSQIINsPK	S8 Phospho	1	35.14	70.05	27.69	2	1164.55	583.284	2	-0.000778	-0.668	1000	1009	index=2475	1_SPECTRADATA_12
gi|110764283	AAEAGDVsPPK	S8 Phospho	1	1000	107.1	54.43	2	1120.48	561.248	2	0.001	0.893	18	28	index=3013	1_SPECTRADATA_11
gi|110764283	AAEAGDVsPPKR	S8 Phospho	1	1000	209.76	63.07	2	1276.58	639.298	2	-0.0011	-0.859	18	29	index=1589	1_SPECTRADATA_10
gi|571557888	PVLIAPPsPR	S8 Phospho	1	1000	175.09	21.91	2	1125.59	563.805	2	-0.00116	-1.03	1408	1417	index=14489	1_SPECTRADATA_10
gi|328791886	DINIEEEsDGENDPELLNELK	S8 Phospho	1	1000	27.27	17.39	2	2494.06	832.362	3	-0.000523	-0.21	90	110	index=35103	1_SPECTRADATA_10
gi|571511978	RPLTDPIsPILLK	S8 Phospho	1	30.07	91.21	36.61	2	1541.86	771.936	2	-0.00146	-0.945	372	384	index=28959	1_SPECTRADATA_10
gi|571578252	SDEVNNVsNNEQDR	S8 Phospho	1	67.5	79.76	44.11	2	1698.65	850.332	2	-0.000618	-0.364	1530	1543	index=1773	1_SPECTRADATA_10
gi|571578797	NFVVPDQsPPPTK	S8 Phospho	1	49.27	86.84	21.84	2	1504.7	753.357	2	0.0029	1.93	99	111	index=13630	1_SPECTRADATA_12
gi|571560246	SQGQGGAsPTTQR	S8 Phospho	1	20.98	63.24	30.04	2	1353.57	677.795	2	0.00612	4.52	402	414	index=700	1_SPECTRADATA_11
gi|571504859	IQLEIPIsPQK	S8 Phospho	1	1000	108.11	45.19	2	1344.71	673.36	2	-0.000558	-0.415	190	200	index=25262	1_SPECTRADATA_12
gi|328789808	FRIPSNPsVTSK	S8 Phospho	1	16.24	71.87	33.9	2	1411.69	706.852	2	0.0018	1.28	1192	1203	index=12394	1_SPECTRADATA_10
gi|571513713	IYFPNMQsPVK	S8 Phospho	1	29.88	37.63	23.18	2	1402.64	702.325	2	-0.0014	-0.996	613	623	index=24622	1_SPECTRADATA_10
gi|571561385	TFTDQIIsPLK	S8 Phospho	1	42.3	65.85	19.09	2	1341.66	671.835	2	-0.00464	-3.45	33	43	index=26798	1_SPECTRADATA_12
gi|571559891	SDYEEPLsDEEVDLKPLR	S8 Phospho	1	28.04	33.79	32.62	2	2212.98	1107.5	2	-0.0031	-1.4	56	73	index=27100	1_SPECTRADATA_12
gi|571548615	FSQILDDEssDGsDNETLR	S9 Phospho, S10 Phospho, S13 Phospho	99%, 99%, 100%	15.01, 15.58, 17.99	35.17	29.44	2	2366.82	1184.42	2	-0.0027	-1.14	171	189	index=33610	1_SPECTRADATA_12
gi|48102174	KDVIDLIEsDssIDEDDIEDDIFVDNVR	S9 Phospho, S11 Phospho, S12 Phospho	100%, 100%, 100%	1,000.00, 1,000.00, 1,000.00	154.95	63.74	2	3462.39	1155.15	3	0.0341	9.83	282	309	index=37434	1_SPECTRADATA_11
gi|74841764	VMTRPDTDsENWTPK	S9 Phospho	0.97	15.01	54.08	24.46	2	1855.78	928.896	2	-0.0045	-2.42	1143	1157	index=10795	1_SPECTRADATA_10
gi|66546392	SPPVTPILsPR	S9 Phospho	0.97	15.01	67.31	47.15	2	1242.64	622.326	2	-0.0013	-1.04	572	582	index=13915	1_SPECTRADATA_10
gi|328790639	DFLMNLRNsPISR	S9 Phospho	0.97	14.5	24.83	20.16	2	1641.77	821.892	2	-0.0022	-1.34	84	96	index=27656	1_SPECTRADATA_10
gi|571506413	ATVENLSLsPAPTGR	S9 Phospho	0.97	17.98	52.71	40.74	2	1591.76	796.888	2	-0.000178	-0.112	438	452	index=17207	1_SPECTRADATA_10
gi|571510558	DNIETILNsPNIK	S9 Phospho	0.97	15.01	28.59	37.27	2	1549.74	775.876	2	-0.00218	-1.4	82	94	index=23693	1_SPECTRADATA_11
gi|328783026	TGISAIDEsFSSCER	S9 Phospho	0.98	17.98	65.33	44.26	2	1737.69	869.852	2	-0.0029	-1.67	922	936	index=20209	1_SPECTRADATA_10
gi|571545068	APTTAFTFsDEEEETKR	S9 Phospho	0.99	17.99	43.38	39.06	2	2037.86	680.293	3	-0.00285	-1.4	25	41	index=18641	1_SPECTRADATA_12
gi|328786684	LNQQQQQSsPQQPHSQR	S9 Phospho	0.99	19.22	140.89	54.47	2	2097.93	1049.97	2	-0.0031	-1.48	97	113	index=1247	1_SPECTRADATA_10
gi|594708609	FPGAHDEDsKEER	S9 Phospho	1	1000	8.04	18.24	2	1595.63	532.883	3	-0.00105	-0.656	1	13	index=8966	1_SPECTRADATA_12
gi|522838285	NTDINLNNsR	S9 Phospho	1	78.02	63.36	25.59	2	1239.52	620.771	2	0.00124	1	192	201	index=3800	1_SPECTRADATA_10
gi|571559637	RAPSPPQTsPTQQVAIEDK	S9 Phospho	1	20.98	179.6	53.38	2	2129.02	1065.51	2	-0.00342	-1.61	83	101	index=7137	1_SPECTRADATA_10
gi|328778804	ENVIDLNQsKEIQENGNTTSR	S9 Phospho	1	79.41	67.93	51.57	2	2468.12	823.713	3	-0.0024	-0.971	104	124	index=12937	1_SPECTRADATA_11
gi|328778804	ENVIDLNQsK	S9 Phospho	1	1000	122.83	46.36	2	1238.55	620.285	2	-0.000198	-0.16	104	113	index=10068	1_SPECTRADATA_12
gi|571510847	TLIINLPGsPK	S9 Phospho	1	122.98	109.75	42.87	2	1231.66	616.836	2	-0.0019	-1.54	26	36	index=25724	1_SPECTRADATA_12
gi|328784604	TNSLEEIVsPK	S9 Phospho	1	117.95	125.68	44.87	2	1295.6	648.808	2	-0.000238	-0.184	599	609	index=18557	1_SPECTRADATA_12
gi|571515280	EISAMNDAsFDDDLSEGDLFNLFK	S9 Phospho	1	53.33	290.87	98.57	2	2772.15	1387.08	2	-0.0023	-0.829	138	161	index=37257	1_SPECTRADATA_11
gi|328787733	SDGVGGPGsPNQVPGIPQDVK	S9 Phospho	1	24.79	41.51	27.35	2	2083.96	695.66	3	-0.00232	-1.11	656	676	index=19035	1_SPECTRADATA_10
gi|571511219	IFKLESELsNIK	S9 Phospho	1	42.24	57.49	20.8	2	1499.76	750.889	2	-0.0019	-1.26	926	937	index=41284	1_SPECTRADATA_12
gi|571557888	tPsPQPVVEFPEDEVVYEMPNKPSQYR	T1 Phospho, S3 Phospho	100%, 100%	21.42, 22.42	19.1	21.04	2	3321.43	1108.15	3	-0.01	-3.02	1418	1444	index=35845	1_SPECTRADATA_12
gi|328788766	tPPQPLVQTPVGASSQSHSR	T1 Phospho	0.97	12.21	52.55	23.25	2	2153.03	718.682	3	-0.00477	-2.21	744	763	index=9992	1_SPECTRADATA_12
gi|571537938	tISPHPSAPTPQDHILQQMLYQQQQQR	T1 Phospho	0.99	18.56	56.24	25.75	2	3249.54	1084.19	3	0.00165	0.508	810	836	index=29080	1_SPECTRADATA_10
gi|571533533	tAPGIEQMQNLPAPVK	T1 Phospho	1	1000	39.57	37.57	2	1772.85	887.433	2	-0.00338	-1.9	46	61	index=25048	1_SPECTRADATA_12
gi|66565249	tPTSSNPHVLR	T1 Phospho	1	38.38	138.31	51.22	2	1287.6	644.806	2	-0.0013	-1.01	44	54	index=3700	1_SPECTRADATA_10
gi|328786568	tPPNTSGTR	T1 Phospho	1	63.52	52.9	46	2	1009.42	505.718	2	-0.00288	-2.85	344	352	index=645	1_SPECTRADATA_11
gi|571561736	tVCGTPNYIAPEILTK	T1 Phospho	1	17.99	50.42	35.59	2	1855.88	928.946	2	-0.00358	-1.93	94	109	index=28547	1_SPECTRADATA_10
gi|571503163	TMDLQPTTPtR	T10 Phospho	0.95	16.24	65.34	25.8	2	1339.58	670.799	2	-0.00198	-1.48	398	408	index=7280	1_SPECTRADATA_10
gi|571567009	DPSISAPQTtPTK	T10 Phospho	0.98	16.24	81.74	46.71	2	1421.64	711.828	2	-0.0025	-1.76	651	663	index=5325	1_SPECTRADATA_10
gi|571500050	DLANFPPEFtDEPVHLTPDDPR	T10 Phospho	0.98	12.63	8.49	17.94	2	2601.14	868.055	3	0.000453	0.174	720	741	index=32635	1_SPECTRADATA_11
gi|226446415	LGLGFDDDDtPNVEDEK	T10 Phospho	1	1000	26.26	28.75	2	1957.78	979.898	2	-0.00298	-1.52	686	702	index=26073	1_SPECTRADATA_12
gi|226446415	LGLGFDDDDtPNVEDEKMDTEVPPLEDDTEEASR	T10 Phospho	1	19.48	64.96	51.5	2	3872.6	1291.87	3	0.000453	0.117	686	719	index=30821	1_SPECTRADATA_11
gi|328786568	ILHPVPLRLtPEAAILASGANGNTNSCTTLGDDDLQR	T10 Phospho	1	31.7	34.36	21.74	2	3979.95	995.99	4	-0.0168	-4.21	395	431	index=35176	1_SPECTRADATA_10
[truncated: 141 more rows]

## Sheet: S5
Table S5. The detailed information for the identified proteins, peptides and sites by the TiO2 enrichment in 48 h worker embryo. All proteins are identified as Apis mellifera origin. Accession number is the unique number given to mark the entry of a protein in the database of NCBInr (the sequence database generated from protein sequences of Apis mellifera and common contaminants, totaling 21,778 …
[truncated: 510 more rows]

[truncated: 28 more sheets: S6, S7, S8, S9, S10, S11, S12, S13, S14, S15, S16, S17, S18, S19, S20, S21, S22, S23, S24, S25 …]
